# Supplementary material for: HERV Modulation in Colorectal Carcinoma Patients: A Snapshot of Endogenous Retroviral Transcriptome
Source: J Med Virol. 2025 Feb 24;97(3):e70249. doi: 10.1002/jmv.70249 (PMC11849272; doi:10.1002/jmv.70249)
Supplement: Supplementary file 6 — Supporting information. [file JMV-97-e70249-s002.xlsx]

## Sheet: All deHERV
HERV	baseMean	log2FoldChange	lfcSE	stat	pvalue	padj	del	del2								locus
4185	556.599	-2.22495	0.190592	-11.6739	1.73311e-31	3.28293e-29	DE	DEL -								4185
6245	102.039	-1.17297	0.111548	-10.5154	7.33875e-26	8.66576e-24	DE	DEL -								6245
5290	279.541	9.14927	1.0092	9.0659	1.23576e-19	7.06661e-18	DE	DEL +								5290
1520	16.4046	-2.77722	0.331222	-8.38476	5.08288e-17	2.06625e-15	DE	DEL -								1520
3511	6.27809	-1.99513	0.319163	-6.25112	4.0752e-10	5.81985e-09	DE	DEL -								3511
6119	6.44044	-1.97898	0.323943	-6.10904	1.00233e-09	1.33833e-08	DE	DEL -								6119
4138	2.84361	-3.93283	0.646892	-6.07958	1.20499e-09	1.58098e-08	DE	DEL -								4138
2003	3.76883	3.87268	0.649672	5.96098	2.50733e-09	3.10592e-08	DE	DEL +								2003
4057	13.5084	4.11579	0.737933	5.57747	2.44047e-08	2.52345e-07	DE	DEL +								4057
4627	20.7349	3.17767	0.574137	5.5347	3.1177e-08	3.16022e-07	DE	DEL +								4627
4766	74.0892	1.08894	0.197924	5.50178	3.75967e-08	3.75375e-07	DE	DEL +								4766
2428	2.78236	-2.54752	0.469069	-5.431	5.60387e-08	5.40077e-07	DE	DEL -								2428
1966	4.94882	1.98752	0.366839	5.41797	6.02788e-08	5.77935e-07	DE	DEL +								1966
4137	1.42614	-3.61881	0.669704	-5.40359	6.53183e-08	6.19621e-07	DE	DEL -								4137
6107	4.04832	-2.22718	0.413552	-5.38549	7.22476e-08	6.80019e-07	DE	DEL -								6107
1128	3.34874	-1.95272	0.363382	-5.37374	7.7118e-08	7.20393e-07	DE	DEL -								1128
5346	91.4773	1.05481	0.200759	5.25411	1.4874e-07	1.31385e-06	DE	DEL +								5346
1066	4.46492	4.03157	0.767873	5.25031	1.5184e-07	1.33777e-06	DE	DEL +								1066
606	2984.21	-1.77957	0.341273	-5.21451	1.84299e-07	1.60046e-06	DE	DEL -								606
4736	10.6225	3.91483	0.751294	5.21078	1.88049e-07	1.63046e-06	DE	DEL +								4736
6196	14.3604	6.12151	1.21411	5.04199	4.60706e-07	3.66696e-06	DE	DEL +								6196
3987	25.5415	6.65372	1.32107	5.03661	4.73846e-07	3.76277e-06	DE	DEL +								3987
5855	3.17009	2.45706	0.502767	4.88708	1.02344e-06	7.59213e-06	DE	DEL +								5855
4849	28.1985	1.7767	0.363792	4.88384	1.04041e-06	7.69918e-06	DE	DEL +								4849
837	2.63279	-3.21419	0.658183	-4.88343	1.04256e-06	7.71296e-06	DE	DEL -								837
6283	15.3057	-1.30019	0.266848	-4.8724	1.10252e-06	8.12137e-06	DE	DEL -								6283
3698	2.79381	-2.33464	0.481695	-4.84671	1.25526e-06	9.15009e-06	DE	DEL -								3698
6169	6.86411	-2.94871	0.611064	-4.82553	1.39628e-06	1.00758e-05	DE	DEL -								6169
4861	1.77962	-3.14666	0.658589	-4.77788	1.77153e-06	1.24928e-05	DE	DEL -								4861
3397	10.9324	-1.1462	0.242417	-4.72822	2.265e-06	1.56451e-05	DE	DEL -								3397
4229	1.72132	-3.11308	0.661557	-4.70568	2.53019e-06	1.72885e-05	DE	DEL -								4229
4615	1.86125	-2.57941	0.567594	-4.54446	5.50761e-06	3.49469e-05	DE	DEL -								4615
546	8.21437	1.66117	0.368426	4.50882	6.51882e-06	4.0699e-05	DE	DEL +								546
3527	1.86094	2.32832	0.517238	4.50145	6.74921e-06	4.19836e-05	DE	DEL +								3527
4614	1.21986	-2.88368	0.649087	-4.44267	8.88498e-06	5.38688e-05	DE	DEL -								4614
3199	2.89045	-4.50897	1.02282	-4.40837	1.04151e-05	6.2056e-05	DE	DEL -								3199
3314	4.61632	-1.57208	0.356805	-4.406	1.05295e-05	6.26145e-05	DE	DEL -								3314
6078	3.87695	-2.08644	0.475579	-4.38716	1.14838e-05	6.78162e-05	DE	DEL -								6078
3542	3.89726	1.57219	0.361555	4.34842	1.3712e-05	7.97488e-05	DE	DEL +								3542
4098	8.59544	4.05701	0.943748	4.29883	1.71706e-05	9.77383e-05	DE	DEL +								4098
559	1.57869	-2.45555	0.571671	-4.2954	1.7438e-05	9.90332e-05	DE	DEL -								559
5305	5.36172	3.76884	0.883491	4.26585	1.99145e-05	0.000111656	DE	DEL +								5305
5361	7.30319	2.34786	0.552274	4.25125	2.12579e-05	0.000118409	DE	DEL +								5361
6069	2.91567	2.1364	0.507277	4.21151	2.5367e-05	0.000138915	DE	DEL +								6069
4905	3.83804	3.43174	0.82588	4.15525	3.2493e-05	0.000173718	DE	DEL +								4905
4787	3.784	-1.33231	0.322679	-4.12889	3.64525e-05	0.000192101	DE	DEL -								4787
914	2.31262	3.40922	0.830559	4.10473	4.04794e-05	0.000210797	DE	DEL +								914
1064	1.15321	-2.60244	0.635769	-4.09337	4.25146e-05	0.000220218	DE	DEL -								1064
3066	5.08327	2.13277	0.534519	3.99007	6.60535e-05	0.000326935	DE	DEL +								3066
4744	40.857	1.19727	0.301847	3.9665	7.29364e-05	0.0003575	DE	DEL +								4744
4270	1.13746	3.08954	0.783313	3.9442	8.00661e-05	0.00038909	DE	DEL +								4270
3943	2.15306	-1.82247	0.466358	-3.90787	9.31146e-05	0.000444736	DE	DEL -								3943
2521	130.582	1.01577	0.261295	3.88744	0.000101308	0.000480002	DE	DEL +								2521
2565	2.88019	2.94926	0.759349	3.88393	0.000102781	0.000485719	DE	DEL +								2565
4463	327.735	-2.55777	0.665299	-3.84454	0.000120779	0.000561528	DE	DEL -								4463
1455	2.92969	-2.17318	0.567834	-3.82714	0.000129641	0.000597739	DE	DEL -								1455
1p13.3_HML8	1.32241	-2.26077	0.593651	-3.80825	0.000139956	0.000640212	DE	DEL -								1p13.3_HML8
3733	1.23084	3.53643	0.936559	3.77599	0.000159374	0.000718555	DE	DEL +								3733
3648	198.605	-1.44497	0.386585	-3.73777	0.000185661	0.000824306	DE	DEL -								3648
4291	0.841545	-2.8425	0.76049	-3.73772	0.000185696	0.000824306	DE	DEL -								4291
2334	3.1712	-1.80837	0.484372	-3.73343	0.000188887	0.000837359	DE	DEL -								2334
6205	1.25277	2.07193	0.555822	3.72768	0.00019325	0.000854201	DE	DEL +								6205
2080	2.64483	2.09955	0.563479	3.72605	0.000194502	0.000858901	DE	DEL +								2080
2338	1.30181	-2.15442	0.592708	-3.63487	0.000278119	0.00118037	DE	DEL -								2338
4352	1.18672	-2.09951	0.577972	-3.63255	0.000280633	0.00118864	DE	DEL -								4352
4444	3.25611	-1.48435	0.413009	-3.59398	0.00032567	0.00135685	DE	DEL -								4444
1999	9.04942	5.92719	1.65472	3.582	0.000340976	0.00141199	DE	DEL +								1999
2307	4.32357	-1.66197	0.466762	-3.56063	0.000369969	0.00151891	DE	DEL -								2307
2124	1.15119	-2.44541	0.69561	-3.51549	0.000438937	0.00177061	DE	DEL -								2124
2q13_HERVW	1.53556	-1.67073	0.475776	-3.51159	0.000445433	0.00179319	DE	DEL -								2q13_HERVW
6171	8.69311	-1.81538	0.518532	-3.50099	0.000463531	0.00185482	DE	DEL -								6171
6106	1.83846	-1.76728	0.507586	-3.48174	0.000498173	0.00198143	DE	DEL -								6106
2476	329.902	1.01855	0.295979	3.4413	0.000578924	0.00226139	DE	DEL +								2476
3113	7.71127	1.16441	0.338529	3.43963	0.00058252	0.00227318	DE	DEL +								3113
4050	3.58918	1.65838	0.482659	3.43592	0.000590546	0.00229987	DE	DEL +								4050
2897	3.05238	3.39811	0.99283	3.42265	0.000620134	0.00240071	DE	DEL +								2897
1945	2.65599	-2.48761	0.728066	-3.41673	0.00063377	0.00244621	DE	DEL -								1945
5480	18.7177	1.29764	0.383528	3.38344	0.000715839	0.00272139	DE	DEL +								5480
4152	2.64554	-1.89249	0.564255	-3.35396	0.000796634	0.00298814	DE	DEL -								4152
5841	1.07393	-3.36741	1.00486	-3.35111	0.00080487	0.00301448	DE	DEL -								5841
7q21.2_HERVW	28.4496	-1.00333	0.301632	-3.32633	0.000879983	0.00325954	DE	DEL -								7q21.2_HERVW
5882	1.18006	-2.12142	0.639494	-3.31734	0.000908779	0.00335391	DE	DEL -								5882
2339	1.31705	-2.09458	0.632438	-3.31192	0.000926581	0.00340946	DE	DEL -								2339
1884	1.08899	-2.34333	0.709246	-3.30397	0.00095325	0.00349628	DE	DEL -								1884
17q21.31_HML6	0.663893	-2.80332	0.848537	-3.30372	0.000954124	0.00349854	DE	DEL -								17q21.31_HML6
2858	1.58812	-1.66019	0.503765	-3.29557	0.000982229	0.00359146	DE	DEL -								2858
1419	1.05581	-2.32047	0.712218	-3.25809	0.00112167	0.0040284	DE	DEL -								1419
1342	2.11303	-1.83919	0.567758	-3.2394	0.00119782	0.00426539	DE	DEL -								1342
4825	9.36045	3.21596	0.993296	3.23766	0.00120513	0.00428751	DE	DEL +								4825
3165	1.57193	3.00388	0.949337	3.16419	0.00155514	0.0053506	DE	DEL +								3165
1q42.13_HERVW	3.22765	-1.04101	0.332322	-3.13254	0.00173299	0.00587629	DE	DEL -								1q42.13_HERVW
2337	1.24538	-2.42613	0.77538	-3.12896	0.00175428	0.00593764	DE	DEL -								2337
5705	1.8541	2.5808	0.827976	3.11699	0.00182705	0.0061443	DE	DEL +								5705
611	0.940573	-2.39439	0.769387	-3.11207	0.00185779	0.00623384	DE	DEL -								611
607	3.68992	-1.5338	0.49328	-3.10939	0.00187473	0.00628063	DE	DEL -								607
1127	1.7382	-1.83453	0.595754	-3.07935	0.00207452	0.00684407	DE	DEL -								1127
2895	1.54486	2.0599	0.675715	3.04847	0.00230012	0.00746732	DE	DEL +								2895
2340	1.0601	-2.22278	0.736144	-3.01949	0.00253202	0.00812252	DE	DEL -								2340
10q24.1_HERVW	0.735793	-2.38973	0.792073	-3.01705	0.00255245	0.00818228	DE	DEL -								10q24.1_HERVW
2955	2.35996	2.29381	0.76231	3.00902	0.00262091	0.00837321	DE	DEL +								2955
2648	3.98927	1.00927	0.339019	2.97703	0.00291057	0.00916868	DE	DEL +								2648
1764	0.862792	-2.52885	0.850885	-2.97202	0.00295844	0.00928937	DE	DEL -								1764

## Sheet: del+ HERV
HERV	baseMean	log2FoldChange	lfcSE	stat	pvalue	padj	del	del2
5290	279.541	9.14927	1.0092	9.0659	1.23576e-19	7.06661e-18	DE	DEL +
2003	3.76883	3.87268	0.649672	5.96098	2.50733e-09	3.10592e-08	DE	DEL +
4057	13.5084	4.11579	0.737933	5.57747	2.44047e-08	2.52345e-07	DE	DEL +
4627	20.7349	3.17767	0.574137	5.5347	3.1177e-08	3.16022e-07	DE	DEL +
4766	74.0892	1.08894	0.197924	5.50178	3.75967e-08	3.75375e-07	DE	DEL +
1966	4.94882	1.98752	0.366839	5.41797	6.02788e-08	5.77935e-07	DE	DEL +
5346	91.4773	1.05481	0.200759	5.25411	1.4874e-07	1.31385e-06	DE	DEL +
1066	4.46492	4.03157	0.767873	5.25031	1.5184e-07	1.33777e-06	DE	DEL +
4736	10.6225	3.91483	0.751294	5.21078	1.88049e-07	1.63046e-06	DE	DEL +
6196	14.3604	6.12151	1.21411	5.04199	4.60706e-07	3.66696e-06	DE	DEL +
3987	25.5415	6.65372	1.32107	5.03661	4.73846e-07	3.76277e-06	DE	DEL +
5855	3.17009	2.45706	0.502767	4.88708	1.02344e-06	7.59213e-06	DE	DEL +
4849	28.1985	1.7767	0.363792	4.88384	1.04041e-06	7.69918e-06	DE	DEL +
546	8.21437	1.66117	0.368426	4.50882	6.51882e-06	4.0699e-05	DE	DEL +
3527	1.86094	2.32832	0.517238	4.50145	6.74921e-06	4.19836e-05	DE	DEL +
3542	3.89726	1.57219	0.361555	4.34842	1.3712e-05	7.97488e-05	DE	DEL +
4098	8.59544	4.05701	0.943748	4.29883	1.71706e-05	9.77383e-05	DE	DEL +
5305	5.36172	3.76884	0.883491	4.26585	1.99145e-05	0.000111656	DE	DEL +
5361	7.30319	2.34786	0.552274	4.25125	2.12579e-05	0.000118409	DE	DEL +
6069	2.91567	2.1364	0.507277	4.21151	2.5367e-05	0.000138915	DE	DEL +
4905	3.83804	3.43174	0.82588	4.15525	3.2493e-05	0.000173718	DE	DEL +
914	2.31262	3.40922	0.830559	4.10473	4.04794e-05	0.000210797	DE	DEL +
3066	5.08327	2.13277	0.534519	3.99007	6.60535e-05	0.000326935	DE	DEL +
4744	40.857	1.19727	0.301847	3.9665	7.29364e-05	0.0003575	DE	DEL +
4270	1.13746	3.08954	0.783313	3.9442	8.00661e-05	0.00038909	DE	DEL +
2521	130.582	1.01577	0.261295	3.88744	0.000101308	0.000480002	DE	DEL +
2565	2.88019	2.94926	0.759349	3.88393	0.000102781	0.000485719	DE	DEL +
3733	1.23084	3.53643	0.936559	3.77599	0.000159374	0.000718555	DE	DEL +
6205	1.25277	2.07193	0.555822	3.72768	0.00019325	0.000854201	DE	DEL +
2080	2.64483	2.09955	0.563479	3.72605	0.000194502	0.000858901	DE	DEL +
1999	9.04942	5.92719	1.65472	3.582	0.000340976	0.00141199	DE	DEL +
2476	329.902	1.01855	0.295979	3.4413	0.000578924	0.00226139	DE	DEL +
3113	7.71127	1.16441	0.338529	3.43963	0.00058252	0.00227318	DE	DEL +
4050	3.58918	1.65838	0.482659	3.43592	0.000590546	0.00229987	DE	DEL +
2897	3.05238	3.39811	0.99283	3.42265	0.000620134	0.00240071	DE	DEL +
5480	18.7177	1.29764	0.383528	3.38344	0.000715839	0.00272139	DE	DEL +
4825	9.36045	3.21596	0.993296	3.23766	0.00120513	0.00428751	DE	DEL +
3165	1.57193	3.00388	0.949337	3.16419	0.00155514	0.0053506	DE	DEL +
5705	1.8541	2.5808	0.827976	3.11699	0.00182705	0.0061443	DE	DEL +
2895	1.54486	2.0599	0.675715	3.04847	0.00230012	0.00746732	DE	DEL +
2955	2.35996	2.29381	0.76231	3.00902	0.00262091	0.00837321	DE	DEL +
2648	3.98927	1.00927	0.339019	2.97703	0.00291057	0.00916868	DE	DEL +

## Sheet: del- HERV
HERV	baseMean	log2FoldChange	lfcSE	stat	pvalue	padj	del	del2
4185	556.599	-2.22495	0.190592	-11.6739	1.73311e-31	3.28293e-29	DE	DEL -
6245	102.039	-1.17297	0.111548	-10.5154	7.33875e-26	8.66576e-24	DE	DEL -
1520	16.4046	-2.77722	0.331222	-8.38476	5.08288e-17	2.06625e-15	DE	DEL -
3511	6.27809	-1.99513	0.319163	-6.25112	4.0752e-10	5.81985e-09	DE	DEL -
6119	6.44044	-1.97898	0.323943	-6.10904	1.00233e-09	1.33833e-08	DE	DEL -
4138	2.84361	-3.93283	0.646892	-6.07958	1.20499e-09	1.58098e-08	DE	DEL -
2428	2.78236	-2.54752	0.469069	-5.431	5.60387e-08	5.40077e-07	DE	DEL -
4137	1.42614	-3.61881	0.669704	-5.40359	6.53183e-08	6.19621e-07	DE	DEL -
6107	4.04832	-2.22718	0.413552	-5.38549	7.22476e-08	6.80019e-07	DE	DEL -
1128	3.34874	-1.95272	0.363382	-5.37374	7.7118e-08	7.20393e-07	DE	DEL -
606	2984.21	-1.77957	0.341273	-5.21451	1.84299e-07	1.60046e-06	DE	DEL -
837	2.63279	-3.21419	0.658183	-4.88343	1.04256e-06	7.71296e-06	DE	DEL -
6283	15.3057	-1.30019	0.266848	-4.8724	1.10252e-06	8.12137e-06	DE	DEL -
3698	2.79381	-2.33464	0.481695	-4.84671	1.25526e-06	9.15009e-06	DE	DEL -
6169	6.86411	-2.94871	0.611064	-4.82553	1.39628e-06	1.00758e-05	DE	DEL -
4861	1.77962	-3.14666	0.658589	-4.77788	1.77153e-06	1.24928e-05	DE	DEL -
3397	10.9324	-1.1462	0.242417	-4.72822	2.265e-06	1.56451e-05	DE	DEL -
4229	1.72132	-3.11308	0.661557	-4.70568	2.53019e-06	1.72885e-05	DE	DEL -
4615	1.86125	-2.57941	0.567594	-4.54446	5.50761e-06	3.49469e-05	DE	DEL -
4614	1.21986	-2.88368	0.649087	-4.44267	8.88498e-06	5.38688e-05	DE	DEL -
3199	2.89045	-4.50897	1.02282	-4.40837	1.04151e-05	6.2056e-05	DE	DEL -
3314	4.61632	-1.57208	0.356805	-4.406	1.05295e-05	6.26145e-05	DE	DEL -
6078	3.87695	-2.08644	0.475579	-4.38716	1.14838e-05	6.78162e-05	DE	DEL -
559	1.57869	-2.45555	0.571671	-4.2954	1.7438e-05	9.90332e-05	DE	DEL -
4787	3.784	-1.33231	0.322679	-4.12889	3.64525e-05	0.000192101	DE	DEL -
1064	1.15321	-2.60244	0.635769	-4.09337	4.25146e-05	0.000220218	DE	DEL -
3943	2.15306	-1.82247	0.466358	-3.90787	9.31146e-05	0.000444736	DE	DEL -
4463	327.735	-2.55777	0.665299	-3.84454	0.000120779	0.000561528	DE	DEL -
1455	2.92969	-2.17318	0.567834	-3.82714	0.000129641	0.000597739	DE	DEL -
1p13.3_HML8	1.32241	-2.26077	0.593651	-3.80825	0.000139956	0.000640212	DE	DEL -
3648	198.605	-1.44497	0.386585	-3.73777	0.000185661	0.000824306	DE	DEL -
4291	0.841545	-2.8425	0.76049	-3.73772	0.000185696	0.000824306	DE	DEL -
2334	3.1712	-1.80837	0.484372	-3.73343	0.000188887	0.000837359	DE	DEL -
2338	1.30181	-2.15442	0.592708	-3.63487	0.000278119	0.00118037	DE	DEL -
4352	1.18672	-2.09951	0.577972	-3.63255	0.000280633	0.00118864	DE	DEL -
4444	3.25611	-1.48435	0.413009	-3.59398	0.00032567	0.00135685	DE	DEL -
2307	4.32357	-1.66197	0.466762	-3.56063	0.000369969	0.00151891	DE	DEL -
2124	1.15119	-2.44541	0.69561	-3.51549	0.000438937	0.00177061	DE	DEL -
2q13_HERVW	1.53556	-1.67073	0.475776	-3.51159	0.000445433	0.00179319	DE	DEL -
6171	8.69311	-1.81538	0.518532	-3.50099	0.000463531	0.00185482	DE	DEL -
6106	1.83846	-1.76728	0.507586	-3.48174	0.000498173	0.00198143	DE	DEL -
1945	2.65599	-2.48761	0.728066	-3.41673	0.00063377	0.00244621	DE	DEL -
4152	2.64554	-1.89249	0.564255	-3.35396	0.000796634	0.00298814	DE	DEL -
5841	1.07393	-3.36741	1.00486	-3.35111	0.00080487	0.00301448	DE	DEL -
7q21.2_HERVW	28.4496	-1.00333	0.301632	-3.32633	0.000879983	0.00325954	DE	DEL -
5882	1.18006	-2.12142	0.639494	-3.31734	0.000908779	0.00335391	DE	DEL -
2339	1.31705	-2.09458	0.632438	-3.31192	0.000926581	0.00340946	DE	DEL -
1884	1.08899	-2.34333	0.709246	-3.30397	0.00095325	0.00349628	DE	DEL -
17q21.31_HML6	0.663893	-2.80332	0.848537	-3.30372	0.000954124	0.00349854	DE	DEL -
2858	1.58812	-1.66019	0.503765	-3.29557	0.000982229	0.00359146	DE	DEL -
1419	1.05581	-2.32047	0.712218	-3.25809	0.00112167	0.0040284	DE	DEL -
1342	2.11303	-1.83919	0.567758	-3.2394	0.00119782	0.00426539	DE	DEL -
1q42.13_HERVW	3.22765	-1.04101	0.332322	-3.13254	0.00173299	0.00587629	DE	DEL -
2337	1.24538	-2.42613	0.77538	-3.12896	0.00175428	0.00593764	DE	DEL -
611	0.940573	-2.39439	0.769387	-3.11207	0.00185779	0.00623384	DE	DEL -
607	3.68992	-1.5338	0.49328	-3.10939	0.00187473	0.00628063	DE	DEL -
1127	1.7382	-1.83453	0.595754	-3.07935	0.00207452	0.00684407	DE	DEL -
2340	1.0601	-2.22278	0.736144	-3.01949	0.00253202	0.00812252	DE	DEL -
10q24.1_HERVW	0.735793	-2.38973	0.792073	-3.01705	0.00255245	0.00818228	DE	DEL -
1764	0.862792	-2.52885	0.850885	-2.97202	0.00295844	0.00928937	DE	DEL -

## Sheet: All deGENES
	baseMean	log2FoldChange	lfcSE	stat	pvalue	padj	del	del2
ENSG00000163815.6	112.934	-3.4718	0.172201	-20.1613	2.14285e-90	5.84505e-86	DE	DEL -
ENSG00000104332.12	83.3931	-5.97847	0.304213	-19.6522	5.53126e-86	7.5438e-82	DE	DEL -
ENSG00000107562.16	352.213	-3.12792	0.159754	-19.5796	2.30817e-85	2.09866e-81	DE	DEL -
ENSG00000105976.15	3979.38	2.21277	0.115964	19.0816	3.58845e-81	2.44705e-77	DE	DEL +
ENSG00000105464.3	253.691	4.60147	0.242396	18.9833	2.34428e-80	1.2789e-76	DE	DEL +
ENSG00000174358.16	598.047	-7.16355	0.384565	-18.6277	1.91653e-77	8.71285e-74	DE	DEL -
ENSG00000160712.13	412.885	-2.45655	0.132453	-18.5465	8.69657e-77	3.3888e-73	DE	DEL -
ENSG00000182271.13	383.994	-6.14407	0.340399	-18.0496	7.9463e-73	2.70939e-69	DE	DEL -
ENSG00000205038.12	194.243	-3.96374	0.220764	-17.9546	4.41543e-72	1.33822e-68	DE	DEL -
ENSG00000211445.12	198.888	-2.62885	0.147485	-17.8245	4.55809e-71	1.24331e-67	DE	DEL -
ENSG00000170381.14	83.3173	-5.50119	0.311128	-17.6814	5.82806e-70	1.4452e-66	DE	DEL -
ENSG00000111846.18	134.637	-3.19532	0.18095	-17.6586	8.74555e-70	1.98794e-66	DE	DEL -
ENSG00000118515.11	3083.71	-2.91934	0.166377	-17.5466	6.32015e-69	1.32611e-65	DE	DEL -
ENSG00000179915.23	92.0069	-4.95503	0.283793	-17.46	2.88858e-68	5.62799e-65	DE	DEL -
ENSG00000142959.5	231.814	-6.24936	0.359567	-17.3802	1.16476e-67	2.11807e-64	DE	DEL -
ENSG00000138615.6	89.5616	-4.00092	0.231232	-17.3026	4.49467e-67	7.66258e-64	DE	DEL -
ENSG00000162852.14	518.892	-1.08962	0.0633813	-17.1915	3.07725e-66	4.93753e-63	DE	DEL -
ENSG00000173175.14	210.176	-3.26052	0.191602	-17.0171	6.13261e-65	9.29329e-62	DE	DEL -
ENSG00000101938.15	178.71	-4.47859	0.263422	-17.0016	7.99127e-65	1.14725e-61	DE	DEL -
ENSG00000101782.15	1110.07	-1.46988	0.0878711	-16.7277	8.23876e-63	1.12364e-59	DE	DEL -
ENSG00000178773.15	317.916	4.52607	0.272168	16.6297	4.24924e-62	5.51935e-59	DE	DEL +
ENSG00000123560.14	46.4593	-4.4931	0.271021	-16.5784	9.97876e-62	1.23723e-58	DE	DEL -
ENSG00000133800.9	160.145	-3.54322	0.21425	-16.5378	1.96166e-61	2.32644e-58	DE	DEL -
ENSG00000018625.15	164.03	-4.96918	0.306195	-16.2288	3.15539e-59	3.58623e-56	DE	DEL -
ENSG00000157005.4	129.233	-7.43935	0.462778	-16.0754	3.79387e-58	4.13941e-55	DE	DEL -
ENSG00000162706.13	21.8686	-4.976	0.311997	-15.9489	2.90124e-57	3.04374e-54	DE	DEL -
ENSG00000164379.7	124.168	4.72029	0.296893	15.899	6.43997e-57	6.50604e-54	DE	DEL +
ENSG00000004799.8	1541.33	-2.91723	0.18503	-15.7662	5.31145e-56	5.1743e-53	DE	DEL -
ENSG00000196616.14	1381.52	-4.27864	0.277092	-15.4413	8.6385e-54	8.12525e-51	DE	DEL -
ENSG00000140538.16	92.312	-4.37802	0.287786	-15.2128	2.9095e-52	2.64541e-49	DE	DEL -
ENSG00000168309.18	47.0517	-3.45221	0.227823	-15.153	7.2362e-52	6.36716e-49	DE	DEL -
ENSG00000168079.17	319.766	-3.40318	0.225377	-15.0999	1.62146e-51	1.38214e-48	DE	DEL -
ENSG00000165072.10	27.2369	-3.25372	0.217519	-14.9583	1.37437e-50	1.13602e-47	DE	DEL -
ENSG00000106688.12	673.749	-1.17039	0.078278	-14.9517	1.51876e-50	1.21845e-47	DE	DEL -
ENSG00000184113.9	38.0276	-2.12	0.141931	-14.9368	1.89828e-50	1.47941e-47	DE	DEL -
ENSG00000141338.14	681.06	-4.42566	0.296724	-14.9151	2.62942e-50	1.99229e-47	DE	DEL -
ENSG00000180875.5	17.8042	-3.7241	0.251272	-14.821	1.07174e-49	7.90104e-47	DE	DEL -
ENSG00000018236.15	86.3495	-5.05909	0.341524	-14.8133	1.20214e-49	8.62912e-47	DE	DEL -
ENSG00000163884.4	27.788	-2.81892	0.190445	-14.8017	1.42763e-49	9.98502e-47	DE	DEL -
ENSG00000177103.15	58.1237	-4.13865	0.279796	-14.7917	1.65796e-49	1.1306e-46	DE	DEL -
ENSG00000170323.9	60.137	-3.95881	0.267771	-14.7843	1.84926e-49	1.2303e-46	DE	DEL -
ENSG00000160801.14	39.8038	-3.15465	0.213421	-14.7813	1.93339e-49	1.25565e-46	DE	DEL -
ENSG00000117335.20	7819.53	1.18534	0.0803553	14.7513	3.01783e-49	1.91435e-46	DE	DEL +
ENSG00000157514.16	716.363	-2.1566	0.146478	-14.723	4.58892e-49	2.84482e-46	DE	DEL -
ENSG00000183034.13	351.626	-6.82606	0.465377	-14.6678	1.03638e-48	6.28205e-46	DE	DEL -
ENSG00000089199.10	171.151	-4.75693	0.325306	-14.6229	2.00535e-48	1.18913e-45	DE	DEL -
ENSG00000154175.17	2867.65	-3.7987	0.26135	-14.5349	7.27946e-48	4.22472e-45	DE	DEL -
ENSG00000050030.15	22.0536	-4.18489	0.288305	-14.5155	9.66855e-48	5.49436e-45	DE	DEL -
ENSG00000108018.15	48.2865	-3.86017	0.266112	-14.5058	1.11273e-47	6.19427e-45	DE	DEL -
ENSG00000136546.16	189.971	-5.08645	0.35315	-14.4031	4.94893e-47	2.69984e-44	DE	DEL -
ENSG00000135298.14	44.1984	-3.91222	0.272102	-14.3777	7.13857e-47	3.81802e-44	DE	DEL -
ENSG00000168748.14	378.427	-4.70451	0.328372	-14.3268	1.48897e-46	7.81053e-44	DE	DEL -
ENSG00000197165.11	269.059	-3.75154	0.262869	-14.2716	3.29163e-46	1.69407e-43	DE	DEL -
ENSG00000164530.15	37.6738	-5.97544	0.42157	-14.1742	1.32256e-45	6.68064e-43	DE	DEL -
ENSG00000116833.14	358.894	-2.18183	0.155755	-14.0081	1.39032e-44	6.89524e-42	DE	DEL -
ENSG00000033122.21	21.8802	-4.75757	0.343264	-13.8598	1.10966e-43	5.40505e-41	DE	DEL -
ENSG00000172403.11	911.869	-2.69845	0.194925	-13.8435	1.39223e-43	6.66242e-41	DE	DEL -
ENSG00000062038.14	1594.88	4.75561	0.34423	13.8152	2.06323e-43	9.70324e-41	DE	DEL +
ENSG00000071539.14	230.866	1.63553	0.118563	13.7946	2.74624e-43	1.26965e-40	DE	DEL +
ENSG00000092421.16	1165.7	-2.38481	0.173939	-13.7106	8.76844e-43	3.98628e-40	DE	DEL -
ENSG00000106809.11	144.85	-2.58068	0.189617	-13.61	3.49383e-42	1.56231e-39	DE	DEL -
ENSG00000138028.16	57.192	2.97637	0.219005	13.5904	4.56328e-42	2.00762e-39	DE	DEL +
ENSG00000140009.18	37.748	-2.203	0.162156	-13.5857	4.8684e-42	2.10786e-39	DE	DEL -
ENSG00000166825.14	13859	-5.37996	0.397832	-13.5232	1.14114e-41	4.86359e-39	DE	DEL -
ENSG00000196660.11	150.003	-6.07703	0.449492	-13.5198	1.19543e-41	5.01659e-39	DE	DEL -
ENSG00000172031.7	41.6696	4.43392	0.328549	13.4955	1.66256e-41	6.87116e-39	DE	DEL +
ENSG00000143603.19	216.126	-1.50921	0.111855	-13.4926	1.72957e-41	7.04142e-39	DE	DEL -
ENSG00000214814.7	810.156	-3.13048	0.232833	-13.4452	3.28591e-41	1.31808e-38	DE	DEL -
ENSG00000196155.13	635.167	2.05377	0.153088	13.4156	4.90163e-41	1.93771e-38	DE	DEL +
ENSG00000109906.14	1840.23	-3.29453	0.246375	-13.372	8.81386e-41	3.43451e-38	DE	DEL -
ENSG00000166670.10	179.104	4.35419	0.325817	13.3639	9.82728e-41	3.77548e-38	DE	DEL +
ENSG00000165269.13	60.8249	-2.53937	0.190333	-13.3418	1.32286e-40	5.0116e-38	DE	DEL -
ENSG00000175832.13	386.802	4.14945	0.311119	13.3372	1.40722e-40	5.25817e-38	DE	DEL +
ENSG00000186642.16	103.988	-2.24828	0.168989	-13.3043	2.18422e-40	8.0512e-38	DE	DEL -
ENSG00000118729.11	59.4089	-5.21372	0.392	-13.3003	2.3058e-40	8.38605e-38	DE	DEL -
ENSG00000071991.9	34.731	-4.57809	0.344461	-13.2906	2.62427e-40	9.41872e-38	DE	DEL -
ENSG00000030304.14	95.2744	-3.63349	0.273714	-13.2748	3.24247e-40	1.14863e-37	DE	DEL -
ENSG00000108231.13	19.5466	-5.17821	0.391111	-13.2397	5.17417e-40	1.80943e-37	DE	DEL -
ENSG00000172987.13	50.6838	-2.41412	0.182364	-13.2379	5.30207e-40	1.83069e-37	DE	DEL -
ENSG00000036672.16	206.205	-2.95849	0.224608	-13.1718	1.27592e-39	4.35042e-37	DE	DEL -
ENSG00000111341.10	405.253	-2.17337	0.165203	-13.1557	1.57745e-39	5.3121e-37	DE	DEL -
ENSG00000160191.18	2942.21	-2.99475	0.227834	-13.1444	1.83138e-39	6.09201e-37	DE	DEL -
ENSG00000125851.10	25.3246	-6.24931	0.481626	-12.9755	1.68601e-38	5.54087e-36	DE	DEL -
ENSG00000175161.13	10.6945	-5.14924	0.399797	-12.8796	5.86196e-38	1.90353e-35	DE	DEL -
ENSG00000198121.13	147.719	-1.89525	0.147325	-12.8644	7.13707e-38	2.29033e-35	DE	DEL -
ENSG00000139910.20	31.3131	-3.25468	0.253105	-12.859	7.65245e-38	2.42716e-35	DE	DEL -
ENSG00000163295.5	269.131	-4.63281	0.360899	-12.8369	1.019e-37	3.19485e-35	DE	DEL -
ENSG00000113594.10	410.646	-2.87545	0.224463	-12.8103	1.43515e-37	4.44846e-35	DE	DEL -
ENSG00000132514.13	94.5493	-2.29271	0.179475	-12.7745	2.27465e-37	6.97141e-35	DE	DEL -
ENSG00000034971.17	34.997	-6.21439	0.486727	-12.7677	2.48338e-37	7.52656e-35	DE	DEL -
ENSG00000150593.18	3939.91	-1.5204	0.11909	-12.7668	2.51257e-37	7.53136e-35	DE	DEL -
ENSG00000164442.10	695.837	-1.30325	0.102095	-12.7651	2.56973e-37	7.61897e-35	DE	DEL -
ENSG00000173894.11	94.4949	3.16307	0.248904	12.708	5.33623e-37	1.56512e-34	DE	DEL +
ENSG00000049759.18	2134.83	-1.74618	0.13797	-12.6563	1.03315e-36	2.96645e-34	DE	DEL -
ENSG00000022267.19	1040.52	-2.32299	0.184363	-12.6001	2.10916e-36	5.99286e-34	DE	DEL -
ENSG00000114200.10	21.9588	-3.82624	0.303778	-12.5955	2.23495e-36	6.28481e-34	DE	DEL -
ENSG00000163347.6	505.115	4.00799	0.318288	12.5923	2.32656e-36	6.47568e-34	DE	DEL +
ENSG00000078549.14	18.6736	-6.5735	0.523452	-12.558	3.59442e-36	9.90352e-34	DE	DEL -
ENSG00000099139.14	1919.27	-2.51252	0.201291	-12.482	9.35865e-36	2.55276e-33	DE	DEL -
ENSG00000143867.7	29.6337	-3.41106	0.273765	-12.4598	1.23629e-35	3.33884e-33	DE	DEL -
ENSG00000131096.10	113.468	-6.24507	0.501452	-12.454	1.33035e-35	3.55764e-33	DE	DEL -
ENSG00000197273.4	1592.4	-5.37253	0.432788	-12.4138	2.20076e-35	5.82816e-33	DE	DEL -
ENSG00000138744.16	681.905	-1.8763	0.151522	-12.383	3.22841e-35	8.46743e-33	DE	DEL -
ENSG00000179520.11	20.9992	-3.74494	0.302698	-12.3719	3.70979e-35	9.63732e-33	DE	DEL -
ENSG00000183454.17	30.5577	-3.95524	0.319763	-12.3693	3.8311e-35	9.85857e-33	DE	DEL -
ENSG00000185842.15	362.529	2.0683	0.167995	12.3117	7.83691e-35	1.99783e-32	DE	DEL +
ENSG00000102290.22	91.064	-5.96273	0.484701	-12.3019	8.84919e-35	2.235e-32	DE	DEL -
ENSG00000130558.19	76.4297	-1.97562	0.161245	-12.2523	1.63285e-34	4.08616e-32	DE	DEL -
ENSG00000184347.15	747.589	-3.10984	0.253861	-12.2502	1.67659e-34	4.15749e-32	DE	DEL -
ENSG00000006704.10	685.155	2.0249	0.165737	12.2176	2.50458e-34	6.15473e-32	DE	DEL +
ENSG00000152413.15	115.745	2.07006	0.169554	12.2089	2.78751e-34	6.78883e-32	DE	DEL +
ENSG00000167434.10	3896.25	-5.58906	0.459233	-12.1704	4.46734e-34	1.07837e-31	DE	DEL -
ENSG00000197614.11	80.0321	-3.81358	0.31359	-12.161	5.01195e-34	1.19922e-31	DE	DEL -
ENSG00000226306.6	27.3972	-4.08914	0.336819	-12.1405	6.44509e-34	1.52872e-31	DE	DEL -
ENSG00000172572.6	939.728	-2.28332	0.188262	-12.1284	7.46678e-34	1.75579e-31	DE	DEL -
ENSG00000129244.9	27.8003	-2.50823	0.207038	-12.1148	8.814e-34	2.05487e-31	DE	DEL -
ENSG00000138678.11	352.417	-2.85059	0.235719	-12.0932	1.14775e-33	2.65316e-31	DE	DEL -
ENSG00000167723.15	141.093	-3.00565	0.249498	-12.0468	2.01645e-33	4.62208e-31	DE	DEL -
ENSG00000196218.13	249.001	-3.04639	0.252903	-12.0457	2.04375e-33	4.64561e-31	DE	DEL -
ENSG00000156218.13	131.912	-2.79231	0.232328	-12.0188	2.8308e-33	6.38146e-31	DE	DEL -
ENSG00000136842.14	41.8148	-2.7056	0.225985	-11.9725	4.95303e-33	1.10741e-30	DE	DEL -
ENSG00000135678.12	381.341	-2.06607	0.173265	-11.9243	8.83883e-33	1.96014e-30	DE	DEL -
ENSG00000162817.7	82.0055	-1.9647	0.164861	-11.9173	9.61622e-33	2.11534e-30	DE	DEL -
ENSG00000137727.12	40.4022	-2.07862	0.174975	-11.8795	1.51235e-32	3.3002e-30	DE	DEL -
ENSG00000129474.16	93.6393	2.67462	0.225652	11.8528	2.08095e-32	4.50492e-30	DE	DEL +
ENSG00000043591.6	18.2415	-2.61143	0.220375	-11.8499	2.15368e-32	4.62567e-30	DE	DEL -
ENSG00000185112.6	58.3424	-2.69785	0.22784	-11.841	2.39619e-32	5.10632e-30	DE	DEL -
ENSG00000116194.13	139.758	-1.89712	0.160411	-11.8266	2.84413e-32	6.01391e-30	DE	DEL -
ENSG00000129167.9	206.469	-4.00542	0.339497	-11.7981	3.99248e-32	8.37714e-30	DE	DEL -
ENSG00000197410.14	40.9436	-3.5923	0.305342	-11.7648	5.92386e-32	1.23347e-29	DE	DEL -
ENSG00000151892.14	78.5755	-2.70673	0.230441	-11.7458	7.41904e-32	1.51022e-29	DE	DEL -
ENSG00000164674.15	231.15	-1.79167	0.152536	-11.7459	7.4147e-32	1.51022e-29	DE	DEL -
ENSG00000104833.12	25.5843	-3.47961	0.296273	-11.7446	7.52856e-32	1.52116e-29	DE	DEL -
ENSG00000100626.17	22.3607	-2.86924	0.244347	-11.7425	7.71926e-32	1.54822e-29	DE	DEL -
ENSG00000141570.11	62.9819	1.67085	0.142417	11.7321	8.72161e-32	1.73649e-29	DE	DEL +
ENSG00000114346.13	977.272	1.67198	0.14264	11.7217	9.86901e-32	1.9507e-29	DE	DEL +
ENSG00000165478.7	14.9133	-4.59009	0.391689	-11.7187	1.02222e-31	2.00598e-29	DE	DEL -
ENSG00000163739.5	717.386	3.61991	0.308937	11.7173	1.03928e-31	2.02489e-29	DE	DEL +
ENSG00000148842.18	674.183	-1.61496	0.137865	-11.7141	1.07898e-31	2.08733e-29	DE	DEL -
ENSG00000169429.11	169.3	3.74027	0.319439	11.7089	1.14816e-31	2.20551e-29	DE	DEL +
ENSG00000176438.12	218.696	-2.36745	0.202594	-11.6857	1.50877e-31	2.87795e-29	DE	DEL -
ENSG00000198879.12	277.489	-1.28932	0.110467	-11.6715	1.78245e-31	3.35309e-29	DE	DEL -
ENSG00000169862.19	31.2806	-3.33907	0.286482	-11.6554	2.15364e-31	4.02362e-29	DE	DEL -
ENSG00000115263.15	178.85	-5.42543	0.465579	-11.6531	2.21337e-31	4.10707e-29	DE	DEL -
ENSG00000197375.13	1067.94	-1.37003	0.117704	-11.6396	2.59148e-31	4.77621e-29	DE	DEL -
ENSG00000133083.14	85.7639	-3.39516	0.291744	-11.6375	2.65793e-31	4.86579e-29	DE	DEL -
ENSG00000044012.4	503.536	-5.31931	0.458347	-11.6054	3.86717e-31	7.03232e-29	DE	DEL -
ENSG00000111452.13	136.761	-2.7616	0.238044	-11.6012	4.06203e-31	7.33775e-29	DE	DEL -
ENSG00000259823.6	936.102	-4.40473	0.380461	-11.5773	5.36853e-31	9.63403e-29	DE	DEL -
ENSG00000134028.14	3441.08	-2.66285	0.230297	-11.5627	6.36737e-31	1.13518e-28	DE	DEL -
ENSG00000111110.12	171.677	1.93794	0.167907	11.5418	8.12379e-31	1.43891e-28	DE	DEL +
ENSG00000091651.9	260.173	1.17089	0.101566	11.5284	9.48938e-31	1.66995e-28	DE	DEL +
ENSG00000147655.12	13.8425	-4.1484	0.360341	-11.5124	1.14234e-30	1.99741e-28	DE	DEL -
ENSG00000213088.12	69.695	-2.41618	0.210109	-11.4996	1.32455e-30	2.30127e-28	DE	DEL -
ENSG00000029153.14	184.392	1.81909	0.158695	11.4628	2.02845e-30	3.5019e-28	DE	DEL +
ENSG00000117682.17	758.119	-1.20791	0.105437	-11.4563	2.18759e-30	3.73265e-28	DE	DEL -
ENSG00000172005.11	12.6798	-2.94879	0.257397	-11.4562	2.18948e-30	3.73265e-28	DE	DEL -
ENSG00000147883.12	251.009	-3.54069	0.309251	-11.4492	2.37258e-30	4.01968e-28	DE	DEL -
ENSG00000167916.5	38.3294	-7.84427	0.685806	-11.438	2.69908e-30	4.54462e-28	DE	DEL -
ENSG00000154262.13	264.434	-2.7561	0.241124	-11.4302	2.95442e-30	4.94403e-28	DE	DEL -
ENSG00000117399.14	479.387	1.30643	0.114468	11.413	3.59962e-30	5.987e-28	DE	DEL +
ENSG00000111404.6	9.80527	-6.00237	0.525998	-11.4114	3.66741e-30	6.06278e-28	DE	DEL -
ENSG00000186912.6	12.9247	-3.03469	0.266077	-11.4053	3.93248e-30	6.46182e-28	DE	DEL -
ENSG00000133742.13	6023.19	-5.54294	0.48943	-11.3253	9.83365e-30	1.60618e-27	DE	DEL -
ENSG00000189056.14	352.701	-2.79193	0.246683	-11.3179	1.07053e-29	1.73815e-27	DE	DEL -
ENSG00000188596.11	62.879	-2.28705	0.202458	-11.2964	1.36714e-29	2.2066e-27	DE	DEL -
ENSG00000148357.16	396.468	-2.66171	0.235677	-11.2939	1.4067e-29	2.2571e-27	DE	DEL -
ENSG00000152785.7	62.3957	-4.2844	0.379574	-11.2874	1.5146e-29	2.41601e-27	DE	DEL -
ENSG00000112936.19	427.376	-4.28758	0.380154	-11.2785	1.67513e-29	2.64119e-27	DE	DEL -
ENSG00000100079.7	286.627	-2.49395	0.221601	-11.2542	2.20739e-29	3.46039e-27	DE	DEL -
ENSG00000179981.10	213.802	-1.4269	0.126807	-11.2525	2.25073e-29	3.50818e-27	DE	DEL -
ENSG00000170373.8	113.656	4.40521	0.392217	11.2316	2.85413e-29	4.42341e-27	DE	DEL +
ENSG00000169760.17	16.0013	-4.28475	0.381528	-11.2305	2.88837e-29	4.45118e-27	DE	DEL -
ENSG00000250722.6	122.982	-2.44603	0.21834	-11.2028	3.95017e-29	6.0533e-27	DE	DEL -
ENSG00000117395.12	616.811	1.04152	0.0931365	11.1827	4.95554e-29	7.55152e-27	DE	DEL +
ENSG00000167767.14	130.655	5.17756	0.463391	11.1732	5.51638e-29	8.35946e-27	DE	DEL +
ENSG00000133424.20	834.107	-1.1744	0.105185	-11.1651	6.04055e-29	9.10321e-27	DE	DEL -
ENSG00000011426.11	598.434	1.78056	0.159555	11.1595	6.43545e-29	9.64504e-27	DE	DEL +
ENSG00000135218.19	443.457	-2.76094	0.247705	-11.1461	7.48188e-29	1.1122e-26	DE	DEL -
ENSG00000169418.10	83.881	-1.70188	0.152692	-11.1458	7.50249e-29	1.1122e-26	DE	DEL -
ENSG00000117650.13	258.54	1.56609	0.140533	11.144	7.66148e-29	1.12963e-26	DE	DEL +
ENSG00000096384.20	23051.5	1.30845	0.11764	11.1225	9.75276e-29	1.43025e-26	DE	DEL +
ENSG00000187288.10	106.112	-3.71585	0.335791	-11.066	1.83476e-28	2.6763e-26	DE	DEL -
ENSG00000136997.20	1136.07	2.01006	0.181784	11.0574	2.0185e-28	2.92865e-26	DE	DEL +
ENSG00000004846.16	16.3775	-4.27211	0.386878	-11.0425	2.38264e-28	3.4387e-26	DE	DEL -
ENSG00000175084.12	1738.49	-3.63691	0.329689	-11.0314	2.69765e-28	3.87283e-26	DE	DEL -
ENSG00000150625.16	15.0186	-5.2566	0.476695	-11.0272	2.82568e-28	4.03539e-26	DE	DEL -
ENSG00000154721.15	100.247	-2.46282	0.223373	-11.0256	2.87687e-28	4.08711e-26	DE	DEL -
ENSG00000116183.11	46.6136	-3.88317	0.352614	-11.0125	3.32551e-28	4.69999e-26	DE	DEL -
ENSG00000067840.12	33.8178	-2.97232	0.270155	-11.0023	3.72677e-28	5.23995e-26	DE	DEL -
ENSG00000131471.7	177.088	-2.13717	0.194279	-11.0005	3.79916e-28	5.31434e-26	DE	DEL -
ENSG00000215193.13	839.483	-1.44203	0.131173	-10.9934	4.11261e-28	5.72345e-26	DE	DEL -
ENSG00000175792.12	637.816	1.03523	0.0943323	10.9743	5.07854e-28	7.03185e-26	DE	DEL +
ENSG00000179163.11	2079.77	-1.37537	0.125358	-10.9715	5.23872e-28	7.217e-26	DE	DEL -
ENSG00000125355.15	33.0005	-2.87367	0.261991	-10.9686	5.41249e-28	7.41892e-26	DE	DEL -
ENSG00000094804.12	447.531	1.35673	0.123838	10.9557	6.24122e-28	8.51209e-26	DE	DEL +
ENSG00000087258.15	45.6245	-2.1146	0.193274	-10.9409	7.34376e-28	9.96595e-26	DE	DEL -
ENSG00000165495.16	20.6255	-3.01334	0.275765	-10.9272	8.54311e-28	1.14793e-25	DE	DEL -
ENSG00000187699.10	190.258	-2.37392	0.217244	-10.9275	8.51863e-28	1.14793e-25	DE	DEL -
ENSG00000172554.12	9.08812	-3.5064	0.320951	-10.925	8.75079e-28	1.17007e-25	DE	DEL -
ENSG00000086696.11	332.217	-2.68632	0.245937	-10.9228	8.96952e-28	1.19347e-25	DE	DEL -
ENSG00000062282.15	116.641	2.03407	0.18656	10.903	1.11482e-27	1.47616e-25	DE	DEL +
ENSG00000108405.4	211.335	-2.23097	0.205512	-10.8557	1.87447e-27	2.47005e-25	DE	DEL -
ENSG00000101955.15	125.795	-2.63214	0.242934	-10.8348	2.35483e-27	3.08811e-25	DE	DEL -
ENSG00000119686.10	344.584	-1.65639	0.152891	-10.8338	2.38025e-27	3.10651e-25	DE	DEL -
ENSG00000152217.19	1070.93	-1.97408	0.182733	-10.8031	3.32925e-27	4.32438e-25	DE	DEL -
ENSG00000169291.10	56.3576	-1.75145	0.162156	-10.8011	3.40258e-27	4.39868e-25	DE	DEL -
ENSG00000141434.12	92.0058	-2.77876	0.257491	-10.7917	3.76857e-27	4.84883e-25	DE	DEL -
ENSG00000100321.15	43.8793	-2.07627	0.192525	-10.7845	4.07596e-27	5.21972e-25	DE	DEL -
ENSG00000233306.2	37.9336	-2.59889	0.241159	-10.7767	4.43665e-27	5.65506e-25	DE	DEL -
ENSG00000100242.15	642.243	-1.27871	0.118694	-10.7731	4.61015e-27	5.84888e-25	DE	DEL -
ENSG00000135549.15	182.925	-3.06925	0.285112	-10.7651	5.03285e-27	6.35561e-25	DE	DEL -
ENSG00000243955.6	382.27	-5.74534	0.533789	-10.7633	5.12931e-27	6.44757e-25	DE	DEL -
ENSG00000172348.14	192.519	-2.13191	0.198691	-10.7298	7.3778e-27	9.23139e-25	DE	DEL -
ENSG00000164120.14	1263.61	-2.5658	0.239308	-10.7217	8.04855e-27	1.00247e-24	DE	DEL -
ENSG00000153446.15	25.0961	-3.17941	0.296704	-10.7158	8.58379e-27	1.06427e-24	DE	DEL -
ENSG00000006071.15	53.5462	-3.83477	0.359398	-10.67	1.40676e-26	1.7363e-24	DE	DEL -
ENSG00000120907.18	12.0705	-4.42854	0.415444	-10.6598	1.56969e-26	1.92867e-24	DE	DEL -
ENSG00000110887.8	35.7897	-5.4869	0.516982	-10.6133	2.58421e-26	3.16096e-24	DE	DEL -
ENSG00000133256.12	63.2267	-1.92674	0.181705	-10.6037	2.86476e-26	3.48849e-24	DE	DEL -
ENSG00000096060.14	2442.49	-1.89191	0.178858	-10.5777	3.78124e-26	4.58404e-24	DE	DEL -
ENSG00000156920.11	20.8703	-5.52695	0.522971	-10.5684	4.17711e-26	5.04155e-24	DE	DEL -
ENSG00000178462.12	119.405	-2.49884	0.236586	-10.5621	4.46715e-26	5.36787e-24	DE	DEL -
ENSG00000114455.13	1060.47	-2.0378	0.193089	-10.5537	4.88263e-26	5.84138e-24	DE	DEL -
ENSG00000104290.11	174.296	1.29733	0.122962	10.5506	5.04469e-26	6.00891e-24	DE	DEL +
ENSG00000134545.13	23.2203	-2.41003	0.228831	-10.532	6.15431e-26	7.29874e-24	DE	DEL -
ENSG00000124207.17	2035.83	1.5649	0.148859	10.5126	7.55431e-26	8.84729e-24	DE	DEL +
ENSG00000143196.5	37.2964	-3.73291	0.355089	-10.5126	7.55735e-26	8.84729e-24	DE	DEL -
ENSG00000016602.9	8602.31	-4.88631	0.465365	-10.5	8.64217e-26	1.0074e-23	DE	DEL -
ENSG00000198759.12	40.592	3.64639	0.347663	10.4883	9.77989e-26	1.13036e-23	DE	DEL +
ENSG00000128578.10	159.055	2.28981	0.218368	10.486	1.00162e-25	1.15279e-23	DE	DEL +
ENSG00000162949.16	254.073	-2.84227	0.271443	-10.471	1.17443e-25	1.346e-23	DE	DEL -
ENSG00000169247.13	346.617	2.57222	0.245756	10.4665	1.23071e-25	1.40461e-23	DE	DEL +
ENSG00000065325.13	68.9763	-3.44963	0.330104	-10.4501	1.46345e-25	1.66328e-23	DE	DEL -
ENSG00000198597.9	40.4967	-2.54679	0.243758	-10.448	1.49607e-25	1.69329e-23	DE	DEL -
ENSG00000119147.10	7.56384	-4.48541	0.429727	-10.4378	1.66584e-25	1.87765e-23	DE	DEL -
ENSG00000173320.12	28.7025	-2.17181	0.208113	-10.4357	1.70266e-25	1.91125e-23	DE	DEL -
ENSG00000273079.5	444.125	2.85896	0.274344	10.4211	1.98651e-25	2.22074e-23	DE	DEL +
ENSG00000184428.13	471.964	1.64059	0.157487	10.4174	2.06604e-25	2.30022e-23	DE	DEL +
ENSG00000146477.6	346.032	2.5716	0.246891	10.416	2.09672e-25	2.32489e-23	DE	DEL +
ENSG00000163734.4	344.078	3.51822	0.33786	10.4132	2.15755e-25	2.38265e-23	DE	DEL +
ENSG00000145362.20	1014.5	-2.47989	0.23852	-10.397	2.55846e-25	2.814e-23	DE	DEL -
ENSG00000133687.16	192.948	-1.33345	0.128331	-10.3907	2.73318e-25	2.99409e-23	DE	DEL -
ENSG00000103942.13	23.1337	-2.38795	0.229832	-10.39	2.75463e-25	3.00553e-23	DE	DEL -
ENSG00000121807.5	49.2723	-2.08225	0.200611	-10.3796	3.07201e-25	3.33845e-23	DE	DEL -
ENSG00000103494.14	321.112	1.18775	0.114588	10.3654	3.56285e-25	3.8565e-23	DE	DEL +
ENSG00000233929.1	15.4655	-1.86613	0.180273	-10.3516	4.11357e-25	4.43501e-23	DE	DEL -
ENSG00000068976.14	95.3277	-2.09332	0.202263	-10.3495	4.20558e-25	4.51636e-23	DE	DEL -
ENSG00000159263.16	74.8165	4.77288	0.461364	10.3452	4.40171e-25	4.70845e-23	DE	DEL +
ENSG00000132561.14	749.849	-1.9814	0.191602	-10.3412	4.58723e-25	4.88773e-23	DE	DEL -
ENSG00000170419.10	22.9813	-4.00862	0.388082	-10.3293	5.19349e-25	5.51217e-23	DE	DEL -
ENSG00000108375.12	221.239	2.435	0.235788	10.327	5.31709e-25	5.62148e-23	DE	DEL +
ENSG00000182175.14	80.3984	-2.4522	0.237946	-10.3057	6.6409e-25	6.99397e-23	DE	DEL -
ENSG00000160868.15	355.517	-5.24203	0.509607	-10.2864	8.11471e-25	8.51326e-23	DE	DEL -
ENSG00000040199.18	1189.1	-1.53887	0.149996	-10.2594	1.07401e-24	1.12244e-22	DE	DEL -
ENSG00000137077.8	455.161	-4.12372	0.402618	-10.2423	1.28207e-24	1.33477e-22	DE	DEL -
ENSG00000101187.16	354.507	2.10676	0.205874	10.2332	1.40757e-24	1.45986e-22	DE	DEL +
ENSG00000122778.10	428.903	1.97299	0.192953	10.2252	1.52835e-24	1.57436e-22	DE	DEL +
ENSG00000176641.11	54.6416	-3.03337	0.296657	-10.2252	1.52951e-24	1.57436e-22	DE	DEL -
ENSG00000135069.14	688.273	2.49354	0.243921	10.2227	1.56845e-24	1.60837e-22	DE	DEL +
ENSG00000232445.2	24.204	3.65246	0.357807	10.2079	1.82784e-24	1.86734e-22	DE	DEL +
ENSG00000131015.5	70.5406	3.86498	0.378728	10.2051	1.88055e-24	1.91402e-22	DE	DEL +
ENSG00000146039.11	359.394	-2.56233	0.251386	-10.1928	2.13486e-24	2.16478e-22	DE	DEL -
ENSG00000057704.13	317.205	-1.70148	0.167005	-10.1882	2.23842e-24	2.26138e-22	DE	DEL -
ENSG00000161800.13	794.022	1.15958	0.113846	10.1855	2.30134e-24	2.31637e-22	DE	DEL +
ENSG00000166869.3	567.986	-3.67114	0.361201	-10.1637	2.87898e-24	2.88713e-22	DE	DEL -
ENSG00000007264.15	42.4686	-2.52305	0.248438	-10.1557	3.12665e-24	3.12402e-22	DE	DEL -
ENSG00000149968.12	872.353	4.55006	0.44971	10.1178	4.60776e-24	4.58708e-22	DE	DEL +
ENSG00000177675.8	1066.57	-2.14409	0.212026	-10.1124	4.86609e-24	4.82663e-22	DE	DEL -
ENSG00000165905.18	196.449	3.05272	0.302109	10.1047	5.26645e-24	5.20482e-22	DE	DEL +
ENSG00000113303.12	609.494	-2.79076	0.276231	-10.103	5.35755e-24	5.27573e-22	DE	DEL -
ENSG00000138669.9	82.2522	-3.76691	0.373099	-10.0963	5.73708e-24	5.62915e-22	DE	DEL -
ENSG00000163618.18	623.146	2.89401	0.286766	10.0919	6.00173e-24	5.86771e-22	DE	DEL +
ENSG00000064300.9	16.1564	-2.6349	0.261269	-10.085	6.43605e-24	6.26987e-22	DE	DEL -
ENSG00000144381.17	10834	1.37281	0.136186	10.0804	6.74239e-24	6.52171e-22	DE	DEL +
ENSG00000101158.15	1193.05	1.27338	0.126354	10.0779	6.92221e-24	6.64849e-22	DE	DEL +
ENSG00000158445.10	10.0885	-3.99504	0.396415	-10.0779	6.91701e-24	6.64849e-22	DE	DEL -
ENSG00000109265.14	609.67	-1.66809	0.165609	-10.0725	7.31077e-24	6.99705e-22	DE	DEL -
ENSG00000244682.7	365.51	-1.8453	0.18325	-10.0698	7.5102e-24	7.16279e-22	DE	DEL -
ENSG00000134827.8	355.729	4.53998	0.451268	10.0605	8.25757e-24	7.84814e-22	DE	DEL +
ENSG00000130052.13	83.685	-1.55877	0.154955	-10.0595	8.3416e-24	7.90048e-22	DE	DEL -
ENSG00000206579.9	13.9213	-4.05597	0.403382	-10.0549	8.74085e-24	8.22152e-22	DE	DEL -
ENSG00000174944.9	104.479	-1.9062	0.189639	-10.0518	9.02496e-24	8.45958e-22	DE	DEL -
ENSG00000183734.4	24.133	2.92085	0.290608	10.0508	9.10967e-24	8.50974e-22	DE	DEL +
ENSG00000095777.17	51.095	-3.28539	0.327	-10.0471	9.46577e-24	8.81221e-22	DE	DEL -
ENSG00000198624.13	433.038	-1.70178	0.169604	-10.0338	1.08216e-23	1.00401e-21	DE	DEL -
ENSG00000160862.13	383.374	3.56332	0.355267	10.03	1.12532e-23	1.04052e-21	DE	DEL +
ENSG00000103021.9	76.8757	1.95194	0.194743	10.0232	1.20594e-23	1.1113e-21	DE	DEL +
ENSG00000152669.9	41.6368	2.62455	0.262079	10.0144	1.31823e-23	1.21069e-21	DE	DEL +
ENSG00000004776.13	20.3858	-3.48992	0.348667	-10.0093	1.38693e-23	1.26951e-21	DE	DEL -
ENSG00000164736.6	29.7723	-1.59302	0.159161	-10.0089	1.39336e-23	1.27112e-21	DE	DEL -
ENSG00000100678.19	18.7292	-2.54497	0.254481	-10.0006	1.51453e-23	1.37706e-21	DE	DEL -
ENSG00000103647.13	25.8555	-2.43497	0.243853	-9.98538	1.76625e-23	1.5953e-21	DE	DEL -
ENSG00000138356.14	168.715	-2.57471	0.257842	-9.98563	1.76178e-23	1.5953e-21	DE	DEL -
ENSG00000106278.12	29.4085	-4.2254	0.423195	-9.98454	1.78128e-23	1.60357e-21	DE	DEL -
ENSG00000101115.13	96.3926	3.14707	0.315229	9.98346	1.80079e-23	1.61579e-21	DE	DEL +
ENSG00000118432.12	34.0586	-4.67087	0.468319	-9.97368	1.98723e-23	1.77723e-21	DE	DEL -
ENSG00000163468.15	2955.12	1.19142	0.119464	9.97301	2.00069e-23	1.78342e-21	DE	DEL +
ENSG00000103375.11	1530.3	-5.93719	0.595504	-9.97002	2.06196e-23	1.83205e-21	DE	DEL -
ENSG00000144339.12	14.4722	-4.84847	0.486375	-9.96858	2.09188e-23	1.85261e-21	DE	DEL -
ENSG00000168646.13	1852.44	2.3393	0.234688	9.96772	2.11024e-23	1.86281e-21	DE	DEL +
ENSG00000076258.10	80.1033	-1.20926	0.121377	-9.96283	2.21664e-23	1.95043e-21	DE	DEL -
ENSG00000006747.15	536.137	-2.28832	0.229794	-9.95811	2.3245e-23	2.03876e-21	DE	DEL -
ENSG00000240505.9	76.1166	-3.60038	0.36162	-9.95625	2.36834e-23	2.07055e-21	DE	DEL -
ENSG00000163959.10	116.067	-3.9152	0.393283	-9.95516	2.39426e-23	2.08652e-21	DE	DEL -
ENSG00000010319.7	54.6473	-2.153	0.216474	-9.94577	2.63129e-23	2.28578e-21	DE	DEL -
ENSG00000101082.14	61.4095	-1.58682	0.159558	-9.94506	2.65011e-23	2.29483e-21	DE	DEL -
ENSG00000101605.13	157.115	-1.9654	0.197781	-9.93723	2.86679e-23	2.4741e-21	DE	DEL -
ENSG00000163431.13	457.518	-2.35996	0.237501	-9.93662	2.88435e-23	2.4741e-21	DE	DEL -
ENSG00000189233.12	242.537	-2.70599	0.272316	-9.93693	2.87544e-23	2.4741e-21	DE	DEL -
ENSG00000256612.7	54.8117	-3.06167	0.308683	-9.91851	3.45879e-23	2.95754e-21	DE	DEL -
ENSG00000130595.19	36.893	-3.37405	0.340215	-9.9174	3.4974e-23	2.9812e-21	DE	DEL -
ENSG00000168447.11	2113.74	-4.58315	0.462291	-9.91399	3.61881e-23	3.07508e-21	DE	DEL -
ENSG00000146013.11	31.2584	-3.20921	0.32384	-9.90987	3.77124e-23	3.19466e-21	DE	DEL -
ENSG00000103353.16	337.639	1.05835	0.106808	9.90887	3.80915e-23	3.21679e-21	DE	DEL +
ENSG00000122367.19	83.6477	-2.71606	0.274231	-9.90427	3.98881e-23	3.35811e-21	DE	DEL -
ENSG00000112796.10	56.8848	1.40674	0.142076	9.90134	4.10738e-23	3.44729e-21	DE	DEL +
ENSG00000103888.17	2403.44	2.4227	0.245335	9.87505	5.34081e-23	4.46875e-21	DE	DEL +
ENSG00000196502.11	898.373	-1.9404	0.196535	-9.87308	5.44644e-23	4.5432e-21	DE	DEL -
ENSG00000121957.14	832.822	1.31327	0.133072	9.86886	5.68074e-23	4.7242e-21	DE	DEL +
ENSG00000125775.15	681.202	-2.29661	0.23297	-9.85798	6.33132e-23	5.24922e-21	DE	DEL -
ENSG00000160214.13	440.414	1.04367	0.105913	9.85405	6.58344e-23	5.44171e-21	DE	DEL +
ENSG00000107864.15	183.334	-1.36559	0.138659	-9.84853	6.95555e-23	5.73192e-21	DE	DEL -
ENSG00000135744.8	367.926	2.36228	0.239967	9.84418	7.26282e-23	5.96243e-21	DE	DEL +
ENSG00000168356.12	19.6604	-2.91128	0.295742	-9.84396	7.27898e-23	5.96243e-21	DE	DEL -
ENSG00000102384.13	154.636	1.39593	0.142048	9.82719	8.59886e-23	7.02249e-21	DE	DEL +
ENSG00000139433.10	416.1	-1.30299	0.132643	-9.82332	8.93528e-23	7.27545e-21	DE	DEL -
ENSG00000215559.8	75.791	-3.28576	0.334813	-9.81372	9.82817e-23	7.97866e-21	DE	DEL -
ENSG00000122224.18	115.097	-2.6741	0.272567	-9.81079	1.01169e-22	8.18865e-21	DE	DEL -
ENSG00000124440.15	89.3241	-3.15815	0.322105	-9.80471	1.07454e-22	8.67169e-21	DE	DEL -
ENSG00000116748.21	237.184	-3.41463	0.348418	-9.80038	1.12159e-22	8.99814e-21	DE	DEL -
ENSG00000172578.12	487.378	-2.32755	0.237492	-9.80052	1.12002e-22	8.99814e-21	DE	DEL -
ENSG00000153902.14	106.361	-2.91231	0.297203	-9.79908	1.13612e-22	9.08793e-21	DE	DEL -
ENSG00000102048.16	47.5856	1.87413	0.191295	9.79706	1.15906e-22	9.24434e-21	DE	DEL +
ENSG00000102409.10	45.7376	-1.88209	0.192143	-9.79521	1.18049e-22	9.38783e-21	DE	DEL -
ENSG00000197415.12	18.4964	-2.66058	0.271729	-9.79127	1.22747e-22	9.73307e-21	DE	DEL -
ENSG00000144847.13	6.23297	-4.02362	0.410989	-9.79008	1.24199e-22	9.81964e-21	DE	DEL -
ENSG00000119121.22	2262.18	-3.15987	0.323037	-9.78175	1.34862e-22	1.06319e-20	DE	DEL -
ENSG00000197961.11	370.758	1.19648	0.122521	9.7655	1.58329e-22	1.2446e-20	DE	DEL +
ENSG00000154258.17	118.092	-2.9104	0.299276	-9.7248	2.3636e-22	1.85264e-20	DE	DEL -
ENSG00000171617.14	763.987	1.86661	0.192412	9.70106	2.98371e-22	2.332e-20	DE	DEL +
ENSG00000093072.18	344.094	-1.69772	0.175207	-9.68982	3.33119e-22	2.58875e-20	DE	DEL -
ENSG00000237515.9	10.054	-3.78441	0.390798	-9.68381	3.53303e-22	2.7378e-20	DE	DEL -
ENSG00000120149.9	84.3968	4.35192	0.449955	9.6719	3.9695e-22	3.06731e-20	DE	DEL +
ENSG00000154263.17	167.03	-1.93246	0.19985	-9.66953	4.06238e-22	3.13021e-20	DE	DEL -
ENSG00000165689.17	282.647	1.01156	0.104704	9.66107	4.41237e-22	3.3808e-20	DE	DEL +
ENSG00000070950.10	228.444	1.0153	0.105145	9.65622	4.62624e-22	3.53474e-20	DE	DEL +
ENSG00000107954.10	181.158	-2.62582	0.272111	-9.6498	4.92507e-22	3.75254e-20	DE	DEL -
ENSG00000171094.18	48.3353	-2.96091	0.307449	-9.63059	5.93866e-22	4.51222e-20	DE	DEL -
ENSG00000175063.17	441.222	2.06485	0.214617	9.62111	6.51224e-22	4.93428e-20	DE	DEL +
ENSG00000131845.14	46.4577	-1.56887	0.163591	-9.59019	8.7925e-22	6.62522e-20	DE	DEL -
ENSG00000140368.13	129.251	-1.47371	0.153793	-9.58247	9.47505e-22	7.11985e-20	DE	DEL -
ENSG00000168546.11	43.2767	-2.53229	0.264271	-9.58219	9.50114e-22	7.11985e-20	DE	DEL -
ENSG00000147724.12	30.3733	-3.19308	0.333402	-9.57728	9.96319e-22	7.44564e-20	DE	DEL -
ENSG00000092009.10	24.4975	-3.56246	0.372063	-9.57489	1.0197e-21	7.59957e-20	DE	DEL -
ENSG00000130176.8	159.709	-2.59145	0.270738	-9.57181	1.05047e-21	7.78635e-20	DE	DEL -
ENSG00000260691.6	137.107	-3.68721	0.385208	-9.57199	1.04871e-21	7.78635e-20	DE	DEL -
ENSG00000213366.13	265.402	-1.85998	0.194429	-9.56639	1.10701e-21	8.18314e-20	DE	DEL -
ENSG00000172594.13	804.551	-1.90847	0.199581	-9.56238	1.15077e-21	8.48369e-20	DE	DEL -
ENSG00000166828.3	676.283	-5.12445	0.536113	-9.55853	1.19437e-21	8.78135e-20	DE	DEL -
ENSG00000134539.17	28.8078	-1.92127	0.20101	-9.55808	1.19963e-21	8.79634e-20	DE	DEL -
ENSG00000165912.16	77.0935	2.48948	0.260675	9.55013	1.29535e-21	9.47274e-20	DE	DEL +
ENSG00000144218.19	380.178	-3.35954	0.352037	-9.54315	1.38556e-21	1.01054e-19	DE	DEL -
ENSG00000163661.4	12.3353	-3.1136	0.327307	-9.51276	1.85662e-21	1.35048e-19	DE	DEL -
ENSG00000137673.9	967.259	6.30173	0.663091	9.50356	2.02841e-21	1.47151e-19	DE	DEL +
ENSG00000168497.5	91.6054	-1.88848	0.198726	-9.5029	2.04119e-21	1.47686e-19	DE	DEL -
ENSG00000166405.15	34.7684	-3.32387	0.349799	-9.50222	2.05458e-21	1.48261e-19	DE	DEL -
ENSG00000169432.18	213.078	-3.00024	0.315979	-9.49506	2.2008e-21	1.58394e-19	DE	DEL -
ENSG00000114541.15	481.35	-1.03494	0.10901	-9.49395	2.22432e-21	1.59665e-19	DE	DEL -
ENSG00000124571.18	946.521	1.18338	0.124656	9.49323	2.23981e-21	1.60355e-19	DE	DEL +
ENSG00000127249.15	156.703	-2.66057	0.280359	-9.48986	2.31342e-21	1.65192e-19	DE	DEL -
ENSG00000118777.12	372.849	-3.25726	0.343322	-9.48749	2.36667e-21	1.68552e-19	DE	DEL -
ENSG00000069974.16	679.958	-1.31218	0.138452	-9.47753	2.60372e-21	1.84952e-19	DE	DEL -
ENSG00000186193.9	60.5432	1.67973	0.177294	9.47427	2.68621e-21	1.90316e-19	DE	DEL +
ENSG00000110324.11	1293.15	-1.5865	0.167579	-9.46719	2.87462e-21	2.03138e-19	DE	DEL -
ENSG00000163239.12	15.1211	-2.31061	0.244249	-9.46006	3.07754e-21	2.16915e-19	DE	DEL -
ENSG00000130294.16	33.0705	-4.12067	0.435922	-9.45277	3.29973e-21	2.31976e-19	DE	DEL -
ENSG00000158106.14	261.762	2.16164	0.228847	9.44579	3.52745e-21	2.47348e-19	DE	DEL +
ENSG00000189221.9	6083.94	-1.61771	0.17131	-9.44319	3.61601e-21	2.52907e-19	DE	DEL -
ENSG00000184905.9	7.72916	-5.31375	0.563061	-9.43725	3.82674e-21	2.66962e-19	DE	DEL -
ENSG00000053328.8	13.0234	-2.33327	0.2474	-9.43118	4.05508e-21	2.82169e-19	DE	DEL -
ENSG00000182481.9	1836.31	1.25574	0.13317	9.4296	4.11672e-21	2.8573e-19	DE	DEL +
ENSG00000181826.10	633.055	-1.38594	0.147074	-9.42345	4.36521e-21	3.02207e-19	DE	DEL -
ENSG00000171408.14	102.022	-1.86838	0.198807	-9.39791	5.56559e-21	3.83365e-19	DE	DEL -
ENSG00000188783.6	64.1949	-3.21895	0.34258	-9.39619	5.65726e-21	3.88698e-19	DE	DEL -
ENSG00000070729.14	27.5985	-3.58238	0.38148	-9.39076	5.95708e-21	4.08269e-19	DE	DEL -
ENSG00000130037.5	19.4164	-2.90295	0.309302	-9.38547	6.26394e-21	4.28224e-19	DE	DEL -
ENSG00000181804.15	200.645	-1.91401	0.203941	-9.38511	6.28511e-21	4.28597e-19	DE	DEL -
ENSG00000077152.11	252.78	1.56146	0.166449	9.38102	6.53348e-21	4.44423e-19	DE	DEL +
ENSG00000133328.4	104.361	-3.61907	0.38621	-9.37071	7.20446e-21	4.87633e-19	DE	DEL -
ENSG00000172901.20	13.9067	-3.08675	0.329429	-9.37	7.25343e-21	4.89732e-19	DE	DEL -
ENSG00000091831.23	43.8574	-1.60862	0.171819	-9.36232	7.80078e-21	5.25387e-19	DE	DEL -
ENSG00000115380.20	1247.28	-1.90757	0.203761	-9.3618	7.83867e-21	5.26639e-19	DE	DEL -
ENSG00000141574.8	327.084	-2.3168	0.247515	-9.36021	7.95792e-21	5.33337e-19	DE	DEL -
ENSG00000140961.14	48.4526	-1.00608	0.107503	-9.35868	8.07414e-21	5.39799e-19	DE	DEL -
ENSG00000156475.18	22.0213	-1.99934	0.213866	-9.34856	8.88455e-21	5.91083e-19	DE	DEL -
ENSG00000172349.17	479.939	-2.35647	0.252064	-9.34867	8.87566e-21	5.91083e-19	DE	DEL -
ENSG00000130592.16	445.737	-1.68192	0.180163	-9.33557	1.0045e-20	6.65041e-19	DE	DEL -
ENSG00000165966.16	50.2932	-3.54886	0.380807	-9.3193	1.17112e-20	7.71609e-19	DE	DEL -
ENSG00000170500.13	11.7042	-4.48145	0.481103	-9.31494	1.22016e-20	8.00057e-19	DE	DEL -
ENSG00000133063.16	26.048	-2.12974	0.228734	-9.31099	1.26649e-20	8.2844e-19	DE	DEL -
ENSG00000072163.19	196.606	-1.90392	0.204564	-9.30721	1.3123e-20	8.56356e-19	DE	DEL -
ENSG00000038295.8	77.2147	-2.59121	0.278453	-9.30573	1.33075e-20	8.66319e-19	DE	DEL -
ENSG00000168016.14	2144.47	-1.78827	0.192419	-9.29364	1.49102e-20	9.66049e-19	DE	DEL -
ENSG00000166311.10	548.193	-1.60562	0.173042	-9.27878	1.71435e-20	1.10811e-18	DE	DEL -
ENSG00000204136.10	34.5846	-2.15349	0.232127	-9.27718	1.74029e-20	1.12222e-18	DE	DEL -
ENSG00000185479.6	1771.76	6.15446	0.663861	9.27071	1.84912e-20	1.18959e-18	DE	DEL +
ENSG00000178695.6	166.258	-1.69254	0.182603	-9.26897	1.87952e-20	1.2063e-18	DE	DEL -
ENSG00000135842.17	420.419	-1.65511	0.178575	-9.26844	1.88897e-20	1.20952e-18	DE	DEL -
ENSG00000008300.17	487.572	2.59211	0.279856	9.26229	2.00096e-20	1.27823e-18	DE	DEL +
ENSG00000121898.13	64.9578	-1.57605	0.170171	-9.26156	2.01472e-20	1.28401e-18	DE	DEL -
ENSG00000112214.10	14.7002	-2.27127	0.24533	-9.25804	2.08217e-20	1.3239e-18	DE	DEL -
ENSG00000091127.14	476.551	1.44042	0.155614	9.25631	2.11611e-20	1.34235e-18	DE	DEL +
ENSG00000025772.8	391.805	1.6757	0.181169	9.24937	2.25822e-20	1.42917e-18	DE	DEL +
ENSG00000196405.13	523.977	-1.71836	0.185946	-9.24117	2.43816e-20	1.53948e-18	DE	DEL -
ENSG00000105737.9	36.7202	-2.17389	0.235312	-9.23829	2.50456e-20	1.5744e-18	DE	DEL -
ENSG00000162458.13	411.47	-1.64471	0.178032	-9.23828	2.505e-20	1.5744e-18	DE	DEL -
ENSG00000133169.6	5.06143	-3.09673	0.335237	-9.23742	2.52503e-20	1.58334e-18	DE	DEL -
ENSG00000096063.16	2188.08	1.13311	0.122736	9.23213	2.65305e-20	1.6598e-18	DE	DEL +
ENSG00000113580.15	750.161	-1.64794	0.178689	-9.2224	2.9053e-20	1.81345e-18	DE	DEL -
ENSG00000203859.10	348.804	-6.12503	0.664423	-9.21857	3.01089e-20	1.87356e-18	DE	DEL -
ENSG00000269067.2	16.6245	-3.54293	0.384332	-9.21841	3.01533e-20	1.87356e-18	DE	DEL -
ENSG00000135709.12	409.281	-1.65881	0.180146	-9.20816	3.31768e-20	2.05673e-18	DE	DEL -
ENSG00000122641.11	56.7834	3.78687	0.411559	9.2013	3.53649e-20	2.18246e-18	DE	DEL +
ENSG00000196664.5	52.0666	-2.38417	0.259152	-9.19987	3.58392e-20	2.20674e-18	DE	DEL -
ENSG00000155816.20	45.2515	-5.44587	0.592455	-9.19204	3.85473e-20	2.36814e-18	DE	DEL -
ENSG00000070748.19	24.0651	-5.22225	0.568435	-9.18707	4.03693e-20	2.4745e-18	DE	DEL -
ENSG00000119138.4	267.501	-1.8518	0.201718	-9.18015	4.30502e-20	2.62803e-18	DE	DEL -
ENSG00000165724.6	150.469	1.07617	0.117229	9.18011	4.30667e-20	2.62803e-18	DE	DEL +
ENSG00000129538.14	1207.76	-1.52146	0.165834	-9.17462	4.53154e-20	2.75908e-18	DE	DEL -
ENSG00000182272.12	102.212	2.38667	0.260168	9.17357	4.57606e-20	2.77998e-18	DE	DEL +
ENSG00000105989.10	33.5203	4.49191	0.489786	9.17118	4.6786e-20	2.83596e-18	DE	DEL +
ENSG00000169282.17	35.1085	-1.54111	0.168076	-9.16908	4.77085e-20	2.88547e-18	DE	DEL -
ENSG00000163017.14	1203.72	-2.14953	0.234533	-9.16511	4.94944e-20	2.98686e-18	DE	DEL -
ENSG00000130775.16	245.896	-1.2833	0.140129	-9.15796	5.28856e-20	3.18446e-18	DE	DEL -
ENSG00000079689.14	35.6368	-3.76228	0.411006	-9.15384	5.49436e-20	3.30109e-18	DE	DEL -
ENSG00000124205.18	349.72	-2.94786	0.322241	-9.148	5.79986e-20	3.47698e-18	DE	DEL -
ENSG00000149596.7	83.1945	-2.42685	0.26531	-9.14721	5.84224e-20	3.49471e-18	DE	DEL -
ENSG00000154165.5	68.9374	-2.23187	0.24413	-9.14213	6.12362e-20	3.65501e-18	DE	DEL -
ENSG00000197905.9	230.917	1.92799	0.210946	9.13974	6.26e-20	3.72825e-18	DE	DEL +
ENSG00000127423.11	52.9822	1.90737	0.20871	9.13883	6.31297e-20	3.75161e-18	DE	DEL +
ENSG00000204065.3	6.27225	-4.53823	0.496608	-9.13846	6.33485e-20	3.75643e-18	DE	DEL -
ENSG00000198947.15	1633.07	-1.73977	0.190439	-9.13554	6.50827e-20	3.85089e-18	DE	DEL -
ENSG00000198720.13	127.639	1.97605	0.216348	9.13367	6.62164e-20	3.90949e-18	DE	DEL +
ENSG00000143412.10	44.6829	2.14555	0.234946	9.13208	6.71953e-20	3.95872e-18	DE	DEL +
ENSG00000146147.15	11.8852	-3.93509	0.430938	-9.13144	6.75933e-20	3.97358e-18	DE	DEL -
ENSG00000088305.18	205.66	1.40553	0.154012	9.12611	7.10035e-20	4.16508e-18	DE	DEL +
ENSG00000017427.17	61.198	-1.71898	0.188477	-9.12035	7.48836e-20	4.38326e-18	DE	DEL -
ENSG00000267749.1	65.8656	-2.95007	0.323876	-9.10864	8.34231e-20	4.86225e-18	DE	DEL -
ENSG00000119865.9	42.0193	-1.41967	0.155869	-9.1081	8.38381e-20	4.87602e-18	DE	DEL -
ENSG00000261236.8	1898	1.28785	0.141468	9.10351	8.74618e-20	5.07595e-18	DE	DEL +
ENSG00000105173.14	152.626	1.10012	0.120945	9.09608	9.365e-20	5.42355e-18	DE	DEL +
ENSG00000104938.17	8.33049	-4.86979	0.535586	-9.09244	9.6843e-20	5.59658e-18	DE	DEL -
ENSG00000050344.9	907.779	1.70923	0.188003	9.09149	9.76936e-20	5.6338e-18	DE	DEL +
ENSG00000178075.20	122.745	-1.36677	0.150388	-9.08832	1.0058e-19	5.78801e-18	DE	DEL -
ENSG00000164236.12	20.862	-2.39994	0.264256	-9.08185	1.06748e-19	6.13005e-18	DE	DEL -
ENSG00000163683.12	292.896	-1.15099	0.126877	-9.07171	1.1716e-19	6.71384e-18	DE	DEL -
ENSG00000133627.18	205.548	1.10949	0.122504	9.05682	1.34314e-19	7.66461e-18	DE	DEL +
ENSG00000155755.19	101.61	1.04582	0.115737	9.0362	1.62213e-19	9.23731e-18	DE	DEL +
ENSG00000205221.12	22.4725	-2.57635	0.285165	-9.03461	1.64585e-19	9.35286e-18	DE	DEL -
ENSG00000101146.13	419.897	1.23352	0.136561	9.03274	1.67428e-19	9.47499e-18	DE	DEL +
ENSG00000118271.11	17.9646	-3.18884	0.353028	-9.03281	1.67325e-19	9.47499e-18	DE	DEL -
ENSG00000184292.7	103.095	4.05852	0.449516	9.02865	1.73805e-19	9.81546e-18	DE	DEL +
ENSG00000168077.14	69.368	-1.86782	0.206975	-9.02441	1.80671e-19	1.01821e-17	DE	DEL -
ENSG00000088002.12	147.675	3.41012	0.378068	9.01986	1.88334e-19	1.05921e-17	DE	DEL +
ENSG00000124787.14	65.482	1.7918	0.198665	9.01918	1.89508e-19	1.06362e-17	DE	DEL +
ENSG00000065534.18	3025.38	-1.87528	0.20797	-9.01707	1.93193e-19	1.08208e-17	DE	DEL -
ENSG00000067177.15	610.593	1.42453	0.158043	9.01358	1.99436e-19	1.11476e-17	DE	DEL +
ENSG00000164283.13	9.15161	3.92857	0.43595	9.01151	2.03246e-19	1.13373e-17	DE	DEL +
ENSG00000087586.17	1076.65	1.56866	0.174159	9.00707	2.11644e-19	1.17816e-17	DE	DEL +
ENSG00000230246.7	53.191	-4.07284	0.452415	-9.00245	2.2074e-19	1.2263e-17	DE	DEL -
ENSG00000174640.15	664.292	-2.00492	0.222761	-9.00031	2.2508e-19	1.24787e-17	DE	DEL -
ENSG00000198650.11	17.5525	-2.9436	0.327106	-8.99893	2.27935e-19	1.26113e-17	DE	DEL -
ENSG00000075340.23	13.2985	-3.26484	0.363107	-8.9914	2.44103e-19	1.34785e-17	DE	DEL -
ENSG00000100266.19	1465.95	-1.35016	0.150206	-8.98874	2.50074e-19	1.37803e-17	DE	DEL -
ENSG00000183230.17	12.5094	-3.81906	0.424985	-8.98634	2.55596e-19	1.40563e-17	DE	DEL -
ENSG00000197992.7	8.74475	-2.8446	0.316612	-8.98448	2.59971e-19	1.42681e-17	DE	DEL -
ENSG00000152583.12	1232.09	-1.942	0.216499	-8.97	2.96514e-19	1.6241e-17	DE	DEL -
ENSG00000104112.9	10.6365	-3.25462	0.362919	-8.96791	3.02195e-19	1.6486e-17	DE	DEL -
ENSG00000183199.6	433.761	1.27102	0.141728	8.96802	3.01895e-19	1.6486e-17	DE	DEL +
ENSG00000211698.2	43.4791	-2.34806	0.261841	-8.96751	3.0329e-19	1.65127e-17	DE	DEL -
ENSG00000113739.10	22.9776	3.41473	0.380852	8.96605	3.07337e-19	1.66997e-17	DE	DEL +
ENSG00000187193.9	142.94	-1.92593	0.214854	-8.96392	3.13343e-19	1.69922e-17	DE	DEL -
ENSG00000188706.13	1469.52	1.21165	0.135316	8.95422	3.42145e-19	1.85172e-17	DE	DEL +
ENSG00000196724.12	52.9073	-1.82522	0.204024	-8.94612	3.68208e-19	1.98883e-17	DE	DEL -
ENSG00000135451.13	236.88	1.13872	0.127301	8.9451	3.71605e-19	2.00321e-17	DE	DEL +
ENSG00000131188.12	41.415	2.4281	0.271539	8.942	3.8219e-19	2.05621e-17	DE	DEL +
ENSG00000136826.15	2064.08	-2.22592	0.248964	-8.94073	3.86606e-19	2.07588e-17	DE	DEL -
ENSG00000077616.11	16.9986	-2.74968	0.307785	-8.93377	4.11725e-19	2.20641e-17	DE	DEL -
ENSG00000236698.1	483.929	1.18281	0.13245	8.9302	4.25256e-19	2.27445e-17	DE	DEL +
ENSG00000134533.6	30.6967	-1.69525	0.190337	-8.9066	5.26238e-19	2.80355e-17	DE	DEL -
ENSG00000110975.8	7.25755	-3.78428	0.425231	-8.89935	5.61736e-19	2.98103e-17	DE	DEL -
ENSG00000140263.15	660.212	1.70253	0.191308	8.89944	5.61307e-19	2.98103e-17	DE	DEL +
ENSG00000250853.1	27.0536	-1.65287	0.185785	-8.89665	5.75579e-19	3.04856e-17	DE	DEL -
ENSG00000117115.13	1327.36	-3.09785	0.348299	-8.89424	5.88208e-19	3.10941e-17	DE	DEL -
ENSG00000119919.11	45.1478	-1.9386	0.21797	-8.89391	5.89939e-19	3.11252e-17	DE	DEL -
ENSG00000162461.8	7.40235	-3.77093	0.424157	-8.8904	6.08898e-19	3.20635e-17	DE	DEL -
ENSG00000132932.17	17.4376	-2.54758	0.286932	-8.87871	6.76418e-19	3.55504e-17	DE	DEL -
ENSG00000138061.12	44.2376	-1.46309	0.164847	-8.87546	6.9646e-19	3.65334e-17	DE	DEL -
ENSG00000144191.12	35.5036	-3.26177	0.368226	-8.85808	8.1407e-19	4.25166e-17	DE	DEL -
ENSG00000186994.11	25.4887	-1.53202	0.172955	-8.85792	8.15198e-19	4.25166e-17	DE	DEL -
ENSG00000132704.16	149.547	-3.92519	0.443514	-8.8502	8.73622e-19	4.54767e-17	DE	DEL -
ENSG00000130038.10	877	-1.25579	0.141946	-8.84698	8.99209e-19	4.67195e-17	DE	DEL -
ENSG00000239571.1	354.4	-3.35707	0.379548	-8.84491	9.15987e-19	4.75007e-17	DE	DEL -
ENSG00000129451.12	82.5965	5.09638	0.576638	8.8381	9.73558e-19	5.03904e-17	DE	DEL +
ENSG00000065609.14	10.1768	-4.56571	0.51667	-8.8368	9.84997e-19	5.08859e-17	DE	DEL -
ENSG00000141540.11	82.3542	-1.28198	0.14513	-8.83332	1.01611e-18	5.23939e-17	DE	DEL -
ENSG00000086967.10	20.7209	-3.15716	0.357546	-8.83008	1.04604e-18	5.38356e-17	DE	DEL -
ENSG00000109814.12	1927.67	-1.62814	0.184394	-8.82966	1.04997e-18	5.39362e-17	DE	DEL -
ENSG00000102032.13	83.1179	-1.32494	0.150072	-8.82868	1.05921e-18	5.43083e-17	DE	DEL -
ENSG00000145681.11	29.2305	-1.9519	0.221248	-8.82222	1.12216e-18	5.74278e-17	DE	DEL -
ENSG00000088992.18	334.231	2.85596	0.32374	8.82177	1.12666e-18	5.75505e-17	DE	DEL +
ENSG00000120903.13	17.9037	-3.32529	0.377133	-8.81729	1.1726e-18	5.9785e-17	DE	DEL -
ENSG00000183549.10	16.6564	-2.62197	0.297581	-8.81094	1.24098e-18	6.31535e-17	DE	DEL -
ENSG00000172137.19	25.0573	-3.32959	0.377978	-8.80895	1.26324e-18	6.41663e-17	DE	DEL -
ENSG00000152455.16	92.1233	1.05966	0.120369	8.80342	1.32704e-18	6.72819e-17	DE	DEL +
ENSG00000100368.14	714.423	-1.50967	0.171515	-8.80201	1.34388e-18	6.80095e-17	DE	DEL -
ENSG00000189058.9	220.905	-2.45431	0.278902	-8.79992	1.36914e-18	6.91594e-17	DE	DEL -
ENSG00000081189.16	478.027	-1.94429	0.221013	-8.79718	1.40294e-18	7.04749e-17	DE	DEL -
ENSG00000149577.16	1379.66	-1.07959	0.122718	-8.79732	1.40127e-18	7.04749e-17	DE	DEL -
ENSG00000164035.10	60.6399	-1.40336	0.159845	-8.77948	1.64235e-18	8.23502e-17	DE	DEL -
ENSG00000062524.16	71.2862	-2.83128	0.322519	-8.77864	1.65462e-18	8.28127e-17	DE	DEL -
ENSG00000232070.9	8.52381	-2.46173	0.280525	-8.77542	1.70273e-18	8.50648e-17	DE	DEL -
ENSG00000185046.18	31.2721	-2.19558	0.250211	-8.77493	1.71015e-18	8.52794e-17	DE	DEL -
ENSG00000197943.10	1058.42	-2.36386	0.2698	-8.76153	1.92625e-18	9.58801e-17	DE	DEL -
ENSG00000146192.15	259.313	-1.8545	0.211782	-8.75663	2.01174e-18	9.9953e-17	DE	DEL -
ENSG00000139629.16	373.212	1.71554	0.195962	8.75447	2.05068e-18	1.01703e-16	DE	DEL +
ENSG00000153162.9	92.3423	-2.42518	0.27723	-8.7479	2.17366e-18	1.07606e-16	DE	DEL -
ENSG00000176244.7	19.2871	2.62729	0.300442	8.74475	2.23504e-18	1.10444e-16	DE	DEL +
ENSG00000137309.20	3146.69	1.26054	0.144201	8.74154	2.29951e-18	1.1322e-16	DE	DEL +
ENSG00000099864.18	33.759	-1.9362	0.221546	-8.73947	2.34207e-18	1.15108e-16	DE	DEL -
ENSG00000108381.11	35.8143	-3.22079	0.368823	-8.7326	2.48884e-18	1.22101e-16	DE	DEL -
ENSG00000239672.7	90.9077	1.61933	0.185465	8.73119	2.52007e-18	1.23411e-16	DE	DEL +
ENSG00000150275.18	31.5054	-5.1965	0.595425	-8.72739	2.60617e-18	1.27399e-16	DE	DEL -
ENSG00000140090.17	21.3847	-2.202	0.252453	-8.72244	2.72277e-18	1.32623e-16	DE	DEL -
ENSG00000124882.4	164.731	3.85378	0.441982	8.71931	2.79909e-18	1.35856e-16	DE	DEL +
ENSG00000104081.14	63.1398	-1.40303	0.160972	-8.716	2.88201e-18	1.39632e-16	DE	DEL -
ENSG00000128040.11	6.68034	-2.85708	0.328171	-8.70607	3.14589e-18	1.51609e-16	DE	DEL -
ENSG00000111962.8	43.6737	-1.97978	0.227412	-8.70571	3.15582e-18	1.51819e-16	DE	DEL -
ENSG00000198523.6	60.9383	-2.04762	0.235231	-8.70473	3.18344e-18	1.52878e-16	DE	DEL -
ENSG00000091138.13	30255.3	-3.61377	0.415319	-8.70118	3.28452e-18	1.57455e-16	DE	DEL -
ENSG00000213606.3	30.0833	-3.30337	0.379658	-8.70091	3.29228e-18	1.5755e-16	DE	DEL -
ENSG00000197629.6	704.49	-1.69686	0.19504	-8.70007	3.31692e-18	1.58451e-16	DE	DEL -
ENSG00000137872.17	401.041	-2.09324	0.24066	-8.69791	3.38042e-18	1.61202e-16	DE	DEL -
ENSG00000263961.8	31.3581	-2.6495	0.304643	-8.69706	3.40579e-18	1.62129e-16	DE	DEL -
ENSG00000185010.15	78.3809	-1.43729	0.165266	-8.69686	3.41197e-18	1.6214e-16	DE	DEL -
ENSG00000157021.9	43.132	2.46066	0.282981	8.69552	3.45256e-18	1.63783e-16	DE	DEL +
ENSG00000091513.16	18.1026	-3.36454	0.38709	-8.69187	3.56528e-18	1.68837e-16	DE	DEL -
ENSG00000120729.10	12.128	-3.19259	0.367489	-8.68758	3.70239e-18	1.75026e-16	DE	DEL -
ENSG00000124226.11	793.546	1.10547	0.127419	8.67586	4.10426e-18	1.93688e-16	DE	DEL +
ENSG00000156697.13	912.458	1.17792	0.135779	8.67528	4.12524e-18	1.94342e-16	DE	DEL +
ENSG00000171004.18	42.0032	2.7303	0.314857	8.67156	4.26247e-18	2.00461e-16	DE	DEL +
ENSG00000012504.15	175.022	-4.08864	0.472005	-8.66228	4.62403e-18	2.17091e-16	DE	DEL -
ENSG00000118407.15	21.9043	-1.74037	0.201093	-8.65451	4.95033e-18	2.32011e-16	DE	DEL -
ENSG00000133561.15	90.2148	-1.31721	0.152267	-8.65067	5.12e-18	2.39551e-16	DE	DEL -
ENSG00000101850.13	62.7333	3.14555	0.363674	8.64939	5.17759e-18	2.41831e-16	DE	DEL +
ENSG00000256518.3	10.2186	-5.19081	0.601253	-8.63332	5.95985e-18	2.77892e-16	DE	DEL -
ENSG00000197275.14	21.9741	1.47128	0.170495	8.62947	6.16347e-18	2.86896e-16	DE	DEL +
ENSG00000188517.16	7.82995	-3.60278	0.41767	-8.62592	6.35813e-18	2.95453e-16	DE	DEL -
ENSG00000100647.8	384.5	-1.17571	0.136319	-8.62468	6.42723e-18	2.98156e-16	DE	DEL -
ENSG00000212993.5	145.422	3.1531	0.365806	8.61962	6.71796e-18	3.10586e-16	DE	DEL +
ENSG00000144868.13	19.0533	-2.49435	0.289437	-8.61793	6.81732e-18	3.14646e-16	DE	DEL -
ENSG00000198771.11	347.38	-2.19254	0.254653	-8.60992	7.311e-18	3.36862e-16	DE	DEL -
ENSG00000105492.16	46.3706	-3.16364	0.368267	-8.59061	8.65105e-18	3.97934e-16	DE	DEL -
ENSG00000100346.18	56.8114	-2.55144	0.297016	-8.59026	8.67743e-18	3.98304e-16	DE	DEL -
ENSG00000109846.9	238.979	-2.12285	0.247127	-8.59011	8.68831e-18	3.98304e-16	DE	DEL -
ENSG00000233585.2	44.0122	-1.82639	0.212635	-8.58932	8.74829e-18	4.00381e-16	DE	DEL -
ENSG00000146858.8	101.494	1.44365	0.168197	8.58308	9.23693e-18	4.22036e-16	DE	DEL +
ENSG00000120885.22	1634.4	-2.52639	0.294418	-8.58097	9.40767e-18	4.29119e-16	DE	DEL -
ENSG00000078098.14	85.6421	3.48371	0.406134	8.57775	9.67432e-18	4.39811e-16	DE	DEL +
ENSG00000224466.1	10.9203	-4.36437	0.508967	-8.57497	9.91151e-18	4.49097e-16	DE	DEL -
ENSG00000101447.15	308.907	1.68999	0.197136	8.57271	1.01082e-17	4.57249e-16	DE	DEL +
ENSG00000088325.16	881.612	1.71231	0.199769	8.57148	1.02163e-17	4.60212e-16	DE	DEL +
ENSG00000165480.16	148.996	1.87105	0.21829	8.57139	1.02243e-17	4.60212e-16	DE	DEL +
ENSG00000183763.9	107.638	1.04449	0.121856	8.57154	1.02115e-17	4.60212e-16	DE	DEL +
ENSG00000158887.18	21.4521	-1.88187	0.219572	-8.57062	1.02928e-17	4.62529e-16	DE	DEL -
ENSG00000124253.11	2923.52	-3.43443	0.401059	-8.56342	1.09567e-17	4.91556e-16	DE	DEL -
ENSG00000130826.18	2101.55	1.02183	0.119404	8.55773	1.15109e-17	5.15571e-16	DE	DEL +
ENSG00000127951.7	853.898	-1.57289	0.183897	-8.55311	1.19821e-17	5.35794e-16	DE	DEL -
ENSG00000074370.18	4608.25	-1.92274	0.224808	-8.55281	1.20123e-17	5.36266e-16	DE	DEL -
ENSG00000137699.17	316.341	2.85527	0.333929	8.55054	1.22509e-17	5.46028e-16	DE	DEL +
ENSG00000175287.19	47.3014	-1.99291	0.233241	-8.54443	1.29178e-17	5.74809e-16	DE	DEL -
ENSG00000115484.15	1356.61	1.05482	0.123588	8.53498	1.40184e-17	6.2277e-16	DE	DEL +
ENSG00000108106.14	265.252	1.76522	0.206892	8.5321	1.43712e-17	6.37403e-16	DE	DEL +
ENSG00000101444.13	3081.6	1.61618	0.189608	8.52378	1.54431e-17	6.83835e-16	DE	DEL +
ENSG00000123473.15	814.015	1.42802	0.167551	8.5229	1.55608e-17	6.87926e-16	DE	DEL +
ENSG00000164303.11	9.32221	-2.36768	0.277963	-8.518	1.62334e-17	7.16501e-16	DE	DEL -
ENSG00000271178.1	93.335	-2.5013	0.293756	-8.51488	1.66766e-17	7.33691e-16	DE	DEL -
ENSG00000080493.17	2539.84	-3.45202	0.405446	-8.51413	1.67847e-17	7.37256e-16	DE	DEL -
ENSG00000138035.15	853.266	1.0667	0.125373	8.50825	1.76577e-17	7.73945e-16	DE	DEL +
ENSG00000197168.13	44.9301	2.20333	0.258968	8.50813	1.76767e-17	7.73945e-16	DE	DEL +
ENSG00000125148.7	2523.62	-1.91746	0.225438	-8.50551	1.80807e-17	7.8994e-16	DE	DEL -
ENSG00000151702.17	500.329	-1.70891	0.200922	-8.50538	1.81e-17	7.8994e-16	DE	DEL -
ENSG00000137819.14	102.72	-1.72276	0.202561	-8.50488	1.81788e-17	7.92114e-16	DE	DEL -
ENSG00000115705.22	24.525	-2.99805	0.352673	-8.50093	1.88074e-17	8.18197e-16	DE	DEL -
ENSG00000078804.13	122.643	-1.86892	0.219976	-8.496	1.96239e-17	8.52358e-16	DE	DEL -
ENSG00000278318.5	10.9606	-2.17802	0.256376	-8.4954	1.97247e-17	8.55375e-16	DE	DEL -
ENSG00000180353.11	1562.49	-1.64898	0.19412	-8.49464	1.9855e-17	8.59661e-16	DE	DEL -
ENSG00000105366.15	56.7081	-1.8997	0.223726	-8.49118	2.04549e-17	8.84228e-16	DE	DEL -
ENSG00000106477.19	233.981	1.07501	0.126701	8.48464	2.16394e-17	9.33951e-16	DE	DEL +
ENSG00000135905.19	1308.46	-1.8382	0.216789	-8.47919	2.26776e-17	9.77214e-16	DE	DEL -
ENSG00000101445.10	352.474	-2.24238	0.264495	-8.47799	2.29118e-17	9.8575e-16	DE	DEL -
ENSG00000183508.5	698.582	-1.84392	0.217562	-8.47537	2.34337e-17	1.00662e-15	DE	DEL -
ENSG00000225217.1	130.16	-2.11311	0.249353	-8.47438	2.36334e-17	1.0136e-15	DE	DEL -
ENSG00000164330.17	202.924	-2.42832	0.286682	-8.47043	2.44484e-17	1.0469e-15	DE	DEL -
ENSG00000254726.3	75.8158	3.4013	0.401624	8.46885	2.47818e-17	1.05952e-15	DE	DEL +
ENSG00000166510.14	347.07	-1.52479	0.180152	-8.46391	2.58564e-17	1.10373e-15	DE	DEL -
ENSG00000177301.15	12.929	-2.42257	0.286265	-8.46269	2.61283e-17	1.11359e-15	DE	DEL -
ENSG00000203685.10	8.71342	-3.09707	0.366024	-8.46137	2.6426e-17	1.12453e-15	DE	DEL -
ENSG00000109255.11	59.6532	2.98962	0.353417	8.45918	2.69258e-17	1.14401e-15	DE	DEL +
ENSG00000187097.12	1145.67	-1.83566	0.21708	-8.45614	2.7637e-17	1.17058e-15	DE	DEL -
ENSG00000060566.14	271.71	-4.78425	0.565904	-8.45417	2.81068e-17	1.18864e-15	DE	DEL -
ENSG00000172367.16	183.177	-2.34871	0.278019	-8.44801	2.96309e-17	1.25115e-15	DE	DEL -
ENSG00000174371.17	328.718	1.28434	0.152118	8.44308	3.09083e-17	1.30307e-15	DE	DEL +
ENSG00000074755.15	5039.39	-1.41796	0.167958	-8.44235	3.11017e-17	1.3074e-15	DE	DEL -
ENSG00000137265.15	237.115	-2.11127	0.250082	-8.44231	3.11134e-17	1.3074e-15	DE	DEL -
ENSG00000162676.12	107.631	-1.75115	0.207429	-8.44215	3.11548e-17	1.3074e-15	DE	DEL -
ENSG00000166226.13	2110.9	1.03983	0.123234	8.4378	3.23368e-17	1.35492e-15	DE	DEL +
ENSG00000120694.20	2087.79	1.60773	0.190559	8.43688	3.25918e-17	1.36351e-15	DE	DEL +
ENSG00000072694.21	91.0046	-2.2431	0.265974	-8.4335	3.35467e-17	1.40131e-15	DE	DEL -
ENSG00000146223.16	549.236	1.02009	0.121025	8.42879	3.49248e-17	1.45547e-15	DE	DEL +
ENSG00000262583.1	23.2765	-2.53847	0.301169	-8.42871	3.495e-17	1.45547e-15	DE	DEL -
ENSG00000165816.13	189.925	2.153	0.255493	8.42687	3.55042e-17	1.47629e-15	DE	DEL +
ENSG00000277586.3	19.8195	-4.07609	0.483842	-8.42442	3.62545e-17	1.50519e-15	DE	DEL -
ENSG00000180287.17	5.93127	-4.88111	0.58007	-8.4147	3.93907e-17	1.63292e-15	DE	DEL -
ENSG00000197520.10	40.1604	-4.30485	0.511658	-8.41352	3.97894e-17	1.64694e-15	DE	DEL -
ENSG00000128645.15	5.48742	-3.30084	0.392444	-8.41098	4.06601e-17	1.67945e-15	DE	DEL -
ENSG00000152580.8	143.882	-2.99432	0.356006	-8.41087	4.06978e-17	1.67945e-15	DE	DEL -
ENSG00000185518.11	15.9305	-3.29626	0.391956	-8.40979	4.1076e-17	1.69249e-15	DE	DEL -
ENSG00000172724.12	161.142	-3.84688	0.45744	-8.40957	4.11504e-17	1.693e-15	DE	DEL -
ENSG00000155850.8	8039.08	-2.93156	0.348794	-8.40485	4.28424e-17	1.75996e-15	DE	DEL -
ENSG00000188483.8	150.975	1.96329	0.233717	8.40028	4.45404e-17	1.82422e-15	DE	DEL +
ENSG00000136108.15	513.565	1.29095	0.153696	8.39935	4.48975e-17	1.83608e-15	DE	DEL +
ENSG00000134057.15	726.567	1.48941	0.177444	8.3937	4.71073e-17	1.92357e-15	DE	DEL +
ENSG00000114166.8	402.542	-1.44843	0.172725	-8.38575	5.04051e-17	2.05301e-15	DE	DEL -
ENSG00000160401.15	56.3936	1.57514	0.187837	8.38569	5.04277e-17	2.05301e-15	DE	DEL +
ENSG00000039537.13	39.9499	-2.80632	0.334785	-8.38244	5.18416e-17	2.10162e-15	DE	DEL -
ENSG00000140807.7	210.085	3.81197	0.454758	8.38241	5.18528e-17	2.10162e-15	DE	DEL +
ENSG00000147443.13	99.6907	-1.27856	0.152565	-8.38043	5.27341e-17	2.13417e-15	DE	DEL -
ENSG00000071203.9	1944.03	-4.67596	0.558106	-8.37827	5.37112e-17	2.16728e-15	DE	DEL -
ENSG00000165304.8	387.915	1.35682	0.162013	8.37474	5.53442e-17	2.22987e-15	DE	DEL +
ENSG00000102683.7	6.75101	-4.04315	0.482799	-8.3744	5.55059e-17	2.23309e-15	DE	DEL -
ENSG00000198074.10	928.607	-2.79054	0.333268	-8.37326	5.60439e-17	2.25141e-15	DE	DEL -
ENSG00000152749.8	209.203	1.02627	0.122617	8.36972	5.77547e-17	2.31673e-15	DE	DEL +
ENSG00000162460.7	37.3917	-2.48631	0.297136	-8.36758	5.88127e-17	2.3557e-15	DE	DEL -
ENSG00000111799.21	5357.48	2.76489	0.330525	8.36516	6.00332e-17	2.40107e-15	DE	DEL +
ENSG00000047346.12	542.93	-1.25012	0.149455	-8.36451	6.0364e-17	2.41076e-15	DE	DEL -
ENSG00000171791.13	106.263	-1.94914	0.233125	-8.36092	6.2233e-17	2.48177e-15	DE	DEL -
ENSG00000135426.16	82.577	-2.35686	0.28199	-8.35797	6.38042e-17	2.53725e-15	DE	DEL -
ENSG00000144712.12	31.0624	-1.43665	0.17189	-8.35796	6.38104e-17	2.53725e-15	DE	DEL -
ENSG00000125630.16	625.136	1.0263	0.12288	8.35204	6.7096e-17	2.66014e-15	DE	DEL +
ENSG00000100652.5	32.1834	-1.86772	0.223644	-8.35132	6.75051e-17	2.67248e-15	DE	DEL -
ENSG00000006118.14	174.499	1.75609	0.210291	8.35077	6.78178e-17	2.68096e-15	DE	DEL +
ENSG00000082293.13	99.9856	-3.81697	0.457176	-8.34901	6.884e-17	2.71351e-15	DE	DEL -
ENSG00000139970.17	54.4247	-1.78051	0.2134	-8.34353	7.21053e-17	2.83403e-15	DE	DEL -
ENSG00000158458.21	11.722	-2.69934	0.323586	-8.34196	7.30705e-17	2.86783e-15	DE	DEL -
ENSG00000185269.12	96.5176	6.71839	0.805775	8.33781	7.56814e-17	2.96604e-15	DE	DEL +
ENSG00000004478.8	912.606	1.09643	0.131584	8.33258	7.90984e-17	3.0955e-15	DE	DEL +
ENSG00000060718.22	520.558	4.06034	0.487304	8.33227	7.93075e-17	3.09924e-15	DE	DEL +
ENSG00000247077.7	249.389	1.04961	0.126012	8.32951	8.11806e-17	3.1679e-15	DE	DEL +
ENSG00000107518.18	40.4022	-2.24205	0.269699	-8.31318	9.31707e-17	3.62542e-15	DE	DEL -
ENSG00000172020.13	8.45655	-4.36529	0.525217	-8.31139	9.4586e-17	3.67525e-15	DE	DEL -
ENSG00000064651.14	13122.8	1.60049	0.192682	8.30637	9.86709e-17	3.82851e-15	DE	DEL +
ENSG00000225194.3	6.52721	-2.40069	0.289355	-8.29671	1.07031e-16	4.147e-15	DE	DEL -
ENSG00000112559.14	28.9872	3.03044	0.365305	8.29566	1.0798e-16	4.17783e-15	DE	DEL +
ENSG00000188175.10	753.806	-2.45883	0.296468	-8.29376	1.09721e-16	4.23918e-15	DE	DEL -
ENSG00000185985.10	4.53232	-4.40381	0.530999	-8.29345	1.10014e-16	4.24451e-15	DE	DEL -
ENSG00000153283.13	414.015	-2.03919	0.245987	-8.28982	1.13423e-16	4.36983e-15	DE	DEL -
ENSG00000085265.11	52.9002	-2.59754	0.313412	-8.28794	1.15223e-16	4.43293e-15	DE	DEL -
ENSG00000213203.3	12.1465	-1.70754	0.20606	-8.2866	1.16533e-16	4.47701e-15	DE	DEL -
ENSG00000148948.8	6.30819	-3.19558	0.385664	-8.28593	1.17186e-16	4.49574e-15	DE	DEL -
ENSG00000148680.16	7.83679	-2.29147	0.276579	-8.28504	1.18066e-16	4.52314e-15	DE	DEL -
ENSG00000145934.16	26.3464	-2.51834	0.304061	-8.28233	1.20785e-16	4.62083e-15	DE	DEL -
ENSG00000112232.9	15.4667	-4.39247	0.530556	-8.27899	1.24223e-16	4.74569e-15	DE	DEL -
ENSG00000196169.15	45.1804	-1.95017	0.235708	-8.27369	1.29875e-16	4.9547e-15	DE	DEL -
ENSG00000172716.16	205.587	-1.08196	0.13104	-8.25668	1.49778e-16	5.70598e-15	DE	DEL -
ENSG00000162063.13	173.25	1.1097	0.13455	8.24748	1.61772e-16	6.15434e-15	DE	DEL +
ENSG00000110934.13	535.098	-1.37438	0.166757	-8.24181	1.69631e-16	6.44434e-15	DE	DEL -
ENSG00000243063.1	10.0864	-3.57046	0.433236	-8.24137	1.70246e-16	6.4587e-15	DE	DEL -
ENSG00000118526.7	80.7827	-2.05564	0.249568	-8.23681	1.76858e-16	6.70021e-15	DE	DEL -
ENSG00000148483.9	2037.25	-2.2711	0.275823	-8.23389	1.81223e-16	6.85606e-15	DE	DEL -
ENSG00000127903.14	19.3659	-2.62858	0.319293	-8.23252	1.83323e-16	6.92589e-15	DE	DEL -
ENSG00000112759.19	937.535	1.23487	0.150048	8.22984	1.8746e-16	7.07241e-15	DE	DEL +
ENSG00000259363.6	10.3535	-2.50747	0.305012	-8.22088	2.02008e-16	7.60023e-15	DE	DEL -
ENSG00000188372.15	103.667	2.40873	0.293059	8.21924	2.04797e-16	7.69455e-15	DE	DEL +
ENSG00000111700.13	12.5914	6.11161	0.744061	8.21386	2.14187e-16	8.03628e-15	DE	DEL +
ENSG00000227288.3	32.5241	-1.34837	0.164243	-8.2096	2.21927e-16	8.30383e-15	DE	DEL -
ENSG00000120279.6	24.5606	-1.49367	0.182081	-8.20334	2.33808e-16	8.73643e-15	DE	DEL -
ENSG00000141698.17	207.46	1.15065	0.140296	8.20158	2.37249e-16	8.85288e-15	DE	DEL +
ENSG00000124772.12	201.306	-1.69185	0.2063	-8.2009	2.38594e-16	8.87876e-15	DE	DEL -
ENSG00000110848.8	107.819	-1.88447	0.229895	-8.19707	2.46318e-16	9.15371e-15	DE	DEL -
ENSG00000176406.23	19.3971	-3.92301	0.478657	-8.19587	2.48794e-16	9.22905e-15	DE	DEL -
ENSG00000070915.10	17.2377	-2.71162	0.331057	-8.19078	2.59533e-16	9.60554e-15	DE	DEL -
ENSG00000253729.8	7473.1	1.09917	0.134316	8.18347	2.75793e-16	1.01797e-14	DE	DEL +
ENSG00000104341.17	1236.39	1.75385	0.214331	8.18292	2.77049e-16	1.02123e-14	DE	DEL +
ENSG00000183117.19	16.4558	-3.39128	0.414506	-8.18149	2.80345e-16	1.03198e-14	DE	DEL -
ENSG00000151632.17	144.198	-2.04656	0.250212	-8.1793	2.85492e-16	1.04951e-14	DE	DEL -
ENSG00000186007.10	24.4386	5.33861	0.653153	8.1736	2.99331e-16	1.0989e-14	DE	DEL +
ENSG00000184434.8	256.46	-1.63164	0.199783	-8.16706	3.16009e-16	1.15857e-14	DE	DEL -
ENSG00000150672.17	34.4499	-2.21066	0.270743	-8.16517	3.20978e-16	1.17521e-14	DE	DEL -
ENSG00000065675.15	158.339	-1.47484	0.180732	-8.16037	3.34e-16	1.22125e-14	DE	DEL -
ENSG00000107611.16	448.094	-3.78064	0.463322	-8.15984	3.35464e-16	1.22496e-14	DE	DEL -
ENSG00000162639.16	159.377	1.20236	0.147462	8.15375	3.52813e-16	1.28659e-14	DE	DEL +
ENSG00000090659.18	543.1	-1.78898	0.219451	-8.15206	3.57764e-16	1.3029e-14	DE	DEL -
ENSG00000115233.12	1004.27	1.01674	0.124726	8.15179	3.58571e-16	1.3041e-14	DE	DEL +
ENSG00000158481.13	108.383	-3.54854	0.435408	-8.1499	3.64223e-16	1.32289e-14	DE	DEL -
ENSG00000211668.2	10449.7	-2.18587	0.268245	-8.1488	3.67558e-16	1.33323e-14	DE	DEL -
ENSG00000156966.7	472.87	-3.4305	0.421031	-8.14786	3.70408e-16	1.34178e-14	DE	DEL -
ENSG00000224689.9	12.857	-2.08129	0.255547	-8.14448	3.80912e-16	1.378e-14	DE	DEL -
ENSG00000185905.4	18.8264	-1.99154	0.244621	-8.14131	3.91024e-16	1.41271e-14	DE	DEL -
ENSG00000158055.16	50.4093	2.54566	0.312763	8.13927	3.97655e-16	1.43396e-14	DE	DEL +
ENSG00000198865.10	7.99117	-2.89022	0.3551	-8.13918	3.97958e-16	1.43396e-14	DE	DEL -
ENSG00000104435.14	71.9435	-2.73424	0.336411	-8.12769	4.37546e-16	1.57453e-14	DE	DEL -
ENSG00000100055.21	290.753	-1.26691	0.155944	-8.1241	4.50706e-16	1.61975e-14	DE	DEL -
ENSG00000164542.12	45.0825	1.73942	0.21413	8.1232	4.54066e-16	1.62968e-14	DE	DEL +
ENSG00000178965.14	13.3855	-4.47451	0.551028	-8.1203	4.65027e-16	1.66683e-14	DE	DEL -
ENSG00000187783.12	15.7373	-3.79897	0.468178	-8.11437	4.88298e-16	1.74565e-14	DE	DEL -
ENSG00000260807.7	56.7748	-1.62325	0.200284	-8.10474	5.28576e-16	1.8847e-14	DE	DEL -
ENSG00000163106.11	38.5039	-3.06698	0.378537	-8.1022	5.39735e-16	1.92198e-14	DE	DEL -
ENSG00000177272.9	94.5835	-2.19879	0.271416	-8.10117	5.44321e-16	1.93578e-14	DE	DEL -
ENSG00000104722.14	35.0295	-3.95427	0.488365	-8.09695	5.63552e-16	2.00156e-14	DE	DEL -
ENSG00000138722.10	182.859	-2.50483	0.309382	-8.09625	5.66786e-16	2.01043e-14	DE	DEL -
ENSG00000187942.12	6.737	-2.09267	0.258682	-8.08971	5.98076e-16	2.11866e-14	DE	DEL -
ENSG00000137563.12	810.406	2.28882	0.282957	8.08895	6.01831e-16	2.1292e-14	DE	DEL +
ENSG00000166123.14	501.729	1.7015	0.210469	8.08433	6.2508e-16	2.20859e-14	DE	DEL +
ENSG00000123643.13	477.389	-1.19592	0.147982	-8.08154	6.39558e-16	2.25682e-14	DE	DEL -
ENSG00000224126.2	76.5799	1.82858	0.22628	8.08106	6.42036e-16	2.26264e-14	DE	DEL +
ENSG00000196104.11	4.51922	-4.87108	0.602901	-8.0794	6.5086e-16	2.29078e-14	DE	DEL -
ENSG00000110777.12	407.47	-2.46568	0.305365	-8.07452	6.77439e-16	2.37819e-14	DE	DEL -
ENSG00000112378.12	1079.2	1.46921	0.182239	8.06201	7.50514e-16	2.62796e-14	DE	DEL +
ENSG00000099194.6	1242.97	2.43335	0.301838	8.06179	7.51872e-16	2.62933e-14	DE	DEL +
ENSG00000072818.12	302.763	-1.89745	0.23555	-8.0554	7.92187e-16	2.76677e-14	DE	DEL -
ENSG00000108798.9	101.4	-1.48412	0.18431	-8.0523	8.12523e-16	2.83055e-14	DE	DEL -
ENSG00000138074.15	738.32	1.38949	0.172651	8.04795	8.41896e-16	2.92913e-14	DE	DEL +
ENSG00000134201.12	55.8104	-2.35915	0.293228	-8.04545	8.59319e-16	2.98594e-14	DE	DEL -
ENSG00000181036.14	17.2849	-1.79904	0.223728	-8.04123	8.89436e-16	3.08274e-14	DE	DEL -
ENSG00000064545.15	226.486	1.21941	0.151651	8.0409	8.91807e-16	3.08703e-14	DE	DEL +
ENSG00000106263.18	2878.67	1.09583	0.136332	8.03794	9.13576e-16	3.15838e-14	DE	DEL +
ENSG00000135245.10	19.3539	2.16861	0.269849	8.03638	9.25302e-16	3.19377e-14	DE	DEL +
ENSG00000211699.2	37.4484	-2.20801	0.274756	-8.03627	9.26154e-16	3.19377e-14	DE	DEL -
ENSG00000196090.12	22.757	-2.34264	0.291773	-8.029	9.8273e-16	3.38032e-14	DE	DEL -
ENSG00000136011.15	114.619	-2.21997	0.276559	-8.02709	9.98148e-16	3.42903e-14	DE	DEL -
ENSG00000177910.7	59.6201	-3.13002	0.390043	-8.02481	1.01687e-15	3.48896e-14	DE	DEL -
ENSG00000120068.7	111.023	2.25135	0.280723	8.01983	1.05891e-15	3.62406e-14	DE	DEL +
ENSG00000187239.17	830.779	-1.34006	0.167117	-8.01872	1.06851e-15	3.65237e-14	DE	DEL -
ENSG00000123453.18	36.3848	-1.52091	0.189693	-8.01775	1.07697e-15	3.67667e-14	DE	DEL -
ENSG00000163406.11	128.095	-1.56456	0.195289	-8.01149	1.13325e-15	3.85914e-14	DE	DEL -
ENSG00000071967.12	642.826	-2.04963	0.255973	-8.00723	1.1732e-15	3.99021e-14	DE	DEL -
ENSG00000006638.13	24.9654	-1.36865	0.170954	-8.00595	1.18549e-15	4.02699e-14	DE	DEL -
ENSG00000136982.6	107.444	1.6928	0.211541	8.00221	1.22208e-15	4.1461e-14	DE	DEL +
ENSG00000224321.1	6.64344	-2.352	0.293966	-8.00091	1.23505e-15	4.18491e-14	DE	DEL -
ENSG00000048052.21	389.505	-1.72587	0.21574	-7.99976	1.24662e-15	4.21886e-14	DE	DEL -
ENSG00000073464.12	78.9244	1.4237	0.178193	7.98963	1.35349e-15	4.57487e-14	DE	DEL +
ENSG00000166206.15	22.4251	-3.366	0.422001	-7.9763	1.50789e-15	5.08416e-14	DE	DEL -
ENSG00000134317.18	75.0665	2.55583	0.320499	7.97451	1.52981e-15	5.1517e-14	DE	DEL +
ENSG00000004848.8	10.4733	-3.59646	0.45107	-7.97319	1.54632e-15	5.19917e-14	DE	DEL -
ENSG00000158201.10	408.085	-1.34178	0.168289	-7.97308	1.54772e-15	5.19917e-14	DE	DEL -
ENSG00000134516.18	1643.03	-1.8861	0.236742	-7.96692	1.62674e-15	5.45788e-14	DE	DEL -
ENSG00000005844.18	394.076	-1.87941	0.235908	-7.96672	1.62941e-15	5.46012e-14	DE	DEL -
ENSG00000173432.12	188.249	3.69546	0.463935	7.96546	1.64611e-15	5.50932e-14	DE	DEL +
ENSG00000185432.12	370.397	-1.58564	0.199092	-7.96437	1.66071e-15	5.55138e-14	DE	DEL -
ENSG00000042980.13	1009.41	-2.04737	0.257226	-7.9594	1.72876e-15	5.77177e-14	DE	DEL -
ENSG00000149781.12	440.917	-1.28002	0.160845	-7.95811	1.74686e-15	5.81797e-14	DE	DEL -
ENSG00000186469.8	56.2726	-1.59107	0.199929	-7.95817	1.74607e-15	5.81797e-14	DE	DEL -
ENSG00000165457.14	192.27	-1.91221	0.240344	-7.95615	1.77469e-15	5.89627e-14	DE	DEL -
ENSG00000274736.5	8.94188	-3.37519	0.424224	-7.95617	1.7745e-15	5.89627e-14	DE	DEL -
ENSG00000107796.13	2344.36	-1.20414	0.151426	-7.95198	1.83551e-15	6.08351e-14	DE	DEL -
ENSG00000170989.10	111.194	-1.33965	0.168467	-7.95198	1.83551e-15	6.08351e-14	DE	DEL -
ENSG00000151062.15	37.0135	-1.30786	0.164477	-7.95159	1.84126e-15	6.09514e-14	DE	DEL -
ENSG00000107159.13	25.498	2.73312	0.343835	7.94894	1.88114e-15	6.21961e-14	DE	DEL +
ENSG00000149451.18	118.558	-2.56736	0.323307	-7.94094	2.00656e-15	6.62625e-14	DE	DEL -
ENSG00000227471.9	5.7218	-4.05235	0.510476	-7.93837	2.04858e-15	6.75684e-14	DE	DEL -
ENSG00000173898.13	868.978	2.17124	0.273538	7.93763	2.06075e-15	6.78879e-14	DE	DEL +
ENSG00000136856.18	221.235	1.17819	0.148462	7.93595	2.08889e-15	6.87317e-14	DE	DEL +
ENSG00000213430.6	1160.35	1.36347	0.171998	7.92724	2.24061e-15	7.36351e-14	DE	DEL +
ENSG00000073861.3	14.5335	-1.7368	0.219114	-7.92648	2.25443e-15	7.4e-14	DE	DEL -
ENSG00000031081.11	933.232	-1.28746	0.162433	-7.92611	2.26122e-15	7.41338e-14	DE	DEL -
ENSG00000114767.7	450.88	1.28951	0.162764	7.92257	2.32644e-15	7.61804e-14	DE	DEL +
ENSG00000211649.3	998.613	-2.81519	0.35581	-7.91207	2.53137e-15	8.27917e-14	DE	DEL -
ENSG00000110881.12	91.5031	2.26582	0.28641	7.91111	2.55102e-15	8.33342e-14	DE	DEL +
ENSG00000166831.9	26.5424	-2.14244	0.270854	-7.90993	2.57543e-15	8.40312e-14	DE	DEL -
ENSG00000108823.16	47.3803	-2.40777	0.304409	-7.90966	2.58095e-15	8.41107e-14	DE	DEL -
ENSG00000159753.14	145.462	-2.14535	0.271397	-7.90484	2.68283e-15	8.71186e-14	DE	DEL -
ENSG00000215009.5	11.5511	-1.93575	0.244986	-7.90148	2.75621e-15	8.93949e-14	DE	DEL -
ENSG00000108370.17	132.516	-1.93713	0.245294	-7.89715	2.85351e-15	9.24172e-14	DE	DEL -
ENSG00000205018.2	144.963	-2.24609	0.284422	-7.89703	2.85617e-15	9.24172e-14	DE	DEL -
ENSG00000147955.17	1061.98	1.22588	0.155263	7.89552	2.89096e-15	9.34321e-14	DE	DEL +
ENSG00000091436.17	304.759	1.70963	0.216655	7.89102	2.99723e-15	9.67057e-14	DE	DEL +
ENSG00000227191.8	92.3362	-1.76085	0.223148	-7.89093	2.99934e-15	9.67057e-14	DE	DEL -
ENSG00000178175.12	63.5293	-1.31808	0.167182	-7.88411	3.16787e-15	1.01899e-13	DE	DEL -
ENSG00000188343.13	139.318	1.65865	0.210426	7.88231	3.21379e-15	1.03254e-13	DE	DEL +
ENSG00000243238.1	2299.76	-2.91545	0.370015	-7.87928	3.2927e-15	1.05665e-13	DE	DEL -
ENSG00000183856.11	1233.46	1.54731	0.196447	7.87649	3.36693e-15	1.0792e-13	DE	DEL +
ENSG00000065809.13	325.765	-1.62936	0.206885	-7.87567	3.38925e-15	1.08508e-13	DE	DEL -
ENSG00000167261.14	65.7969	-2.03688	0.258674	-7.87431	3.42636e-15	1.09567e-13	DE	DEL -
ENSG00000144063.4	329.511	-1.36866	0.173841	-7.87306	3.46059e-15	1.10532e-13	DE	DEL -
ENSG00000276231.5	77.9352	-1.609	0.204378	-7.87267	3.47148e-15	1.1075e-13	DE	DEL -
ENSG00000183287.14	25.259	-3.23879	0.411635	-7.8681	3.60074e-15	1.14606e-13	DE	DEL -
ENSG00000140459.18	7.55086	-3.2395	0.412039	-7.86211	3.77729e-15	1.20085e-13	DE	DEL -
ENSG00000248641.1	738.575	1.35853	0.172818	7.86102	3.81026e-15	1.20992e-13	DE	DEL +
ENSG00000277494.2	26.8399	-2.61948	0.333266	-7.86002	3.84061e-15	1.21814e-13	DE	DEL -
ENSG00000125319.14	98.7307	1.18166	0.150374	7.85813	3.89915e-15	1.23528e-13	DE	DEL +
ENSG00000105122.13	193.851	-1.71576	0.218453	-7.85413	4.02541e-15	1.27379e-13	DE	DEL -
ENSG00000069018.19	10.029	-2.27477	0.289922	-7.84614	4.29035e-15	1.35449e-13	DE	DEL -
ENSG00000196754.13	28.7431	4.35108	0.554985	7.84	4.50562e-15	1.41753e-13	DE	DEL +
ENSG00000115295.20	258.56	-1.42707	0.182233	-7.83103	4.83884e-15	1.52061e-13	DE	DEL -
ENSG00000138772.13	671.564	1.25789	0.160675	7.82881	4.92513e-15	1.54595e-13	DE	DEL +
ENSG00000182263.14	28.9134	-1.94316	0.248314	-7.82544	5.05866e-15	1.58604e-13	DE	DEL -
ENSG00000015285.11	527.854	-1.6134	0.206266	-7.82195	5.20104e-15	1.6288e-13	DE	DEL -
ENSG00000259683.1	115.754	-2.67142	0.341569	-7.82103	5.23937e-15	1.63893e-13	DE	DEL -
ENSG00000154822.18	335.074	-1.65237	0.211311	-7.81964	5.29748e-15	1.6552e-13	DE	DEL -
ENSG00000117155.16	289.942	1.05973	0.135702	7.80924	5.75338e-15	1.79559e-13	DE	DEL +
ENSG00000100146.18	24.201	-2.39942	0.307451	-7.80422	5.98684e-15	1.86467e-13	DE	DEL -
ENSG00000233966.1	100.604	1.55908	0.199774	7.80419	5.98838e-15	1.86467e-13	DE	DEL +
ENSG00000172238.6	130.233	-2.37202	0.304131	-7.79933	6.22345e-15	1.93566e-13	DE	DEL -
ENSG00000116857.17	213.388	1.26723	0.162554	7.79578	6.40103e-15	1.98818e-13	DE	DEL +
ENSG00000165175.15	85.7498	1.19702	0.153603	7.79293	6.54715e-15	2.02709e-13	DE	DEL +
ENSG00000110031.12	341.177	-1.37474	0.176419	-7.79248	6.57089e-15	2.03213e-13	DE	DEL -
ENSG00000171403.10	13.7606	-4.7534	0.610012	-7.79232	6.5792e-15	2.0324e-13	DE	DEL -
ENSG00000197134.13	60.8672	-2.45613	0.315477	-7.78547	6.94546e-15	2.14069e-13	DE	DEL -
ENSG00000090889.12	693.581	1.2242	0.157309	7.78218	7.12865e-15	2.19467e-13	DE	DEL +
ENSG00000241294.1	862.189	-3.09136	0.397298	-7.78095	7.19809e-15	2.21355e-13	DE	DEL -
ENSG00000167523.13	77.8655	1.39415	0.17932	7.77464	7.56594e-15	2.32405e-13	DE	DEL +
ENSG00000072195.15	85.8016	-2.78408	0.35812	-7.77416	7.59503e-15	2.33037e-13	DE	DEL -
ENSG00000138347.15	86.7674	-2.46362	0.317082	-7.76966	7.86992e-15	2.4116e-13	DE	DEL -
ENSG00000185483.12	91.6082	-2.032	0.261535	-7.76954	7.87746e-15	2.4116e-13	DE	DEL -
ENSG00000081041.9	290.981	2.9752	0.383023	7.76767	7.99437e-15	2.44465e-13	DE	DEL +
ENSG00000204936.10	1338.35	-4.29474	0.552982	-7.76651	8.0681e-15	2.46443e-13	DE	DEL -
ENSG00000228981.3	39.4749	-1.05982	0.136513	-7.76351	8.26128e-15	2.52061e-13	DE	DEL -
ENSG00000205364.4	320.496	-3.06425	0.394844	-7.76066	8.44878e-15	2.57494e-13	DE	DEL -
ENSG00000107738.20	380.882	-1.24301	0.160188	-7.75969	8.51387e-15	2.59188e-13	DE	DEL -
ENSG00000170776.22	4890.7	-1.21442	0.156531	-7.75834	8.6045e-15	2.61656e-13	DE	DEL -
ENSG00000197535.14	1624.29	-1.37404	0.177199	-7.75424	8.88749e-15	2.6996e-13	DE	DEL -
ENSG00000164161.10	141.129	-1.95826	0.252583	-7.75294	8.97891e-15	2.72131e-13	DE	DEL -
ENSG00000067113.17	366.201	-1.19957	0.154747	-7.75183	9.05754e-15	2.74209e-13	DE	DEL -
ENSG00000267594.5	8.9945	-3.41377	0.440498	-7.74979	9.20472e-15	2.78356e-13	DE	DEL -
ENSG00000015592.16	4.44036	-4.51114	0.582261	-7.74763	9.36225e-15	2.82806e-13	DE	DEL -
ENSG00000203858.3	14.5905	-5.57628	0.71998	-7.74505	9.55436e-15	2.8829e-13	DE	DEL -
ENSG00000143882.12	86.2594	2.15648	0.278529	7.74238	9.75735e-15	2.9409e-13	DE	DEL +
ENSG00000114993.17	542.702	1.05121	0.135831	7.73909	1.00131e-14	3.01464e-13	DE	DEL +
ENSG00000165496.5	14.7763	-3.01893	0.390152	-7.73784	1.0112e-14	3.04108e-13	DE	DEL -
ENSG00000181544.15	73.3077	1.50514	0.194599	7.73457	1.03749e-14	3.1167e-13	DE	DEL +
ENSG00000185760.15	28.9681	-3.55282	0.45951	-7.73175	1.06081e-14	3.18325e-13	DE	DEL -
ENSG00000109436.8	739.316	-1.55356	0.201119	-7.72457	1.12232e-14	3.35674e-13	DE	DEL -
ENSG00000171388.12	15.093	2.26086	0.292679	7.72471	1.1211e-14	3.35674e-13	DE	DEL +
ENSG00000184226.15	33.553	-2.83351	0.366945	-7.72188	1.14625e-14	3.42457e-13	DE	DEL -
ENSG00000167083.7	15.3225	-1.71457	0.222137	-7.71854	1.17666e-14	3.51158e-13	DE	DEL -
ENSG00000184507.16	19.155	-2.29167	0.296911	-7.71838	1.1782e-14	3.51232e-13	DE	DEL -
ENSG00000079462.7	170.482	1.47019	0.190492	7.71788	1.18278e-14	3.52212e-13	DE	DEL +
ENSG00000124216.4	30.3774	2.39743	0.310913	7.71093	1.24909e-14	3.71553e-13	DE	DEL +
ENSG00000225731.1	5.21252	-3.22375	0.418097	-7.71054	1.25291e-14	3.72282e-13	DE	DEL -
ENSG00000138101.18	256.098	1.05305	0.136654	7.70596	1.29859e-14	3.85436e-13	DE	DEL +
ENSG00000064201.16	12.2757	-1.87836	0.243771	-7.70542	1.30413e-14	3.86661e-13	DE	DEL -
ENSG00000066382.16	11.8793	-2.44985	0.317968	-7.7047	1.31149e-14	3.8842e-13	DE	DEL -
ENSG00000174600.14	201.068	-1.2999	0.168745	-7.70333	1.3257e-14	3.92204e-13	DE	DEL -
ENSG00000101224.17	554.034	1.55856	0.202387	7.70088	1.3513e-14	3.99343e-13	DE	DEL +
ENSG00000185480.11	185.243	1.26931	0.164889	7.69796	1.38251e-14	4.08125e-13	DE	DEL +
ENSG00000118849.10	203.433	-1.38356	0.179746	-7.69732	1.38946e-14	4.0929e-13	DE	DEL -
ENSG00000042445.14	1628.12	-1.21838	0.15829	-7.69715	1.39135e-14	4.09406e-13	DE	DEL -
ENSG00000024526.17	115.493	1.21219	0.157513	7.69584	1.40566e-14	4.13171e-13	DE	DEL +
ENSG00000269404.7	5.58577	-4.2479	0.552023	-7.69514	1.41342e-14	4.15004e-13	DE	DEL -
ENSG00000138964.17	288.122	-1.7515	0.227624	-7.6947	1.41827e-14	4.15981e-13	DE	DEL -
ENSG00000119280.17	91.1078	1.12421	0.14614	7.69274	1.44018e-14	4.21954e-13	DE	DEL +
ENSG00000167315.18	1154.98	-1.56432	0.203361	-7.69234	1.44468e-14	4.22817e-13	DE	DEL -
ENSG00000003249.14	19.7675	2.96511	0.385557	7.69046	1.46613e-14	4.28634e-13	DE	DEL +
ENSG00000172782.12	6.912	-4.24515	0.552064	-7.6896	1.47595e-14	4.31044e-13	DE	DEL -
ENSG00000188848.16	23.5703	-3.37121	0.438593	-7.68643	1.51299e-14	4.41387e-13	DE	DEL -
ENSG00000065328.16	204.148	1.09806	0.142867	7.68586	1.5197e-14	4.42873e-13	DE	DEL +
ENSG00000148735.15	317.333	1.7482	0.227657	7.67907	1.60245e-14	4.65992e-13	DE	DEL +
ENSG00000076555.15	1259.03	-1.26201	0.164433	-7.67497	1.65459e-14	4.80129e-13	DE	DEL -
ENSG00000205089.7	36.5926	1.21744	0.158624	7.67501	1.65406e-14	4.80129e-13	DE	DEL +
ENSG00000142945.13	344.25	1.23885	0.161421	7.67468	1.65828e-14	4.80688e-13	DE	DEL +
ENSG00000163492.15	127.828	-2.61899	0.341479	-7.66956	1.72592e-14	4.99765e-13	DE	DEL -
ENSG00000229089.8	22.7436	-4.25256	0.554573	-7.66818	1.74456e-14	5.04627e-13	DE	DEL -
ENSG00000182578.13	1218.83	-1.33039	0.173501	-7.66788	1.74856e-14	5.0525e-13	DE	DEL -
ENSG00000166292.12	7.97943	-2.45489	0.320201	-7.6667	1.76481e-14	5.09404e-13	DE	DEL -
ENSG00000169764.15	1268.57	-1.14602	0.149508	-7.66529	1.78423e-14	5.14466e-13	DE	DEL -
ENSG00000100060.18	83.6963	-1.23175	0.160739	-7.66302	1.81607e-14	5.22542e-13	DE	DEL -
ENSG00000165300.7	10.6274	-3.21683	0.419833	-7.66216	1.82826e-14	5.25494e-13	DE	DEL -
ENSG00000243175.1	83.7458	-1.31923	0.172203	-7.66087	1.8468e-14	5.30264e-13	DE	DEL -
ENSG00000158352.15	1159.05	1.34293	0.175355	7.65836	1.8832e-14	5.40149e-13	DE	DEL +
ENSG00000120899.18	2438.82	-1.52683	0.199377	-7.65798	1.88884e-14	5.41198e-13	DE	DEL -
ENSG00000163873.10	37.0333	-2.4336	0.317815	-7.65728	1.89916e-14	5.43582e-13	DE	DEL -
ENSG00000185811.19	264.996	-1.93382	0.252573	-7.65648	1.91095e-14	5.46382e-13	DE	DEL -
ENSG00000183207.14	1344.05	1.14009	0.148934	7.65499	1.93334e-14	5.5163e-13	DE	DEL +
ENSG00000182022.18	161.17	-1.26432	0.165214	-7.6526	1.96949e-14	5.61355e-13	DE	DEL -
ENSG00000076864.19	427.334	-1.90998	0.249592	-7.65239	1.9727e-14	5.61685e-13	DE	DEL -
ENSG00000178573.7	849.718	-1.47234	0.192499	-7.64856	2.03241e-14	5.78082e-13	DE	DEL -
ENSG00000152953.13	17.4274	-1.79125	0.234379	-7.64252	2.13012e-14	6.05244e-13	DE	DEL -
ENSG00000131370.16	116.608	-1.41456	0.185153	-7.63995	2.17313e-14	6.16644e-13	DE	DEL -
ENSG00000163518.11	28.3686	-4.49423	0.588261	-7.63985	2.17477e-14	6.16644e-13	DE	DEL -
ENSG00000095713.14	6.88115	-3.15871	0.41348	-7.63932	2.18374e-14	6.18546e-13	DE	DEL -
ENSG00000173557.15	26.828	2.40453	0.314878	7.63639	2.23398e-14	6.32119e-13	DE	DEL +
ENSG00000164953.16	371.785	1.28747	0.168741	7.62985	2.35024e-14	6.64327e-13	DE	DEL +
ENSG00000133878.9	4.34155	-3.36545	0.441361	-7.62516	2.43724e-14	6.88204e-13	DE	DEL -
ENSG00000104894.12	400.163	-2.41171	0.316348	-7.62361	2.4667e-14	6.95802e-13	DE	DEL -
ENSG00000282608.2	71.3763	-1.71561	0.225056	-7.62305	2.47756e-14	6.98145e-13	DE	DEL -
ENSG00000060140.9	192.678	-1.50795	0.19784	-7.62207	2.49644e-14	7.02738e-13	DE	DEL -
ENSG00000126602.11	900.741	1.24438	0.163314	7.61954	2.54582e-14	7.15901e-13	DE	DEL +
ENSG00000198838.13	153.211	-2.23884	0.294003	-7.61503	2.6363e-14	7.40581e-13	DE	DEL -
ENSG00000171453.20	546.433	1.24713	0.163775	7.61488	2.63929e-14	7.40657e-13	DE	DEL +
ENSG00000152672.8	10.0543	-2.60936	0.342783	-7.61227	2.69319e-14	7.55008e-13	DE	DEL -
ENSG00000101150.17	573.475	1.16428	0.153001	7.60965	2.74829e-14	7.69662e-13	DE	DEL +
ENSG00000144331.20	10.8848	-2.71514	0.356832	-7.60903	2.7617e-14	7.72625e-13	DE	DEL -
ENSG00000170312.16	286.217	1.45312	0.191026	7.60691	2.80733e-14	7.84585e-13	DE	DEL +
ENSG00000105851.11	343.156	-1.58881	0.208948	-7.60384	2.87468e-14	8.01765e-13	DE	DEL -
ENSG00000141750.7	4.49705	-3.44928	0.453618	-7.60392	2.87293e-14	8.01765e-13	DE	DEL -
ENSG00000180855.16	411.833	1.01995	0.134261	7.59675	3.03672e-14	8.46093e-13	DE	DEL +
ENSG00000128581.17	112.511	1.5733	0.207174	7.59411	3.0992e-14	8.62621e-13	DE	DEL +
ENSG00000122824.11	5.6758	-3.0787	0.405543	-7.59154	3.16125e-14	8.78994e-13	DE	DEL -
ENSG00000168421.13	60.5648	-2.13568	0.281471	-7.58755	3.26012e-14	9.04643e-13	DE	DEL -
ENSG00000122585.8	6.56205	-3.59769	0.474273	-7.5857	3.30707e-14	9.16739e-13	DE	DEL -
ENSG00000128059.8	180.222	1.32443	0.174635	7.58401	3.35043e-14	9.27815e-13	DE	DEL +
ENSG00000113263.13	495.368	-1.87916	0.247897	-7.58041	3.44471e-14	9.5199e-13	DE	DEL -
ENSG00000178568.15	12.5577	-4.18484	0.552237	-7.57799	3.50959e-14	9.68938e-13	DE	DEL -
ENSG00000115165.10	462.572	-1.65387	0.218345	-7.5746	3.60249e-14	9.92576e-13	DE	DEL -
ENSG00000163191.6	2215.75	1.80281	0.238031	7.57383	3.62381e-14	9.97443e-13	DE	DEL +
ENSG00000204764.14	267.316	1.38881	0.183411	7.57214	3.67122e-14	1.00947e-12	DE	DEL +
ENSG00000169218.14	7.92808	-2.60438	0.344036	-7.5701	3.72936e-14	1.02443e-12	DE	DEL -
ENSG00000102383.14	7.46826	-1.82214	0.240844	-7.56564	3.85967e-14	1.05809e-12	DE	DEL -
ENSG00000010671.16	556.346	-2.03376	0.268867	-7.56419	3.90279e-14	1.06884e-12	DE	DEL -
ENSG00000057657.17	892.47	-1.0718	0.141728	-7.56233	3.95911e-14	1.08209e-12	DE	DEL -
ENSG00000213225.7	42.6939	-1.32759	0.175573	-7.56147	3.98551e-14	1.08822e-12	DE	DEL -
ENSG00000070756.16	38785.7	1.11928	0.148033	7.56101	3.99967e-14	1.09099e-12	DE	DEL +
ENSG00000082397.17	1181.59	-1.98116	0.262063	-7.55988	4.03453e-14	1.0994e-12	DE	DEL -
ENSG00000128815.19	845.019	-2.33268	0.308643	-7.55788	4.0969e-14	1.11467e-12	DE	DEL -
ENSG00000141968.8	369.241	-1.49141	0.197334	-7.55782	4.09873e-14	1.11467e-12	DE	DEL -
ENSG00000100095.19	7.40731	-2.91332	0.385794	-7.55148	4.30323e-14	1.16912e-12	DE	DEL -
ENSG00000135480.16	186.555	5.18684	0.68723	7.54746	4.43835e-14	1.20463e-12	DE	DEL +
ENSG00000142408.5	14.9639	3.23558	0.428972	7.54264	4.60555e-14	1.24752e-12	DE	DEL +
ENSG00000088827.12	330.854	-1.90423	0.252656	-7.53684	4.81479e-14	1.30291e-12	DE	DEL -
ENSG00000116147.17	22.4417	-3.79091	0.503075	-7.53548	4.86558e-14	1.31535e-12	DE	DEL -
ENSG00000168903.9	771.355	-1.93945	0.257413	-7.53441	4.90564e-14	1.32486e-12	DE	DEL -
ENSG00000196793.13	120.365	1.16511	0.15467	7.53288	4.96322e-14	1.33909e-12	DE	DEL +
ENSG00000141469.18	40.6052	-1.76723	0.234624	-7.53216	4.99082e-14	1.3452e-12	DE	DEL -
ENSG00000081923.15	6495.54	-1.37866	0.183086	-7.53014	5.0687e-14	1.36485e-12	DE	DEL -
ENSG00000013293.6	7.59746	-4.21453	0.559727	-7.5296	5.08952e-14	1.3691e-12	DE	DEL -
ENSG00000254030.1	6.78826	-3.75257	0.498485	-7.52795	5.15432e-14	1.38517e-12	DE	DEL -
ENSG00000133131.15	404.344	1.07376	0.14267	7.52618	5.22471e-14	1.4027e-12	DE	DEL +
ENSG00000166035.11	17.6415	-2.17944	0.289699	-7.52311	5.34892e-14	1.43464e-12	DE	DEL -
ENSG00000100351.17	77.8412	-1.59274	0.211732	-7.52243	5.37694e-14	1.44073e-12	DE	DEL -
ENSG00000163531.15	485.24	-1.5543	0.206638	-7.52185	5.4005e-14	1.44563e-12	DE	DEL -
ENSG00000137869.15	50.9095	2.00123	0.26608	7.52114	5.42993e-14	1.45208e-12	DE	DEL +
ENSG00000144031.12	21.8125	-1.24243	0.16536	-7.5135	5.75687e-14	1.5365e-12	DE	DEL -
ENSG00000179094.16	587.813	-1.57742	0.209991	-7.51186	5.8291e-14	1.55426e-12	DE	DEL -
ENSG00000178537.10	560.88	-1.26323	0.168211	-7.50982	5.92087e-14	1.57718e-12	DE	DEL -
ENSG00000173208.4	36.4667	-1.75806	0.234197	-7.50677	6.06043e-14	1.61278e-12	DE	DEL -
ENSG00000171115.4	125.226	-1.43742	0.191677	-7.49916	6.42301e-14	1.70761e-12	DE	DEL -
ENSG00000146411.6	69.535	2.51323	0.335298	7.4955	6.60472e-14	1.7542e-12	DE	DEL +
ENSG00000123975.5	307.132	1.5562	0.207642	7.49461	6.64975e-14	1.76445e-12	DE	DEL +
ENSG00000154734.15	944.464	-1.89075	0.252343	-7.49278	6.74309e-14	1.78748e-12	DE	DEL -
ENSG00000164107.8	15.7974	-3.33083	0.444627	-7.49129	6.82e-14	1.80611e-12	DE	DEL -
ENSG00000111907.21	110.529	1.63407	0.218223	7.48811	6.98735e-14	1.84863e-12	DE	DEL +
ENSG00000196584.3	44.2829	1.78461	0.238435	7.48469	7.17142e-14	1.89549e-12	DE	DEL +
ENSG00000146731.11	2519.57	1.1113	0.148536	7.48165	7.33943e-14	1.93802e-12	DE	DEL +
ENSG00000182397.14	16.5325	-2.32856	0.311553	-7.47407	7.77537e-14	2.04917e-12	DE	DEL -
ENSG00000170819.5	60.7424	-2.38574	0.319227	-7.47349	7.80954e-14	2.05619e-12	DE	DEL -
ENSG00000152092.16	10.57	-3.3363	0.446501	-7.47209	7.89289e-14	2.07613e-12	DE	DEL -
ENSG00000105364.14	628.641	1.2173	0.162926	7.47145	7.93155e-14	2.08429e-12	DE	DEL +
ENSG00000170482.17	97.1743	-2.29431	0.307115	-7.47054	7.98691e-14	2.09681e-12	DE	DEL -
ENSG00000155511.18	15.4071	-2.63891	0.353435	-7.46646	8.23822e-14	2.16071e-12	DE	DEL -
ENSG00000166482.12	297.356	-1.65535	0.221797	-7.46335	8.43518e-14	2.21024e-12	DE	DEL -
ENSG00000068831.19	454.922	-2.60441	0.349089	-7.46058	8.61428e-14	2.25501e-12	DE	DEL -
ENSG00000139899.11	15.1825	-1.84164	0.246943	-7.45776	8.80042e-14	2.29932e-12	DE	DEL -
ENSG00000197928.10	10.8871	-1.77759	0.238406	-7.45616	8.90805e-14	2.32521e-12	DE	DEL -
ENSG00000162407.9	133.889	-1.48465	0.199292	-7.44964	9.35982e-14	2.4408e-12	DE	DEL -
ENSG00000205339.10	3742.26	1.03754	0.139368	7.44463	9.72181e-14	2.53278e-12	DE	DEL +
ENSG00000156298.12	16.979	-1.69087	0.227141	-7.44415	9.75686e-14	2.53948e-12	DE	DEL -
ENSG00000101189.7	141.013	1.45024	0.19484	7.44323	9.82542e-14	2.55489e-12	DE	DEL +
ENSG00000172410.4	33.0973	-6.29789	0.847427	-7.43177	1.0715e-13	2.773e-12	DE	DEL -
ENSG00000078596.11	271.181	-1.63001	0.219352	-7.43101	1.0777e-13	2.78639e-12	DE	DEL -
ENSG00000172164.15	355.017	2.09395	0.281851	7.42928	1.09194e-13	2.81787e-12	DE	DEL +
ENSG00000160183.16	197.274	1.86295	0.250783	7.42851	1.09827e-13	2.83153e-12	DE	DEL +
ENSG00000139626.16	111.159	-1.58715	0.213703	-7.4269	1.11169e-13	2.86342e-12	DE	DEL -
ENSG00000146670.10	69.371	1.35438	0.182369	7.42659	1.11431e-13	2.86744e-12	DE	DEL +
ENSG00000173578.7	22.4292	-2.00543	0.270185	-7.42246	1.14964e-13	2.9528e-12	DE	DEL -
ENSG00000124212.6	135.519	-2.05011	0.276214	-7.42217	1.15214e-13	2.95644e-12	DE	DEL -
ENSG00000128422.17	475.053	5.00122	0.673883	7.4215	1.15805e-13	2.9688e-12	DE	DEL +
ENSG00000166451.13	77.7433	1.35006	0.181919	7.4212	1.16061e-13	2.97257e-12	DE	DEL +
ENSG00000177710.6	19.0756	-1.89663	0.255573	-7.42107	1.16179e-13	2.97281e-12	DE	DEL -
ENSG00000211685.3	1883.35	-3.40474	0.458844	-7.42026	1.1689e-13	2.98821e-12	DE	DEL -
ENSG00000187091.13	1176.36	-2.05701	0.277245	-7.41947	1.17593e-13	3.00336e-12	DE	DEL -
ENSG00000104814.13	343.641	-2.14456	0.289054	-7.41924	1.17796e-13	3.00574e-12	DE	DEL -
ENSG00000007237.18	340.446	-1.50657	0.203123	-7.41702	1.19784e-13	3.05359e-12	DE	DEL -
ENSG00000138378.19	128.556	-1.47055	0.198295	-7.41598	1.20732e-13	3.07489e-12	DE	DEL -
ENSG00000133574.10	209.541	-1.23811	0.167033	-7.41232	1.2411e-13	3.15798e-12	DE	DEL -
ENSG00000145708.11	8.84877	-2.62297	0.353911	-7.41139	1.2498e-13	3.17714e-12	DE	DEL -
ENSG00000123213.23	405.631	1.10568	0.149191	7.41117	1.25189e-13	3.1795e-12	DE	DEL +
ENSG00000166473.17	43.0519	-2.84623	0.384094	-7.41024	1.26072e-13	3.19895e-12	DE	DEL -
ENSG00000120708.17	4699.92	1.9851	0.267916	7.40941	1.26861e-13	3.21597e-12	DE	DEL +
ENSG00000167549.18	21.7018	-1.98301	0.267763	-7.40586	1.30305e-13	3.30021e-12	DE	DEL -
ENSG00000184984.10	9.09304	-1.97034	0.266087	-7.40487	1.3128e-13	3.32183e-12	DE	DEL -
ENSG00000083807.10	52.0554	2.51466	0.33962	7.40435	1.31793e-13	3.33171e-12	DE	DEL +
ENSG00000091986.15	1072.91	-2.38867	0.322852	-7.39865	1.37574e-13	3.47463e-12	DE	DEL -
ENSG00000123329.20	347.375	-1.79735	0.24298	-7.39713	1.39158e-13	3.51138e-12	DE	DEL -
ENSG00000132464.13	43.893	-3.2762	0.44303	-7.39499	1.41419e-13	3.56514e-12	DE	DEL -
ENSG00000171224.9	33.8106	2.00164	0.270896	7.38896	1.47979e-13	3.72708e-12	DE	DEL +
ENSG00000152779.14	9.31519	-1.98276	0.268498	-7.38462	1.52893e-13	3.84729e-12	DE	DEL -
ENSG00000179144.5	189.178	-1.54811	0.209668	-7.38361	1.54055e-13	3.87296e-12	DE	DEL -
ENSG00000026751.17	329.99	-1.55223	0.210263	-7.38232	1.5555e-13	3.90695e-12	DE	DEL -
ENSG00000250329.1	92.8877	1.72756	0.234069	7.38056	1.57629e-13	3.95552e-12	DE	DEL +
ENSG00000135406.14	11.8482	-3.15757	0.42792	-7.37888	1.59627e-13	4.00198e-12	DE	DEL -
ENSG00000232706.3	23.5611	-3.94087	0.534154	-7.37778	1.60955e-13	4.03155e-12	DE	DEL -
ENSG00000082482.13	4.31981	-4.67813	0.634665	-7.37102	1.69327e-13	4.23349e-12	DE	DEL -
ENSG00000144230.16	33.5186	-2.0688	0.280674	-7.37084	1.69561e-13	4.23547e-12	DE	DEL -
ENSG00000088899.15	138.587	2.067	0.280531	7.36817	1.72987e-13	4.31312e-12	DE	DEL +
ENSG00000163577.8	36.5424	1.3507	0.183338	7.36724	1.74191e-13	4.33919e-12	DE	DEL +
ENSG00000146122.17	173.096	-1.55143	0.21066	-7.36463	1.77645e-13	4.41715e-12	DE	DEL -
ENSG00000102024.18	773.365	1.28503	0.174571	7.36107	1.8244e-13	4.52813e-12	DE	DEL +
ENSG00000162373.13	19.0153	-2.7213	0.369824	-7.35836	1.86186e-13	4.61691e-12	DE	DEL -
ENSG00000166402.9	47.6549	-2.25199	0.306162	-7.35553	1.90176e-13	4.71157e-12	DE	DEL -
ENSG00000139292.13	527.13	2.17438	0.295619	7.35536	1.90413e-13	4.71316e-12	DE	DEL +
ENSG00000181790.11	46.0146	-2.19516	0.298462	-7.35492	1.91039e-13	4.72437e-12	DE	DEL -
ENSG00000035720.8	61.1934	-3.21596	0.437265	-7.35471	1.91336e-13	4.72742e-12	DE	DEL -
ENSG00000133048.13	168.775	1.93119	0.26259	7.35438	1.91819e-13	4.73506e-12	DE	DEL +
ENSG00000154975.14	5.24124	-3.42593	0.466355	-7.34619	2.03933e-13	5.02501e-12	DE	DEL -
ENSG00000237438.7	6.78681	-3.71638	0.505903	-7.34603	2.04181e-13	5.02656e-12	DE	DEL -
ENSG00000244474.6	52.4281	-1.86776	0.254302	-7.34467	2.06274e-13	5.07351e-12	DE	DEL -
ENSG00000172399.6	5.52414	-2.56204	0.349018	-7.34071	2.12458e-13	5.22093e-12	DE	DEL -
ENSG00000175518.8	6.12668	-2.56991	0.350175	-7.33893	2.153e-13	5.286e-12	DE	DEL -
ENSG00000078114.18	921.438	1.69637	0.231184	7.33776	2.17191e-13	5.32285e-12	DE	DEL +
ENSG00000183010.17	1010.95	1.6275	0.221795	7.33785	2.17054e-13	5.32285e-12	DE	DEL +
ENSG00000124766.7	380.61	1.82712	0.249123	7.33423	2.22999e-13	5.45537e-12	DE	DEL +
ENSG00000156284.6	67.1994	-4.52677	0.617355	-7.33252	2.25857e-13	5.52034e-12	DE	DEL -
ENSG00000158006.14	221.843	-1.00798	0.137478	-7.33196	2.26811e-13	5.5387e-12	DE	DEL -
ENSG00000164440.15	30.594	-2.22007	0.302809	-7.33159	2.27436e-13	5.549e-12	DE	DEL -
ENSG00000170091.11	5.65631	-3.11945	0.425534	-7.33068	2.2898e-13	5.58168e-12	DE	DEL -
ENSG00000120526.11	228.241	1.41243	0.192693	7.32993	2.30271e-13	5.60813e-12	DE	DEL +
ENSG00000211632.4	345.316	-2.29219	0.312774	-7.32859	2.32587e-13	5.65947e-12	DE	DEL -
ENSG00000184908.18	34.8861	-4.08768	0.557856	-7.32748	2.34522e-13	5.70147e-12	DE	DEL -
ENSG00000106089.12	58.3308	1.49057	0.203623	7.32023	2.4754e-13	6.00192e-12	DE	DEL +
ENSG00000012124.17	54.5436	-2.04157	0.279793	-7.29672	2.94877e-13	7.12432e-12	DE	DEL -
ENSG00000158473.8	64.1211	-1.84284	0.252565	-7.29651	2.95324e-13	7.12882e-12	DE	DEL -
ENSG00000172159.16	206.642	-1.38588	0.189954	-7.29586	2.96759e-13	7.15712e-12	DE	DEL -
ENSG00000058404.20	10.4233	-2.86708	0.393418	-7.28762	3.15473e-13	7.57496e-12	DE	DEL -
ENSG00000171533.11	27.0193	-1.91781	0.263152	-7.28783	3.14977e-13	7.57496e-12	DE	DEL -
ENSG00000183742.13	376.453	1.47681	0.202643	7.28774	3.15197e-13	7.57496e-12	DE	DEL +
ENSG00000179431.7	33.8324	1.96358	0.269532	7.28514	3.21348e-13	7.70925e-12	DE	DEL +
ENSG00000273777.5	33.1408	-4.56724	0.626975	-7.28456	3.22717e-13	7.73528e-12	DE	DEL -
ENSG00000174004.6	41.8363	-1.37867	0.189416	-7.27854	3.37462e-13	8.0816e-12	DE	DEL -
ENSG00000182816.9	36.9588	-6.34498	0.871785	-7.27815	3.38438e-13	8.09788e-12	DE	DEL -
ENSG00000203760.8	181.665	1.68913	0.232117	7.27708	3.41129e-13	8.15511e-12	DE	DEL +
ENSG00000180096.12	135.455	-1.66103	0.228321	-7.27496	3.46525e-13	8.27686e-12	DE	DEL -
ENSG00000141076.18	491.296	1.1034	0.151687	7.27419	3.48517e-13	8.31715e-12	DE	DEL +
ENSG00000115468.12	9.94738	-1.93734	0.266628	-7.26605	3.7014e-13	8.82544e-12	DE	DEL -
ENSG00000166126.11	847.31	-1.7255	0.237591	-7.26247	3.80072e-13	9.04644e-12	DE	DEL -
ENSG00000151388.11	148.619	2.14189	0.295173	7.25638	3.97598e-13	9.43888e-12	DE	DEL +
ENSG00000123360.12	36.9912	-1.71334	0.236213	-7.25337	4.06531e-13	9.64255e-12	DE	DEL -
ENSG00000092051.17	7.71145	-2.8948	0.399193	-7.25163	4.11771e-13	9.75837e-12	DE	DEL -
ENSG00000187848.15	11.8545	-2.26228	0.312019	-7.25046	4.15343e-13	9.83448e-12	DE	DEL -
ENSG00000235173.7	598.768	1.13889	0.157092	7.24986	4.17211e-13	9.87013e-12	DE	DEL +
ENSG00000160593.19	601.594	-1.51099	0.208436	-7.2492	4.19245e-13	9.90966e-12	DE	DEL -
ENSG00000132915.11	137.214	-2.69391	0.371692	-7.24771	4.23872e-13	1.00104e-11	DE	DEL -
ENSG00000110665.12	10.6431	-2.04154	0.281766	-7.24553	4.30756e-13	1.01641e-11	DE	DEL -
ENSG00000092445.12	67.3135	1.02424	0.141366	7.24527	4.31565e-13	1.01744e-11	DE	DEL +
ENSG00000172167.8	156.007	1.25919	0.173816	7.24439	4.34394e-13	1.02323e-11	DE	DEL +
ENSG00000160219.12	86.3453	-1.39941	0.193176	-7.24422	4.34937e-13	1.02362e-11	DE	DEL -
ENSG00000157766.18	184.458	2.43077	0.335582	7.24345	4.37398e-13	1.02853e-11	DE	DEL +
ENSG00000163931.16	3744.7	1.19364	0.164854	7.24062	4.46652e-13	1.04938e-11	DE	DEL +
ENSG00000136732.16	595.503	-1.65892	0.2292	-7.23787	4.55773e-13	1.06989e-11	DE	DEL -
ENSG00000140323.6	150.7	-2.36776	0.327254	-7.23524	4.64697e-13	1.0899e-11	DE	DEL -
ENSG00000079335.20	233.033	-1.30839	0.180926	-7.23162	4.77268e-13	1.11842e-11	DE	DEL -
ENSG00000104356.11	440.619	1.01293	0.14012	7.22899	4.86584e-13	1.13928e-11	DE	DEL +
ENSG00000204161.14	64.5261	-1.52868	0.211554	-7.22594	4.97641e-13	1.16317e-11	DE	DEL -
ENSG00000169758.13	10.7754	-1.67351	0.231616	-7.2254	4.99646e-13	1.16685e-11	DE	DEL -
ENSG00000122971.9	935.908	-1.73824	0.240581	-7.22517	5.00481e-13	1.1678e-11	DE	DEL -
ENSG00000196376.11	10.6516	-2.17732	0.301455	-7.2227	5.09659e-13	1.18733e-11	DE	DEL -
ENSG00000164934.14	761.482	1.36604	0.189139	7.2224	5.10786e-13	1.1888e-11	DE	DEL +
ENSG00000183134.5	29.2788	-2.17361	0.300975	-7.22191	5.12625e-13	1.19206e-11	DE	DEL -
ENSG00000126785.13	65.9339	-1.05968	0.146795	-7.21876	5.24625e-13	1.21789e-11	DE	DEL -
ENSG00000101144.13	361.34	2.77265	0.384229	7.21614	5.34826e-13	1.24052e-11	DE	DEL +
ENSG00000089685.15	118.903	1.4077	0.195081	7.21597	5.35503e-13	1.24103e-11	DE	DEL +
ENSG00000168032.10	27.5335	-1.52634	0.211567	-7.21446	5.41467e-13	1.25378e-11	DE	DEL -
ENSG00000176601.13	9.62533	-1.98065	0.274603	-7.21277	5.4826e-13	1.26844e-11	DE	DEL -
ENSG00000139323.14	401.487	1.0457	0.14499	7.21221	5.50501e-13	1.27254e-11	DE	DEL +
ENSG00000134962.7	11.794	-1.6936	0.234868	-7.21086	5.55998e-13	1.28416e-11	DE	DEL -
ENSG00000232956.9	33.3159	1.18495	0.164347	7.21003	5.59411e-13	1.29095e-11	DE	DEL +
ENSG00000129675.16	761.741	-1.55259	0.21536	-7.20926	5.62551e-13	1.2971e-11	DE	DEL -
ENSG00000124939.6	10.5289	-3.06033	0.424538	-7.20862	5.65226e-13	1.30217e-11	DE	DEL -
ENSG00000095739.11	144.187	2.30801	0.320417	7.20314	5.88408e-13	1.35215e-11	DE	DEL +
ENSG00000160185.15	42.6298	-1.59874	0.22206	-7.19961	6.03863e-13	1.38533e-11	DE	DEL -
ENSG00000162065.14	135.597	1.18074	0.164263	7.18811	6.56935e-13	1.50455e-11	DE	DEL +
ENSG00000132185.17	46.3546	-4.16259	0.579433	-7.18389	6.7753e-13	1.54782e-11	DE	DEL -
ENSG00000148541.13	78.555	-1.65145	0.229892	-7.18358	6.79081e-13	1.55007e-11	DE	DEL -
ENSG00000100448.4	144.615	-3.23686	0.450894	-7.17876	7.03458e-13	1.60437e-11	DE	DEL -
ENSG00000039987.7	238.49	-3.63935	0.507144	-7.17617	7.1693e-13	1.63373e-11	DE	DEL -
ENSG00000265817.4	11.4706	1.95029	0.271951	7.17146	7.42e-13	1.68944e-11	DE	DEL +
ENSG00000163993.7	475.801	3.21525	0.448403	7.17045	7.47497e-13	1.70054e-11	DE	DEL +
ENSG00000160882.13	8.71023	-3.71814	0.518985	-7.16426	7.82076e-13	1.77772e-11	DE	DEL -
ENSG00000151012.13	279.496	2.07822	0.290178	7.16186	7.95896e-13	1.80613e-11	DE	DEL +
ENSG00000166866.13	4120.25	-1.34667	0.188049	-7.16123	7.99552e-13	1.81292e-11	DE	DEL -
ENSG00000131781.13	360.657	-1.45277	0.202884	-7.16058	8.03389e-13	1.8201e-11	DE	DEL -
ENSG00000077522.13	17.0164	-3.00889	0.420537	-7.15487	8.37519e-13	1.89585e-11	DE	DEL -
ENSG00000128298.17	548.626	-1.20335	0.168276	-7.15108	8.60969e-13	1.94409e-11	DE	DEL -
ENSG00000166743.9	39.8948	-1.6383	0.22919	-7.1482	8.79237e-13	1.9837e-11	DE	DEL -
ENSG00000137251.16	155.423	-1.60747	0.225014	-7.14386	9.07457e-13	2.04399e-11	DE	DEL -
ENSG00000172794.20	72.922	-1.65677	0.231977	-7.14196	9.20067e-13	2.06898e-11	DE	DEL -
ENSG00000116574.6	546.54	-1.02603	0.143711	-7.13959	9.361e-13	2.10178e-11	DE	DEL -
ENSG00000166313.19	139.47	-1.20831	0.169241	-7.13958	9.36195e-13	2.10178e-11	DE	DEL -
ENSG00000129990.15	5.99129	-3.06533	0.430143	-7.12631	1.03097e-12	2.31265e-11	DE	DEL -
ENSG00000104738.18	1420.97	1.03351	0.145092	7.12309	1.0553e-12	2.36334e-11	DE	DEL +
ENSG00000163597.15	386.231	1.33997	0.188125	7.12276	1.0579e-12	2.36722e-11	DE	DEL +
ENSG00000122694.16	164.829	-1.30471	0.183213	-7.12128	1.06928e-12	2.39072e-11	DE	DEL -
ENSG00000129295.9	163.746	1.67672	0.235475	7.12059	1.07468e-12	2.40082e-11	DE	DEL +
ENSG00000111247.14	114.457	1.15599	0.162356	7.12006	1.0788e-12	2.40806e-11	DE	DEL +
ENSG00000129151.9	18.0913	4.14888	0.582717	7.11988	1.08023e-12	2.40928e-11	DE	DEL +
ENSG00000162267.12	22.3886	-3.06933	0.431108	-7.11964	1.0821e-12	2.41148e-11	DE	DEL -
ENSG00000183476.12	18.9104	-3.11452	0.437639	-7.11663	1.10597e-12	2.46265e-11	DE	DEL -
ENSG00000145936.9	49.7183	-2.01865	0.283658	-7.11649	1.10708e-12	2.46311e-11	DE	DEL -
ENSG00000167889.12	5.4488	-2.89275	0.407213	-7.10378	1.21391e-12	2.69641e-11	DE	DEL -
ENSG00000131730.16	228.831	2.80908	0.395543	7.10183	1.23115e-12	2.73248e-11	DE	DEL +
ENSG00000134376.16	7.96676	-3.99757	0.562913	-7.10158	1.2334e-12	2.73525e-11	DE	DEL -
ENSG00000172014.12	394.097	-2.2952	0.323352	-7.09816	1.2643e-12	2.8015e-11	DE	DEL -
ENSG00000243188.1	7.9247	-2.22147	0.313143	-7.09411	1.30184e-12	2.87998e-11	DE	DEL -
ENSG00000173269.14	126.109	-1.18744	0.167456	-7.09103	1.33121e-12	2.94258e-11	DE	DEL -
ENSG00000136573.14	223.185	-3.75492	0.529696	-7.08883	1.35254e-12	2.9873e-11	DE	DEL -
ENSG00000253958.2	49.1443	-2.04159	0.288045	-7.08774	1.3632e-12	3.00841e-11	DE	DEL -
ENSG00000165821.12	44.0139	-1.65173	0.233074	-7.08674	1.37311e-12	3.02783e-11	DE	DEL -
ENSG00000184005.11	30.3434	-1.3657	0.192817	-7.08289	1.41178e-12	3.11058e-11	DE	DEL -
ENSG00000258011.2	271.008	1.35201	0.190924	7.08138	1.42728e-12	3.14221e-11	DE	DEL +
ENSG00000140497.16	1236.7	-1.09784	0.15507	-7.07965	1.44522e-12	3.17912e-11	DE	DEL -
ENSG00000106348.18	1413.63	1.04513	0.147714	7.07537	1.49054e-12	3.27618e-11	DE	DEL +
ENSG00000259490.2	74.4007	-2.13333	0.301541	-7.07476	1.49704e-12	3.28782e-11	DE	DEL -
ENSG00000162367.11	6.288	-2.37051	0.335151	-7.07297	1.51648e-12	3.32517e-11	DE	DEL -
ENSG00000028277.21	134.446	-2.33483	0.330114	-7.07281	1.51822e-12	3.32631e-11	DE	DEL -
ENSG00000136383.6	326.597	2.921	0.41322	7.06886	1.56217e-12	3.41985e-11	DE	DEL +
ENSG00000146733.14	138.754	1.62428	0.229801	7.0682	1.56957e-12	3.4333e-11	DE	DEL +
ENSG00000213316.10	38.6325	-1.09793	0.155339	-7.06796	1.57231e-12	3.43653e-11	DE	DEL -
ENSG00000162374.18	16.6375	-2.59209	0.366761	-7.06752	1.57724e-12	3.44455e-11	DE	DEL -
ENSG00000115085.13	191.931	-1.59739	0.226247	-7.06036	1.66067e-12	3.62384e-11	DE	DEL -
ENSG00000092621.12	657.878	1.98887	0.281704	7.06017	1.66303e-12	3.6261e-11	DE	DEL +
ENSG00000249992.2	20.7361	2.2136	0.313684	7.05678	1.7041e-12	3.71267e-11	DE	DEL +
ENSG00000198851.10	718.478	-1.55545	0.220464	-7.05535	1.72173e-12	3.74809e-11	DE	DEL -
ENSG00000242515.5	583.836	-2.21479	0.314081	-7.05164	1.7682e-12	3.84618e-11	DE	DEL -
ENSG00000112619.8	38.8579	-1.59656	0.226461	-7.05003	1.78875e-12	3.88779e-11	DE	DEL -
ENSG00000123243.15	377.083	-1.29132	0.183248	-7.04683	1.83045e-12	3.97526e-11	DE	DEL -
ENSG00000164087.8	184.073	1.00693	0.14291	7.04591	1.84248e-12	3.99821e-11	DE	DEL +
ENSG00000162687.18	51.1166	-1.86374	0.264556	-7.0448	1.85726e-12	4.02707e-11	DE	DEL -
ENSG00000164691.18	121.629	-1.84451	0.261955	-7.04134	1.90398e-12	4.12181e-11	DE	DEL -
ENSG00000197476.3	3.79555	-3.24985	0.461674	-7.03928	1.93242e-12	4.17345e-11	DE	DEL -
ENSG00000147465.12	20.2178	-1.65531	0.235233	-7.0369	1.96563e-12	4.23846e-11	DE	DEL -
ENSG00000172183.15	501.655	-1.54339	0.21936	-7.03587	1.98022e-12	4.26655e-11	DE	DEL -
ENSG00000112984.12	269.661	1.23799	0.175986	7.03459	1.99849e-12	4.30252e-11	DE	DEL +
ENSG00000155962.13	113.183	-1.33178	0.18943	-7.03043	2.05894e-12	4.42568e-11	DE	DEL -
ENSG00000266076.1	3.88104	2.6694	0.37969	7.03048	2.05827e-12	4.42568e-11	DE	DEL +
ENSG00000139734.19	399.448	1.40746	0.200409	7.02294	2.17242e-12	4.65858e-11	DE	DEL +
ENSG00000155719.18	25.1475	-2.33645	0.332726	-7.02216	2.18458e-12	4.68097e-11	DE	DEL -
ENSG00000229474.6	92.9867	-1.67625	0.238745	-7.02109	2.20142e-12	4.71336e-11	DE	DEL -
ENSG00000169715.15	1969.06	-2.33453	0.332554	-7.01999	2.21876e-12	4.74676e-11	DE	DEL -
ENSG00000228264.1	16.4656	-1.45718	0.207584	-7.01974	2.22281e-12	4.75169e-11	DE	DEL -
ENSG00000009790.15	137.954	-2.01153	0.28663	-7.01787	2.25283e-12	4.80832e-11	DE	DEL -
ENSG00000075884.14	297.431	-2.01702	0.287452	-7.01692	2.26815e-12	4.83724e-11	DE	DEL -
ENSG00000073756.12	187.602	2.91728	0.415792	7.0162	2.2798e-12	4.85828e-11	DE	DEL +
ENSG00000166928.11	42.4864	-1.47366	0.210042	-7.01605	2.28225e-12	4.85971e-11	DE	DEL -
ENSG00000132554.20	9.18976	-2.78315	0.396699	-7.01578	2.2867e-12	4.8654e-11	DE	DEL -
ENSG00000167747.14	78.3542	1.45989	0.208239	7.01064	2.37231e-12	5.04361e-11	DE	DEL +
ENSG00000132465.11	26292.5	-2.7417	0.391138	-7.00955	2.39086e-12	5.07513e-11	DE	DEL -
ENSG00000165409.17	81.6266	-1.05145	0.15	-7.00965	2.38922e-12	5.07513e-11	DE	DEL -
ENSG00000255986.6	3.66494	-3.98302	0.568401	-7.00741	2.42769e-12	5.14931e-11	DE	DEL -
ENSG00000027075.15	308.867	-1.10064	0.157074	-7.00714	2.43246e-12	5.15542e-11	DE	DEL -
ENSG00000161835.11	125.564	-1.21216	0.173011	-7.00626	2.44776e-12	5.18382e-11	DE	DEL -
ENSG00000198821.10	274.524	-1.51907	0.216823	-7.006	2.4522e-12	5.1892e-11	DE	DEL -
ENSG00000122861.16	141.234	1.84622	0.263543	7.00538	2.46316e-12	5.20835e-11	DE	DEL +
ENSG00000141506.13	325.734	-1.3144	0.187706	-7.00242	2.5157e-12	5.31531e-11	DE	DEL -
ENSG00000184730.11	332.883	-2.17528	0.310867	-6.99748	2.60599e-12	5.49756e-11	DE	DEL -
ENSG00000189377.9	60.0344	4.13554	0.591177	6.99544	2.64433e-12	5.57415e-11	DE	DEL +
ENSG00000177426.21	2467.28	1.47027	0.210267	6.99237	2.70285e-12	5.6931e-11	DE	DEL +
ENSG00000163689.20	86.335	1.83056	0.261905	6.98941	2.76041e-12	5.80538e-11	DE	DEL +
ENSG00000124217.5	74.8823	1.22662	0.175501	6.98923	2.76407e-12	5.80858e-11	DE	DEL +
ENSG00000255967.1	23.8519	-1.12469	0.16104	-6.98389	2.87108e-12	6.02883e-11	DE	DEL -
ENSG00000180817.12	3169.45	1.51829	0.217438	6.98263	2.89705e-12	6.07867e-11	DE	DEL +
ENSG00000157224.16	331.423	1.08926	0.156022	6.98146	2.92127e-12	6.12479e-11	DE	DEL +
ENSG00000181234.9	15.0293	-2.23313	0.319931	-6.98005	2.9507e-12	6.18175e-11	DE	DEL -
ENSG00000143297.19	322.036	-1.87941	0.269366	-6.97715	3.0122e-12	6.30573e-11	DE	DEL -
ENSG00000109099.15	429.538	-1.39019	0.199381	-6.97252	3.11317e-12	6.50713e-11	DE	DEL -
ENSG00000112182.15	67.0162	-3.40042	0.48794	-6.96893	3.19356e-12	6.67003e-11	DE	DEL -
ENSG00000118193.12	253.053	1.33795	0.191998	6.96857	3.20171e-12	6.68196e-11	DE	DEL +
ENSG00000171714.12	190.883	-2.20448	0.316742	-6.95988	3.40573e-12	7.09147e-11	DE	DEL -
ENSG00000134690.11	356.959	1.02141	0.146837	6.95607	3.49894e-12	7.27999e-11	DE	DEL +
ENSG00000196711.9	7.81317	2.96022	0.425683	6.95406	3.54931e-12	7.37354e-11	DE	DEL +
ENSG00000135454.14	16.1571	-1.38876	0.199716	-6.95369	3.55861e-12	7.38724e-11	DE	DEL -
ENSG00000131018.24	3837.44	-1.55765	0.224007	-6.95356	3.56174e-12	7.38811e-11	DE	DEL -
ENSG00000165124.18	806.937	-1.65596	0.23825	-6.95052	3.63934e-12	7.54334e-11	DE	DEL -
ENSG00000158022.6	3.25426	-3.80238	0.547194	-6.94887	3.68211e-12	7.62618e-11	DE	DEL -
ENSG00000109321.11	7654.19	2.25447	0.324593	6.94552	3.7707e-12	7.80375e-11	DE	DEL +
ENSG00000170743.17	4.4978	-3.0496	0.439094	-6.94521	3.7791e-12	7.81521e-11	DE	DEL -
ENSG00000242580.1	10.9515	-2.31891	0.333997	-6.94291	3.84099e-12	7.93116e-11	DE	DEL -
ENSG00000160716.6	30.6751	-1.70027	0.244953	-6.94119	3.88817e-12	8.02251e-11	DE	DEL -
ENSG00000171522.6	311.388	-1.31844	0.190004	-6.93898	3.94938e-12	8.13035e-11	DE	DEL -
ENSG00000109084.14	227.791	1.58562	0.228525	6.93848	3.96332e-12	8.15291e-11	DE	DEL +
ENSG00000112742.10	260.931	1.21457	0.175155	6.93425	4.08383e-12	8.38816e-11	DE	DEL +
ENSG00000136689.18	126.333	1.45019	0.209215	6.9316	4.16094e-12	8.53368e-11	DE	DEL +
ENSG00000160808.11	7.1023	-2.81922	0.406718	-6.93164	4.15998e-12	8.53368e-11	DE	DEL -
ENSG00000211677.2	146002	-1.97497	0.285005	-6.92959	4.22064e-12	8.64961e-11	DE	DEL -
ENSG00000128487.16	1001.55	-1.11486	0.16108	-6.92119	4.47863e-12	9.14398e-11	DE	DEL -
ENSG00000137393.10	166.798	-1.04394	0.150832	-6.92122	4.4777e-12	9.14398e-11	DE	DEL -
ENSG00000197930.13	913.492	1.13165	0.163501	6.92135	4.4735e-12	9.14398e-11	DE	DEL +
ENSG00000144152.13	13.3123	-1.40764	0.2034	-6.92057	4.49845e-12	9.17758e-11	DE	DEL -
ENSG00000069011.16	577.654	1.69635	0.24522	6.91765	4.5921e-12	9.36163e-11	DE	DEL +
ENSG00000171503.12	725.986	-1.07027	0.154732	-6.91688	4.6169e-12	9.40516e-11	DE	DEL -
ENSG00000128692.8	577.898	1.44483	0.208931	6.91533	4.66761e-12	9.50137e-11	DE	DEL +
ENSG00000160345.13	19.3363	2.29274	0.331573	6.91473	4.68753e-12	9.5348e-11	DE	DEL +
ENSG00000146410.12	90.5164	1.02226	0.147887	6.91246	4.76328e-12	9.68167e-11	DE	DEL +
ENSG00000143515.18	548.622	-1.28672	0.186154	-6.91213	4.77437e-12	9.69698e-11	DE	DEL -
ENSG00000090402.8	3320.1	-3.47126	0.502335	-6.91025	4.83809e-12	9.8118e-11	DE	DEL -
ENSG00000166927.13	252.304	-1.44754	0.209616	-6.90566	4.99692e-12	1.01264e-10	DE	DEL -
ENSG00000182511.12	178.964	-1.16036	0.168037	-6.90536	5.00754e-12	1.01404e-10	DE	DEL -
ENSG00000181610.13	222.179	1.28903	0.186786	6.90112	5.15924e-12	1.04398e-10	DE	DEL +
ENSG00000173762.8	66.3525	-1.64526	0.238534	-6.89737	5.29741e-12	1.07114e-10	DE	DEL -
ENSG00000154118.13	7.49405	-3.37694	0.489638	-6.89681	5.3183e-12	1.07457e-10	DE	DEL -
ENSG00000162073.14	88.0677	1.61382	0.234014	6.89627	5.33856e-12	1.07787e-10	DE	DEL +
ENSG00000106628.10	1085.29	1.29849	0.188349	6.89405	5.42272e-12	1.09324e-10	DE	DEL +
ENSG00000175899.15	14572	-1.36418	0.198001	-6.88973	5.58968e-12	1.12607e-10	DE	DEL -
ENSG00000173641.17	12.4988	-2.05753	0.298746	-6.88723	5.68906e-12	1.1444e-10	DE	DEL -
ENSG00000203867.8	18.7778	-2.14162	0.311051	-6.88513	5.77365e-12	1.16056e-10	DE	DEL -
ENSG00000010327.10	3312.88	-1.73707	0.252388	-6.88254	5.87954e-12	1.18011e-10	DE	DEL -
ENSG00000170689.10	253.408	1.49432	0.217235	6.87882	6.03493e-12	1.20863e-10	DE	DEL +
ENSG00000182199.11	1381.6	1.20764	0.175674	6.87435	6.22715e-12	1.24621e-10	DE	DEL +
ENSG00000278196.3	5983.12	-2.37016	0.34493	-6.87144	6.35557e-12	1.27097e-10	DE	DEL -
ENSG00000043039.7	81.3496	-1.92633	0.280453	-6.86864	6.48169e-12	1.2943e-10	DE	DEL -
ENSG00000251615.3	100.354	-1.6723	0.243468	-6.86867	6.4802e-12	1.2943e-10	DE	DEL -
ENSG00000137692.12	274.673	1.21605	0.177069	6.86769	6.52481e-12	1.30196e-10	DE	DEL +
ENSG00000131019.11	36.0341	1.6104	0.234525	6.86663	6.57341e-12	1.31069e-10	DE	DEL +
ENSG00000148335.14	52.3819	1.28887	0.187728	6.86564	6.6194e-12	1.31859e-10	DE	DEL +
ENSG00000143171.13	8.25317	-2.74313	0.399572	-6.86517	6.64133e-12	1.32134e-10	DE	DEL -
ENSG00000182253.15	532.558	-2.74578	0.40041	-6.8574	7.01235e-12	1.39414e-10	DE	DEL -
ENSG00000124203.6	71.2691	-2.42098	0.35322	-6.85404	7.17952e-12	1.42634e-10	DE	DEL -
ENSG00000092200.12	15.8937	-1.73897	0.253765	-6.8527	7.2469e-12	1.43763e-10	DE	DEL -
ENSG00000214652.6	37.693	-2.38706	0.348334	-6.85279	7.24247e-12	1.43763e-10	DE	DEL -
ENSG00000214787.10	17.2501	-1.97742	0.288625	-6.85118	7.32436e-12	1.45019e-10	DE	DEL -
ENSG00000105792.19	75.8723	1.16662	0.170305	6.85018	7.3759e-12	1.45897e-10	DE	DEL +
ENSG00000159423.17	189.999	2.13071	0.311173	6.84735	7.52288e-12	1.48589e-10	DE	DEL +
ENSG00000246223.9	42.2614	-2.16682	0.316484	-6.84656	7.56495e-12	1.49312e-10	DE	DEL -
ENSG00000068650.18	1537.18	1.68423	0.246025	6.84575	7.60777e-12	1.50049e-10	DE	DEL +
ENSG00000239268.3	1.98381	-4.29228	0.627364	-6.84177	7.82227e-12	1.54056e-10	DE	DEL -
ENSG00000010810.17	453.671	-1.26781	0.185327	-6.84095	7.86704e-12	1.54826e-10	DE	DEL -
ENSG00000211667.3	9.71453	-2.65326	0.387878	-6.84045	7.8946e-12	1.55257e-10	DE	DEL -
ENSG00000170396.8	19.9351	-3.45316	0.504829	-6.84025	7.90553e-12	1.5536e-10	DE	DEL -
ENSG00000239528.1	27.5974	-1.46887	0.214846	-6.83684	8.09579e-12	1.58845e-10	DE	DEL -
ENSG00000198088.10	86.1858	1.04385	0.152786	6.83207	8.36951e-12	1.6377e-10	DE	DEL +
ENSG00000184144.12	19.198	-2.0295	0.297153	-6.8298	8.50358e-12	1.66155e-10	DE	DEL -
ENSG00000197471.12	57.8758	-1.39345	0.204024	-6.82984	8.50086e-12	1.66155e-10	DE	DEL -
ENSG00000117091.10	111.882	-2.15524	0.315687	-6.82715	8.66191e-12	1.69127e-10	DE	DEL -
ENSG00000137168.8	239.867	1.08534	0.158984	6.82669	8.68986e-12	1.69552e-10	DE	DEL +
ENSG00000137825.11	80.9408	-2.49158	0.365046	-6.82539	8.76892e-12	1.70972e-10	DE	DEL -
ENSG00000182902.14	6.31809	-2.04971	0.300346	-6.82451	8.82286e-12	1.71901e-10	DE	DEL -
ENSG00000127528.6	292.32	-1.43714	0.210677	-6.82153	9.00787e-12	1.7538e-10	DE	DEL -
ENSG00000114698.15	249.799	-1.26674	0.185728	-6.8204	9.07875e-12	1.76634e-10	DE	DEL -
ENSG00000094963.14	10.5778	-2.81224	0.412387	-6.81941	9.14176e-12	1.77733e-10	DE	DEL -
ENSG00000172315.6	180.136	1.17308	0.172026	6.81923	9.15303e-12	1.77826e-10	DE	DEL +
ENSG00000101190.13	124.431	1.34915	0.197857	6.81885	9.17737e-12	1.78172e-10	DE	DEL +
ENSG00000166501.14	397.019	-2.12339	0.31146	-6.81754	9.26149e-12	1.79677e-10	DE	DEL -
ENSG00000214796.8	24.1992	1.77988	0.26112	6.81633	9.33944e-12	1.8106e-10	DE	DEL +
ENSG00000165376.11	322.345	3.66034	0.537042	6.81574	9.37822e-12	1.81683e-10	DE	DEL +
ENSG00000143473.13	9.50921	-1.96958	0.289046	-6.81408	9.48704e-12	1.83661e-10	DE	DEL -
ENSG00000137747.16	124.114	2.94492	0.432276	6.8126	9.5848e-12	1.85422e-10	DE	DEL +
ENSG00000149970.16	27.1864	-2.58209	0.379088	-6.81132	9.67071e-12	1.86819e-10	DE	DEL -
ENSG00000123338.13	1433.71	-1.58165	0.232256	-6.80992	9.76538e-12	1.88381e-10	DE	DEL -
ENSG00000225335.3	9.01756	-1.55011	0.227758	-6.80594	1.00395e-11	1.93394e-10	DE	DEL -
ENSG00000111012.10	64.3551	1.03799	0.152529	6.8052	1.00908e-11	1.94247e-10	DE	DEL +
ENSG00000229534.1	8.79133	-2.32783	0.342162	-6.80329	1.02255e-11	1.96701e-10	DE	DEL -
ENSG00000184949.16	55.6509	1.96698	0.2892	6.80145	1.03574e-11	1.99097e-10	DE	DEL +
ENSG00000211645.2	7.13329	-2.18366	0.321079	-6.80101	1.03886e-11	1.99557e-10	DE	DEL -
ENSG00000174500.13	61.7193	-1.84871	0.27198	-6.79724	1.06645e-11	2.04567e-10	DE	DEL -
ENSG00000187922.14	2.17545	-4.2836	0.63019	-6.79731	1.06592e-11	2.04567e-10	DE	DEL -
ENSG00000170293.9	104.551	1.26728	0.18652	6.79434	1.08809e-11	2.08426e-10	DE	DEL +
ENSG00000101181.17	512.511	1.05514	0.155304	6.79399	1.09073e-11	2.08638e-10	DE	DEL +
ENSG00000144642.22	144.208	-1.55158	0.228374	-6.79402	1.09051e-11	2.08638e-10	DE	DEL -
ENSG00000107099.15	2779.35	-1.73467	0.255335	-6.79371	1.09289e-11	2.08906e-10	DE	DEL -
ENSG00000185739.13	15.39	-1.76003	0.259141	-6.79179	1.10752e-11	2.11553e-10	DE	DEL -
ENSG00000138180.16	166.292	1.26324	0.186208	6.78399	1.16903e-11	2.22679e-10	DE	DEL +
ENSG00000118596.12	53.128	-1.91171	0.281854	-6.78261	1.18022e-11	2.24654e-10	DE	DEL -
ENSG00000147138.2	34.2565	-2.04485	0.301679	-6.77823	1.21658e-11	2.31413e-10	DE	DEL -
ENSG00000095370.20	137.203	-1.57018	0.231793	-6.77405	1.25229e-11	2.37543e-10	DE	DEL -
ENSG00000169554.21	1570.73	-1.3752	0.203009	-6.77408	1.25201e-11	2.37543e-10	DE	DEL -
ENSG00000115163.15	66.1628	1.45233	0.214456	6.77213	1.26896e-11	2.40406e-10	DE	DEL +
ENSG00000186517.14	508.352	-1.52057	0.224534	-6.77211	1.26914e-11	2.40406e-10	DE	DEL -
ENSG00000148180.19	13457.6	-1.7935	0.264888	-6.7708	1.28071e-11	2.42428e-10	DE	DEL -
ENSG00000140022.13	184.597	-1.03934	0.153561	-6.76824	1.30362e-11	2.46594e-10	DE	DEL -
ENSG00000121764.11	10.4382	-1.61395	0.238465	-6.76808	1.30499e-11	2.46682e-10	DE	DEL -
ENSG00000171608.16	479.235	-1.63483	0.241584	-6.76712	1.31371e-11	2.48158e-10	DE	DEL -
ENSG00000144648.16	20.1893	-1.69435	0.250446	-6.76535	1.32983e-11	2.51029e-10	DE	DEL -
ENSG00000080224.17	8.83669	-5.38231	0.796153	-6.7604	1.37609e-11	2.59403e-10	DE	DEL -
ENSG00000215864.6	48.4622	-2.54335	0.376245	-6.75983	1.38158e-11	2.60258e-10	DE	DEL -
ENSG00000196611.5	524.44	2.90411	0.429758	6.75756	1.40337e-11	2.64181e-10	DE	DEL +
ENSG00000104312.8	239.867	1.40998	0.208671	6.75699	1.40891e-11	2.65039e-10	DE	DEL +
ENSG00000042781.14	35.4486	-2.51764	0.372756	-6.75413	1.43693e-11	2.69753e-10	DE	DEL -
ENSG00000137198.10	156.912	1.87335	0.277362	6.75416	1.43661e-11	2.69753e-10	DE	DEL +
ENSG00000275131.3	617.6	-1.04443	0.154634	-6.75423	1.43599e-11	2.69753e-10	DE	DEL -
ENSG00000079263.19	658.064	-2.40759	0.356496	-6.7535	1.44323e-11	2.70749e-10	DE	DEL -
ENSG00000159259.8	192.545	1.02056	0.151181	6.75059	1.47247e-11	2.76046e-10	DE	DEL +
ENSG00000188921.14	85.4977	-1.16338	0.1724	-6.74814	1.49753e-11	2.8055e-10	DE	DEL -
ENSG00000262406.3	1347.71	1.90776	0.282718	6.7479	1.49997e-11	2.80815e-10	DE	DEL +
ENSG00000130193.8	49.3013	1.38236	0.204909	6.74621	1.51757e-11	2.8372e-10	DE	DEL +
ENSG00000126453.9	236.285	1.34518	0.199431	6.74507	1.52957e-11	2.85769e-10	DE	DEL +
ENSG00000180438.15	42.1683	4.67755	0.693554	6.74432	1.53744e-11	2.87041e-10	DE	DEL +
ENSG00000152208.13	4.21542	-4.93896	0.732369	-6.74381	1.54283e-11	2.87655e-10	DE	DEL -
ENSG00000072858.10	443.201	-1.28782	0.19097	-6.74357	1.54541e-11	2.87938e-10	DE	DEL -
ENSG00000127990.19	177.158	-1.32007	0.195773	-6.74286	1.55301e-11	2.89157e-10	DE	DEL -
ENSG00000167695.15	280.711	1.22298	0.181468	6.73937	1.5908e-11	2.95789e-10	DE	DEL +
ENSG00000174951.11	41.2051	1.86083	0.276166	6.73809	1.60484e-11	2.97976e-10	DE	DEL +
ENSG00000275793.1	35.0787	-1.82739	0.271206	-6.738	1.60578e-11	2.97976e-10	DE	DEL -
ENSG00000173705.9	7.79057	-2.68651	0.398726	-6.73774	1.60869e-11	2.98302e-10	DE	DEL -
ENSG00000106952.7	43.1473	-1.87547	0.278374	-6.73722	1.61443e-11	2.99163e-10	DE	DEL -
ENSG00000069482.7	70.8502	2.5296	0.375484	6.73691	1.61785e-11	2.99593e-10	DE	DEL +
ENSG00000163219.12	364.532	-1.81643	0.269897	-6.73009	1.69562e-11	3.13356e-10	DE	DEL -
ENSG00000130305.17	287.447	1.00202	0.148893	6.72984	1.69855e-11	3.13686e-10	DE	DEL +
ENSG00000242366.3	199.318	-2.14873	0.319384	-6.72774	1.7232e-11	3.17808e-10	DE	DEL -
ENSG00000167984.18	135.47	-1.78611	0.265524	-6.72674	1.73503e-11	3.19558e-10	DE	DEL -
ENSG00000143851.15	148.457	-1.58604	0.235793	-6.72641	1.73898e-11	3.19669e-10	DE	DEL -
ENSG00000148798.11	3.0355	-4.27286	0.635236	-6.72641	1.73905e-11	3.19669e-10	DE	DEL -
ENSG00000169607.13	115.085	1.37304	0.204127	6.7264	1.73916e-11	3.19669e-10	DE	DEL +
ENSG00000140835.9	54.543	3.50184	0.520712	6.7251	1.75477e-11	3.22322e-10	DE	DEL +
ENSG00000242534.2	644.857	-2.8419	0.422676	-6.7236	1.77289e-11	3.25432e-10	DE	DEL -
ENSG00000144395.18	102.225	1.15826	0.172305	6.72211	1.79116e-11	3.28565e-10	DE	DEL +
ENSG00000174123.11	32.5012	-3.51609	0.523178	-6.72063	1.80944e-11	3.31695e-10	DE	DEL -
ENSG00000152495.11	64.7952	-1.94307	0.289245	-6.71773	1.84581e-11	3.37681e-10	DE	DEL -
ENSG00000136854.22	704.908	1.07261	0.159674	6.71746	1.8492e-11	3.38074e-10	DE	DEL +
ENSG00000126249.8	47.8813	1.55413	0.231372	6.71703	1.8546e-11	3.38834e-10	DE	DEL +
ENSG00000220161.4	10.8989	-3.93924	0.586648	-6.71482	1.88299e-11	3.43791e-10	DE	DEL -
ENSG00000041515.16	25.5275	-2.4154	0.359779	-6.71356	1.89936e-11	3.46547e-10	DE	DEL -
ENSG00000174992.8	3051.88	-3.76814	0.561316	-6.71305	1.90601e-11	3.47528e-10	DE	DEL -
ENSG00000163564.15	84.0284	-2.20273	0.328154	-6.71247	1.91357e-11	3.48673e-10	DE	DEL -
ENSG00000186439.14	3.97364	-5.56922	0.830391	-6.70674	1.99021e-11	3.62396e-10	DE	DEL -
ENSG00000122025.15	76.4852	-1.92605	0.287208	-6.70612	1.99862e-11	3.63684e-10	DE	DEL -
ENSG00000178031.17	219.393	-1.98635	0.296205	-6.70599	2.00046e-11	3.63777e-10	DE	DEL -
ENSG00000144354.14	652.662	1.50849	0.224969	6.70533	2.00946e-11	3.65171e-10	DE	DEL +
ENSG00000197872.11	125.727	-1.31289	0.195802	-6.70519	2.01138e-11	3.65276e-10	DE	DEL -
ENSG00000111249.14	5.19122	-4.62665	0.690039	-6.70491	2.01532e-11	3.65747e-10	DE	DEL -
ENSG00000142089.16	7624.63	1.45693	0.217312	6.70434	2.02326e-11	3.66944e-10	DE	DEL +
ENSG00000167895.15	571.301	-2.01471	0.300521	-6.70405	2.02723e-11	3.67421e-10	DE	DEL -
ENSG00000139193.3	112.149	-2.06425	0.307953	-6.70313	2.04008e-11	3.69503e-10	DE	DEL -
ENSG00000117245.12	28.2123	-1.21875	0.181827	-6.70278	2.04488e-11	3.70128e-10	DE	DEL -
ENSG00000146090.16	10.6392	-2.22525	0.332005	-6.70246	2.04934e-11	3.70688e-10	DE	DEL -
ENSG00000105369.10	773.42	-2.67727	0.399477	-6.70193	2.05682e-11	3.71795e-10	DE	DEL -
ENSG00000088826.18	90.277	1.80304	0.269089	6.70054	2.07651e-11	3.75106e-10	DE	DEL +
ENSG00000154198.14	3.77848	-3.4974	0.522058	-6.69925	2.09485e-11	3.78168e-10	DE	DEL -
ENSG00000173597.9	796.774	-1.3629	0.203445	-6.69909	2.09716e-11	3.78334e-10	DE	DEL -
ENSG00000149591.17	923.127	-1.32985	0.198532	-6.69844	2.10657e-11	3.79781e-10	DE	DEL -
ENSG00000167037.18	77.315	-2.04434	0.30521	-6.69814	2.11083e-11	3.80298e-10	DE	DEL -
ENSG00000130226.17	9.43848	-4.07547	0.608621	-6.69623	2.13869e-11	3.84808e-10	DE	DEL -
ENSG00000161405.17	259.721	-2.11708	0.316244	-6.69444	2.16495e-11	3.89278e-10	DE	DEL -
ENSG00000196353.11	4.04779	-2.87489	0.429494	-6.69367	2.17647e-11	3.90832e-10	DE	DEL -
ENSG00000107282.8	29.2698	-1.64501	0.245923	-6.68913	2.24494e-11	4.02599e-10	DE	DEL -
ENSG00000164109.14	156.462	1.64826	0.246425	6.68867	2.25209e-11	4.03615e-10	DE	DEL +
ENSG00000135916.16	4663.57	-1.79673	0.268632	-6.68843	2.25584e-11	4.04021e-10	DE	DEL -
ENSG00000240204.3	5.8364	2.85102	0.426281	6.68813	2.26039e-11	4.04572e-10	DE	DEL +
ENSG00000159958.6	52.4338	-2.83807	0.42441	-6.6871	2.27643e-11	4.07175e-10	DE	DEL -
ENSG00000147573.17	5.5744	-2.85821	0.42744	-6.68681	2.28082e-11	4.07694e-10	DE	DEL -
ENSG00000175514.2	7.19079	-2.42782	0.363091	-6.68653	2.28526e-11	4.08219e-10	DE	DEL -
ENSG00000108187.16	452.278	-1.59712	0.239036	-6.68153	2.36458e-11	4.21835e-10	DE	DEL -
ENSG00000138622.4	9.1565	-3.21824	0.481739	-6.68047	2.38179e-11	4.24628e-10	DE	DEL -
ENSG00000211625.2	603.932	-2.38787	0.357496	-6.67943	2.39876e-11	4.27373e-10	DE	DEL -
ENSG00000234602.9	8.80018	2.70034	0.404584	6.67435	2.48323e-11	4.41559e-10	DE	DEL +
ENSG00000133104.14	351.585	-1.04946	0.157245	-6.67402	2.48888e-11	4.42274e-10	DE	DEL -
ENSG00000133119.13	316.78	1.27778	0.19148	6.67314	2.50379e-11	4.44635e-10	DE	DEL +
ENSG00000149654.11	4.43352	-4.44172	0.665853	-6.67072	2.54546e-11	4.51447e-10	DE	DEL -
ENSG00000179071.5	26.7079	-1.69973	0.254916	-6.6678	2.59663e-11	4.60222e-10	DE	DEL -
ENSG00000115009.13	955.272	2.57399	0.386228	6.66442	2.65721e-11	4.70654e-10	DE	DEL +
ENSG00000179639.10	20.0883	-2.61567	0.392838	-6.6584	2.76818e-11	4.89356e-10	DE	DEL -
ENSG00000131389.17	844.665	1.87011	0.281033	6.65442	2.84426e-11	5.02479e-10	DE	DEL +
ENSG00000277462.2	57.7482	1.16241	0.174741	6.6522	2.88753e-11	5.09793e-10	DE	DEL +
ENSG00000141744.4	4.47104	-2.24763	0.337954	-6.65069	2.91713e-11	5.14686e-10	DE	DEL -
ENSG00000128438.10	7.86331	-3.53283	0.531285	-6.6496	2.93893e-11	5.18199e-10	DE	DEL -
ENSG00000102245.8	35.3914	-1.70984	0.257228	-6.64715	2.98818e-11	5.26541e-10	DE	DEL -
ENSG00000154678.18	113.053	-1.18754	0.178803	-6.64162	3.10256e-11	5.45639e-10	DE	DEL -
ENSG00000150907.10	30.2932	-1.35589	0.204197	-6.6401	3.13473e-11	5.50586e-10	DE	DEL -
ENSG00000162877.13	16.2028	-1.99234	0.300044	-6.64016	3.13338e-11	5.50586e-10	DE	DEL -
ENSG00000151474.23	261.855	-1.09123	0.164376	-6.63865	3.16562e-11	5.55654e-10	DE	DEL -
ENSG00000126368.6	260.355	1.00826	0.15188	6.63852	3.16838e-11	5.55781e-10	DE	DEL +
ENSG00000135898.10	10.366	-1.96312	0.295896	-6.63451	3.25585e-11	5.70758e-10	DE	DEL -
ENSG00000101057.16	1104.82	1.66037	0.250317	6.63307	3.28783e-11	5.75993e-10	DE	DEL +
ENSG00000077420.16	425.271	-1.78066	0.268486	-6.63221	3.30701e-11	5.78981e-10	DE	DEL -
ENSG00000188171.16	121.567	-1.94487	0.2934	-6.62875	3.38545e-11	5.92335e-10	DE	DEL -
ENSG00000138650.9	3.58047	-4.25156	0.641418	-6.62837	3.39404e-11	5.93456e-10	DE	DEL -
ENSG00000169413.3	125.276	-1.75162	0.264267	-6.62825	3.39696e-11	5.93586e-10	DE	DEL -
ENSG00000117122.14	65.9774	2.00633	0.302806	6.6258	3.45363e-11	6.03103e-10	DE	DEL +
ENSG00000059728.11	599.454	-1.12308	0.169509	-6.62548	3.46115e-11	6.03643e-10	DE	DEL -
ENSG00000160460.16	17.3812	-2.34945	0.354703	-6.62371	3.50285e-11	6.10136e-10	DE	DEL -
ENSG00000141431.12	50.7673	-2.39221	0.36118	-6.62333	3.51193e-11	6.11326e-10	DE	DEL -
ENSG00000132970.14	39.5303	-1.73746	0.262396	-6.62151	3.55541e-11	6.18107e-10	DE	DEL -
ENSG00000137693.14	1238.92	1.0574	0.159749	6.6191	3.6138e-11	6.27459e-10	DE	DEL +
ENSG00000137726.17	14.7863	-1.8498	0.279508	-6.61804	3.63986e-11	6.3158e-10	DE	DEL -
ENSG00000229220.1	4.89923	-2.69907	0.407956	-6.61607	3.68869e-11	6.39365e-10	DE	DEL -
ENSG00000275395.6	176638	-2.70286	0.408744	-6.61261	3.77595e-11	6.53532e-10	DE	DEL -
ENSG00000101331.17	9.68723	-1.23372	0.186604	-6.61142	3.80658e-11	6.58415e-10	DE	DEL -
ENSG00000137936.18	403.233	-1.10619	0.167321	-6.61117	3.81302e-11	6.59111e-10	DE	DEL -
ENSG00000134256.12	105.441	-1.22702	0.185624	-6.61026	3.83657e-11	6.62762e-10	DE	DEL -
ENSG00000019102.12	851.04	-2.84177	0.430152	-6.60644	3.9368e-11	6.78787e-10	DE	DEL -
ENSG00000188163.8	16.9157	-2.8914	0.437823	-6.60403	4.00118e-11	6.89452e-10	DE	DEL -
ENSG00000106948.16	2066.74	-1.31414	0.198996	-6.60382	4.0069e-11	6.90002e-10	DE	DEL -
ENSG00000171303.7	6.8877	-2.58931	0.39212	-6.60337	4.01925e-11	6.91691e-10	DE	DEL -
ENSG00000166428.14	42.2076	-2.29959	0.34834	-6.60158	4.06812e-11	6.9966e-10	DE	DEL -
ENSG00000166736.11	20.7932	-3.23843	0.490646	-6.60034	4.10216e-11	7.04626e-10	DE	DEL -
ENSG00000104804.8	12.6939	-3.26167	0.49419	-6.60003	4.11068e-11	7.05645e-10	DE	DEL -
ENSG00000197971.16	157.585	-1.01614	0.154018	-6.59754	4.18047e-11	7.17174e-10	DE	DEL -
ENSG00000156049.7	79.1729	-1.24803	0.189195	-6.59652	4.20915e-11	7.21528e-10	DE	DEL -
ENSG00000205358.4	271.896	-2.84429	0.431184	-6.59645	4.21114e-11	7.21528e-10	DE	DEL -
ENSG00000112077.17	7.75712	-4.07368	0.617598	-6.59601	4.22359e-11	7.23208e-10	DE	DEL -
ENSG00000248522.1	2.46547	-4.12696	0.625722	-6.59552	4.23776e-11	7.25178e-10	DE	DEL -
ENSG00000167701.14	963.434	-2.18039	0.330604	-6.59517	4.24767e-11	7.26418e-10	DE	DEL -
ENSG00000108242.13	30.1594	-2.02793	0.307687	-6.59087	4.37245e-11	7.47288e-10	DE	DEL -
ENSG00000204933.3	9.60649	-4.89634	0.742938	-6.59051	4.38309e-11	7.48639e-10	DE	DEL -
ENSG00000132639.13	6.55383	-2.57594	0.390902	-6.58975	4.40572e-11	7.51563e-10	DE	DEL -
ENSG00000104888.10	5.96166	-2.54851	0.386751	-6.58953	4.41211e-11	7.52183e-10	DE	DEL -
ENSG00000109063.15	250.549	-1.60087	0.243007	-6.58775	4.46528e-11	7.60545e-10	DE	DEL -
ENSG00000117643.14	115.051	-1.09345	0.165984	-6.58771	4.46674e-11	7.60545e-10	DE	DEL -
ENSG00000186281.12	17.3144	-1.1343	0.17222	-6.58636	4.50728e-11	7.66491e-10	DE	DEL -
ENSG00000066230.12	1552.24	-3.28857	0.499582	-6.58264	4.62155e-11	7.84944e-10	DE	DEL -
ENSG00000158270.12	143.237	-1.88994	0.287179	-6.58106	4.67095e-11	7.9284e-10	DE	DEL -
ENSG00000131982.5	3.84094	-3.11923	0.474374	-6.57547	4.84986e-11	8.21674e-10	DE	DEL -
ENSG00000154645.14	6.75111	-1.89209	0.287835	-6.57353	4.91369e-11	8.30941e-10	DE	DEL -
ENSG00000075035.10	4.8746	-3.76272	0.572491	-6.57254	4.94631e-11	8.35939e-10	DE	DEL -
ENSG00000167483.18	71.9275	-4.09583	0.623249	-6.57174	4.97297e-11	8.39403e-10	DE	DEL -
ENSG00000134259.4	5.48224	-2.12669	0.323637	-6.57123	4.98999e-11	8.41235e-10	DE	DEL -
ENSG00000128340.15	1323.05	-1.55967	0.237431	-6.56892	5.06798e-11	8.53856e-10	DE	DEL -
ENSG00000130147.16	706.825	1.1378	0.173219	6.56858	5.07977e-11	8.55313e-10	DE	DEL +
ENSG00000108479.12	198.199	1.07233	0.163383	6.56326	5.2644e-11	8.84763e-10	DE	DEL +
ENSG00000167755.15	27.1842	4.31353	0.657252	6.56297	5.27453e-11	8.85919e-10	DE	DEL +
ENSG00000188833.10	176.835	-2.06558	0.314798	-6.56159	5.32359e-11	8.9361e-10	DE	DEL -
ENSG00000135446.17	1656.36	1.26985	0.19353	6.5615	5.32689e-11	8.93613e-10	DE	DEL +
ENSG00000184809.13	38.827	-4.16389	0.634633	-6.56109	5.34144e-11	8.95503e-10	DE	DEL -
ENSG00000244067.3	23.5653	-5.28631	0.805968	-6.55896	5.41847e-11	9.07861e-10	DE	DEL -
ENSG00000149636.15	223.888	1.04904	0.159961	6.55806	5.45115e-11	9.12775e-10	DE	DEL +
ENSG00000153558.16	90.4205	1.59832	0.243808	6.55568	5.53899e-11	9.26346e-10	DE	DEL +
ENSG00000142875.19	653.386	-1.39414	0.212833	-6.55041	5.7381e-11	9.57884e-10	DE	DEL -
ENSG00000046889.19	289.821	-1.23215	0.188123	-6.54972	5.76465e-11	9.61411e-10	DE	DEL -
ENSG00000171101.13	14.5043	-2.08514	0.318357	-6.54967	5.76628e-11	9.61411e-10	DE	DEL -
ENSG00000080293.10	25.8794	-1.95744	0.298948	-6.54777	5.84032e-11	9.7316e-10	DE	DEL -
ENSG00000177992.10	11.7895	-3.26151	0.498364	-6.54444	5.97182e-11	9.94465e-10	DE	DEL -
ENSG00000237513.2	7.30325	-1.54535	0.236157	-6.54375	5.99931e-11	9.97824e-10	DE	DEL -
ENSG00000276975.3	30.8471	-2.23096	0.340983	-6.54273	6.04059e-11	1.00408e-09	DE	DEL -
ENSG00000151789.12	16.2944	-1.69027	0.258403	-6.54122	6.1018e-11	1.01302e-09	DE	DEL -
ENSG00000120254.15	1032.11	1.4938	0.228435	6.53925	6.18262e-11	1.02519e-09	DE	DEL +
ENSG00000171649.12	31.6107	-1.86096	0.284821	-6.53379	6.41253e-11	1.06073e-09	DE	DEL -
ENSG00000235489.4	51.8521	1.4291	0.218759	6.53275	6.45712e-11	1.06746e-09	DE	DEL +
ENSG00000150045.12	6.03692	-2.52535	0.386711	-6.53032	6.56303e-11	1.08365e-09	DE	DEL -
ENSG00000168685.15	1053.64	-1.46359	0.224187	-6.52842	6.64687e-11	1.09683e-09	DE	DEL -
ENSG00000145242.13	5.58304	-3.97266	0.608712	-6.52634	6.73969e-11	1.11148e-09	DE	DEL -
ENSG00000176387.7	3529.96	-1.96798	0.301782	-6.52119	6.975e-11	1.1482e-09	DE	DEL -
ENSG00000065413.20	1154.9	-1.77593	0.272347	-6.52083	6.99204e-11	1.15022e-09	DE	DEL -
ENSG00000197498.13	349.694	1.10762	0.169861	6.52075	6.99572e-11	1.15022e-09	DE	DEL +
ENSG00000204103.4	172.406	-1.2352	0.189603	-6.51465	7.286e-11	1.19435e-09	DE	DEL -
ENSG00000101003.10	158.924	1.28845	0.19783	6.51288	7.37215e-11	1.20702e-09	DE	DEL +
ENSG00000150995.19	932.618	-1.45286	0.223139	-6.51099	7.46562e-11	1.22086e-09	DE	DEL -
ENSG00000263482.3	18.6917	-3.11188	0.478	-6.5102	7.505e-11	1.22657e-09	DE	DEL -
ENSG00000169884.14	8.03554	-1.9469	0.299098	-6.50924	7.55299e-11	1.23367e-09	DE	DEL -
ENSG00000104043.15	164.404	-1.16042	0.178304	-6.50812	7.60993e-11	1.24223e-09	DE	DEL -
ENSG00000175463.12	81.7333	-1.80312	0.277067	-6.50791	7.62024e-11	1.24317e-09	DE	DEL -
ENSG00000196990.9	4.73302	-5.37924	0.826631	-6.50742	7.64529e-11	1.24651e-09	DE	DEL -
ENSG00000182050.13	2.57323	-4.36987	0.671603	-6.50662	7.6861e-11	1.25241e-09	DE	DEL -
ENSG00000198417.7	386.944	-2.14353	0.329454	-6.50632	7.70144e-11	1.25416e-09	DE	DEL -
ENSG00000254838.5	405.283	-1.84289	0.283264	-6.50592	7.72216e-11	1.25679e-09	DE	DEL -
ENSG00000091592.16	400.114	-1.56249	0.240189	-6.50522	7.75782e-11	1.26184e-09	DE	DEL -
ENSG00000079308.19	1548.36	-1.7313	0.26616	-6.50472	7.78362e-11	1.26528e-09	DE	DEL -
ENSG00000100490.9	159.879	-1.11843	0.171986	-6.50301	7.87284e-11	1.27826e-09	DE	DEL -
ENSG00000172819.17	122.361	1.42	0.218462	6.49999	8.03275e-11	1.30267e-09	DE	DEL +
ENSG00000125735.10	7.29164	-2.00953	0.309292	-6.49719	8.18342e-11	1.32632e-09	DE	DEL -
ENSG00000137757.11	742.464	-2.12142	0.326591	-6.49566	8.26724e-11	1.33891e-09	DE	DEL -
ENSG00000143869.7	10.4079	-2.48208	0.382118	-6.49559	8.27096e-11	1.33891e-09	DE	DEL -
ENSG00000143476.18	268.545	1.02758	0.158233	6.49412	8.35203e-11	1.35028e-09	DE	DEL +
ENSG00000172456.18	673.597	1.96519	0.30269	6.49242	8.44701e-11	1.36418e-09	DE	DEL +
ENSG00000110002.16	618.977	-1.14585	0.176537	-6.4907	8.54409e-11	1.37904e-09	DE	DEL -
ENSG00000187258.14	96.3179	5.17608	0.798477	6.48245	9.0248e-11	1.4549e-09	DE	DEL +
ENSG00000165383.11	19.3732	-2.52538	0.38961	-6.48182	9.06228e-11	1.46008e-09	DE	DEL -
ENSG00000109576.14	166.047	1.44568	0.223052	6.48135	9.09083e-11	1.46382e-09	DE	DEL +
ENSG00000186487.20	5.9651	-5.31322	0.819805	-6.48108	9.10689e-11	1.46554e-09	DE	DEL -
ENSG00000163132.8	16.384	3.0064	0.463917	6.48048	9.1432e-11	1.47051e-09	DE	DEL +
ENSG00000169313.10	27.2694	-2.5414	0.392205	-6.47978	9.1855e-11	1.47645e-09	DE	DEL -
ENSG00000023902.14	199.218	-1.16201	0.179342	-6.47929	9.2157e-11	1.4802e-09	DE	DEL -
ENSG00000139508.15	190.474	-1.02395	0.158115	-6.47596	9.421e-11	1.50896e-09	DE	DEL -
ENSG00000171989.6	81.9714	-1.38652	0.214114	-6.47562	9.44216e-11	1.51147e-09	DE	DEL -
ENSG00000283787.1	10.0376	-2.38209	0.367975	-6.4735	9.57598e-11	1.53109e-09	DE	DEL -
ENSG00000197437.4	3.56736	-3.887	0.600538	-6.47253	9.63785e-11	1.53918e-09	DE	DEL -
ENSG00000127954.12	34.116	-1.55513	0.240342	-6.4705	9.76761e-11	1.55899e-09	DE	DEL -
ENSG00000198535.5	32.6007	2.57844	0.398576	6.46912	9.85753e-11	1.57242e-09	DE	DEL +
ENSG00000154760.14	126.414	-1.63363	0.252538	-6.46882	9.87706e-11	1.57369e-09	DE	DEL -
ENSG00000123485.12	285.243	1.17543	0.18172	6.46835	9.90783e-11	1.57768e-09	DE	DEL +
ENSG00000166503.9	90.598	-1.26071	0.194932	-6.46743	9.9683e-11	1.58545e-09	DE	DEL -
ENSG00000243064.8	27.9709	-2.61709	0.404778	-6.46549	1.00972e-10	1.60408e-09	DE	DEL -
ENSG00000131746.13	1534.03	2.6129	0.404179	6.4647	1.01499e-10	1.61152e-09	DE	DEL +
ENSG00000236333.4	2.84107	-3.71673	0.575369	-6.45974	1.04884e-10	1.66332e-09	DE	DEL -
ENSG00000005513.10	5.48376	-2.81416	0.435893	-6.45609	1.07446e-10	1.70137e-09	DE	DEL -
ENSG00000143228.13	122.343	1.42648	0.220952	6.45605	1.0747e-10	1.70137e-09	DE	DEL +
ENSG00000141391.14	35.1875	1.11691	0.173014	6.4556	1.07788e-10	1.70541e-09	DE	DEL +
ENSG00000130598.16	20.1004	-1.75683	0.272209	-6.45399	1.08943e-10	1.72169e-09	DE	DEL -
ENSG00000164182.11	426.012	1.22315	0.18958	6.45189	1.10465e-10	1.74474e-09	DE	DEL +
ENSG00000108852.14	20.4916	-2.03897	0.316045	-6.45153	1.10724e-10	1.74781e-09	DE	DEL -
ENSG00000144891.17	5.74474	-3.07667	0.477118	-6.44845	1.13002e-10	1.7817e-09	DE	DEL -
ENSG00000164171.11	3440.5	1.38081	0.214151	6.44784	1.13454e-10	1.78574e-09	DE	DEL +
ENSG00000141527.18	39.5031	2.37991	0.369387	6.44287	1.17235e-10	1.84312e-09	DE	DEL +
ENSG00000214888.3	1.90362	-3.48103	0.540337	-6.44232	1.17659e-10	1.84872e-09	DE	DEL -
ENSG00000187537.13	42.1692	-3.7734	0.585944	-6.43985	1.1959e-10	1.87799e-09	DE	DEL -
ENSG00000249948.6	70.7838	-3.04874	0.473447	-6.43945	1.19904e-10	1.88183e-09	DE	DEL -
ENSG00000135437.10	22.0335	-1.25758	0.195328	-6.4383	1.20823e-10	1.89516e-09	DE	DEL -
ENSG00000211689.7	46.2121	-1.46749	0.227969	-6.43723	1.21674e-10	1.90741e-09	DE	DEL -
ENSG00000100122.7	5.3594	-2.80597	0.435943	-6.43655	1.22218e-10	1.91484e-09	DE	DEL -
ENSG00000101665.9	118.221	-1.03145	0.160295	-6.43468	1.23732e-10	1.93746e-09	DE	DEL -
ENSG00000183960.9	161.069	1.33629	0.207675	6.43455	1.23841e-10	1.93804e-09	DE	DEL +
ENSG00000265972.6	8038.34	-1.23482	0.191911	-6.43436	1.23993e-10	1.93931e-09	DE	DEL -
ENSG00000153930.12	15.6545	-2.67459	0.415695	-6.43401	1.2428e-10	1.94268e-09	DE	DEL -
ENSG00000124126.14	1243.76	-1.19685	0.186054	-6.43282	1.25259e-10	1.95574e-09	DE	DEL -
ENSG00000104870.13	1409.72	-1.26482	0.196681	-6.43081	1.26923e-10	1.9806e-09	DE	DEL -
ENSG00000159685.11	179.152	1.55861	0.242433	6.42903	1.28419e-10	2.00165e-09	DE	DEL +
ENSG00000187824.9	122.187	-1.96271	0.305299	-6.42882	1.28598e-10	2.0033e-09	DE	DEL -
ENSG00000088836.14	339.014	2.91559	0.453875	6.42378	1.3293e-10	2.06842e-09	DE	DEL +
ENSG00000185862.7	349.072	-1.472	0.229154	-6.42365	1.33045e-10	2.06903e-09	DE	DEL -
ENSG00000101294.18	2519.01	1.18132	0.183905	6.4235	1.33178e-10	2.06991e-09	DE	DEL +
ENSG00000156469.9	164.818	1.08377	0.168728	6.42318	1.33455e-10	2.07304e-09	DE	DEL +
ENSG00000241644.2	16.0312	-1.42424	0.221781	-6.42182	1.34653e-10	2.09046e-09	DE	DEL -
ENSG00000265798.6	21.0798	-2.1205	0.330266	-6.42058	1.35757e-10	2.104e-09	DE	DEL -
ENSG00000142303.14	126.645	-1.44523	0.225104	-6.42028	1.36026e-10	2.10698e-09	DE	DEL -
ENSG00000206172.8	282.064	-2.29628	0.357741	-6.41883	1.37323e-10	2.12465e-09	DE	DEL -
ENSG00000186265.10	40.7056	-2.2627	0.352553	-6.41805	1.38034e-10	2.13443e-09	DE	DEL -
ENSG00000007312.13	64.6954	-2.99286	0.466331	-6.41788	1.38181e-10	2.13551e-09	DE	DEL -
ENSG00000244056.3	6.6056	-2.85916	0.445575	-6.41679	1.39175e-10	2.14965e-09	DE	DEL -
ENSG00000157734.14	19.6201	-2.30816	0.359839	-6.41444	1.41342e-10	2.18162e-09	DE	DEL -
ENSG00000276203.5	8.30808	-3.97138	0.619137	-6.41437	1.41405e-10	2.18162e-09	DE	DEL -
ENSG00000102466.15	7.92612	-3.39787	0.529841	-6.41299	1.42692e-10	2.20024e-09	DE	DEL -
ENSG00000140092.14	679.369	-1.18034	0.184062	-6.41273	1.42939e-10	2.2028e-09	DE	DEL -
ENSG00000134762.17	129.911	3.49746	0.545478	6.41173	1.4388e-10	2.21355e-09	DE	DEL +
ENSG00000186715.11	58.9099	-2.58299	0.402852	-6.41177	1.43843e-10	2.21355e-09	DE	DEL -
ENSG00000149575.7	9.3386	-3.30484	0.515666	-6.40887	1.46598e-10	2.25282e-09	DE	DEL -
ENSG00000155659.15	362.518	-1.55415	0.242498	-6.40889	1.4658e-10	2.25282e-09	DE	DEL -
ENSG00000138131.4	69.9422	-1.30319	0.203383	-6.40756	1.47865e-10	2.26973e-09	DE	DEL -
ENSG00000153993.13	93.9619	-2.57581	0.40202	-6.40717	1.48248e-10	2.27433e-09	DE	DEL -
ENSG00000114251.14	105.708	1.54051	0.240453	6.40669	1.48708e-10	2.28011e-09	DE	DEL +
ENSG00000156687.11	25.8687	-3.29475	0.514367	-6.40544	1.4994e-10	2.2977e-09	DE	DEL -
ENSG00000128268.12	66.0849	-1.56152	0.243794	-6.40508	1.50291e-10	2.30178e-09	DE	DEL -
ENSG00000166183.16	108.563	-2.35843	0.368372	-6.40231	1.53045e-10	2.34134e-09	DE	DEL -
ENSG00000116161.18	441.546	1.00034	0.156254	6.40205	1.53301e-10	2.34394e-09	DE	DEL +
ENSG00000151320.11	105.538	-1.29158	0.201788	-6.40069	1.5468e-10	2.36371e-09	DE	DEL -
ENSG00000170382.12	69.8092	-2.30304	0.359906	-6.39899	1.56411e-10	2.38748e-09	DE	DEL -
ENSG00000156030.13	1189.56	-1.12666	0.176119	-6.39715	1.58308e-10	2.41373e-09	DE	DEL -
ENSG00000205832.7	8.06401	-2.3019	0.35987	-6.39648	1.59003e-10	2.42298e-09	DE	DEL -
ENSG00000186417.14	60.7024	-2.68133	0.419232	-6.39581	1.59702e-10	2.43227e-09	DE	DEL -
ENSG00000131196.17	112.178	-1.83521	0.286994	-6.39459	1.60983e-10	2.44904e-09	DE	DEL -
ENSG00000204954.10	36.8741	1.07389	0.167968	6.39342	1.62215e-10	2.4664e-09	DE	DEL +
ENSG00000150627.15	34.4266	-2.29778	0.359543	-6.39083	1.64992e-10	2.50724e-09	DE	DEL -
ENSG00000184368.16	189.97	2.40547	0.376698	6.38567	1.70644e-10	2.58879e-09	DE	DEL +
ENSG00000100154.14	348.482	-1.24666	0.195274	-6.38418	1.72318e-10	2.6117e-09	DE	DEL -
ENSG00000144649.9	5.83172	-1.96998	0.308573	-6.38416	1.72345e-10	2.6117e-09	DE	DEL -
ENSG00000243646.10	13.363	-1.27546	0.199937	-6.37932	1.77873e-10	2.69397e-09	DE	DEL -
ENSG00000065320.9	55.5113	-1.8855	0.295721	-6.37594	1.81841e-10	2.74796e-09	DE	DEL -
ENSG00000154529.15	35.437	-1.96901	0.30891	-6.37405	1.84106e-10	2.78065e-09	DE	DEL -
ENSG00000134352.20	2069.33	-1.15736	0.181583	-6.3737	1.84521e-10	2.78537e-09	DE	DEL -
ENSG00000013297.12	13.4107	-1.97271	0.309628	-6.37125	1.87498e-10	2.82591e-09	DE	DEL -
ENSG00000186891.14	26.0156	-1.52339	0.239104	-6.37123	1.87517e-10	2.82591e-09	DE	DEL -
ENSG00000161640.15	8.43212	-2.18513	0.343055	-6.36963	1.89488e-10	2.85246e-09	DE	DEL -
ENSG00000103056.12	399.919	-1.62322	0.25486	-6.36908	1.90168e-10	2.85954e-09	DE	DEL -
ENSG00000081320.11	489.297	-1.26638	0.198876	-6.3677	1.91883e-10	2.88374e-09	DE	DEL -
ENSG00000125414.19	23.1064	-3.68541	0.578835	-6.36694	1.92834e-10	2.89644e-09	DE	DEL -
ENSG00000183778.17	123.437	-2.83029	0.444608	-6.36581	1.9426e-10	2.91625e-09	DE	DEL -
ENSG00000178719.17	698.015	1.12375	0.176531	6.36572	1.94373e-10	2.91634e-09	DE	DEL +
ENSG00000258611.2	3.9884	-2.54587	0.400106	-6.36298	1.97877e-10	2.96728e-09	DE	DEL -
ENSG00000115946.8	172.113	1.08635	0.170802	6.36028	2.01392e-10	3.01834e-09	DE	DEL +
ENSG00000111206.13	435.705	1.18091	0.185689	6.35959	2.02294e-10	3.03018e-09	DE	DEL +
ENSG00000183690.13	17.1226	-1.56663	0.246368	-6.35888	2.03231e-10	3.04255e-09	DE	DEL -
ENSG00000009950.16	747.549	2.30028	0.361752	6.35871	2.03461e-10	3.04432e-09	DE	DEL +
ENSG00000120280.6	12.946	-1.55065	0.243886	-6.35809	2.04272e-10	3.05478e-09	DE	DEL -
ENSG00000115507.10	13.8839	4.08161	0.641967	6.35797	2.04438e-10	3.05493e-09	DE	DEL +
ENSG00000068489.13	191.191	1.19203	0.187579	6.35479	2.08707e-10	3.11325e-09	DE	DEL +
ENSG00000196411.10	1083.37	1.14768	0.180619	6.35415	2.09587e-10	3.12399e-09	DE	DEL +
ENSG00000170962.13	118.847	-1.25798	0.1981	-6.35025	2.1497e-10	3.19898e-09	DE	DEL -
ENSG00000036828.17	13.7655	-2.5995	0.40948	-6.3483	2.17708e-10	3.23444e-09	DE	DEL -
ENSG00000166573.6	2.8041	-4.64384	0.731601	-6.34751	2.18834e-10	3.2494e-09	DE	DEL -
ENSG00000184903.10	117.501	1.00985	0.159098	6.34736	2.19041e-10	3.25069e-09	DE	DEL +
ENSG00000161643.12	6.98215	-2.05566	0.323918	-6.34622	2.20668e-10	3.27129e-09	DE	DEL -
ENSG00000110077.14	873.419	-1.25674	0.19804	-6.34591	2.21119e-10	3.27619e-09	DE	DEL -
ENSG00000156886.12	15.7165	-2.61148	0.411774	-6.34202	2.26767e-10	3.35511e-09	DE	DEL -
ENSG00000269954.2	18.5983	-4.05802	0.639866	-6.34199	2.26815e-10	3.35511e-09	DE	DEL -
ENSG00000167664.8	10.576	-1.85304	0.292219	-6.34126	2.27898e-10	3.36932e-09	DE	DEL -
ENSG00000130643.9	3.46603	-2.47391	0.390217	-6.33982	2.30033e-10	3.39719e-09	DE	DEL -
ENSG00000212807.2	19.6847	-2.03153	0.320436	-6.33989	2.29928e-10	3.39719e-09	DE	DEL -
ENSG00000139915.21	2.7156	-4.72822	0.746535	-6.33355	2.3958e-10	3.53244e-09	DE	DEL -
ENSG00000160685.13	670.029	-1.11368	0.17587	-6.33242	2.41352e-10	3.55665e-09	DE	DEL -
ENSG00000141096.6	16.1472	-2.29723	0.362917	-6.3299	2.45319e-10	3.61121e-09	DE	DEL -
ENSG00000151704.15	5.42306	-2.40186	0.379547	-6.32824	2.47968e-10	3.64823e-09	DE	DEL -
ENSG00000198483.13	21.422	-1.61703	0.255541	-6.32785	2.48599e-10	3.65555e-09	DE	DEL -
ENSG00000205420.11	610.372	5.39405	0.852506	6.32729	2.4951e-10	3.66697e-09	DE	DEL +
ENSG00000270954.1	9.34989	-3.4529	0.545731	-6.32711	2.498e-10	3.66926e-09	DE	DEL -
ENSG00000149554.13	365.679	1.11333	0.175972	6.32676	2.50369e-10	3.67505e-09	DE	DEL +
ENSG00000211801.3	4.99681	-2.61058	0.412663	-6.32618	2.51307e-10	3.68543e-09	DE	DEL -
ENSG00000259236.1	57.4089	-2.24878	0.355641	-6.32317	2.56251e-10	3.75592e-09	DE	DEL -
ENSG00000184220.12	339.66	1.11469	0.176289	6.32306	2.56431e-10	3.75654e-09	DE	DEL +
ENSG00000213383.2	403.964	1.47982	0.234259	6.317	2.66687e-10	3.90259e-09	DE	DEL +
ENSG00000172752.14	43.3815	-2.33791	0.370313	-6.31335	2.73065e-10	3.99163e-09	DE	DEL -
ENSG00000211701.2	19.6896	-1.82372	0.288904	-6.31254	2.74489e-10	4.01007e-09	DE	DEL -
ENSG00000169679.15	487.99	1.07913	0.171042	6.30915	2.80565e-10	4.09469e-09	DE	DEL +
ENSG00000112782.19	897.997	-1.58607	0.251419	-6.30848	2.81792e-10	4.11039e-09	DE	DEL -
ENSG00000185885.16	911.642	2.1588	0.342217	6.30828	2.8215e-10	4.11342e-09	DE	DEL +
ENSG00000130706.13	774.959	1.15452	0.183153	6.30355	2.90909e-10	4.23206e-09	DE	DEL +
ENSG00000174946.7	63.1095	-1.38369	0.219814	-6.29481	3.07786e-10	4.47282e-09	DE	DEL -
ENSG00000126953.8	101.485	1.3242	0.210488	6.2911	3.15215e-10	4.5759e-09	DE	DEL +
ENSG00000051108.15	2772.69	-1.27707	0.203076	-6.28863	3.20271e-10	4.64683e-09	DE	DEL -
ENSG00000116675.16	112.193	1.32552	0.210868	6.28604	3.25664e-10	4.72005e-09	DE	DEL +
ENSG00000100228.12	70.1392	1.47673	0.234981	6.28446	3.29001e-10	4.76589e-09	DE	DEL +
ENSG00000179674.4	82.4232	-1.66892	0.265625	-6.28299	3.32131e-10	4.80867e-09	DE	DEL -
ENSG00000181588.16	210.415	1.23455	0.196548	6.28113	3.36111e-10	4.86371e-09	DE	DEL +
ENSG00000080644.16	26.8258	-1.74902	0.27849	-6.28038	3.37752e-10	4.88487e-09	DE	DEL -
ENSG00000175520.9	4.0951	-3.12696	0.49799	-6.27915	3.40421e-10	4.92086e-09	DE	DEL -
ENSG00000236285.1	4.03974	-2.74318	0.437038	-6.27675	3.45724e-10	4.99223e-09	DE	DEL -
ENSG00000171916.17	479.426	-2.86809	0.457221	-6.27288	3.54437e-10	5.11534e-09	DE	DEL -
ENSG00000211955.2	1149.63	-2.00441	0.319624	-6.27114	3.5841e-10	5.16993e-09	DE	DEL -
ENSG00000270722.1	11.7376	3.5919	0.572988	6.26871	3.64047e-10	5.24292e-09	DE	DEL +
ENSG00000081052.13	228.606	-1.89324	0.302019	-6.2686	3.64307e-10	5.24391e-09	DE	DEL -
ENSG00000153563.15	266.578	-1.61738	0.258055	-6.2676	3.66658e-10	5.27496e-09	DE	DEL -
ENSG00000102359.7	1072.82	1.77342	0.283067	6.26504	3.72738e-10	5.35679e-09	DE	DEL +
ENSG00000125977.7	1691.94	1.2186	0.19454	6.26404	3.7513e-10	5.38832e-09	DE	DEL +
ENSG00000162894.12	365.798	-2.73451	0.436811	-6.26017	3.84566e-10	5.51805e-09	DE	DEL -
ENSG00000119547.6	25.0069	2.06565	0.330021	6.25915	3.87078e-10	5.54825e-09	DE	DEL +
ENSG00000155926.14	455.681	-1.00479	0.160538	-6.25888	3.87742e-10	5.55485e-09	DE	DEL -
ENSG00000170231.16	39.2194	2.8209	0.450899	6.25618	3.9453e-10	5.64913e-09	DE	DEL +
ENSG00000198488.10	132.052	-2.56855	0.410651	-6.25482	3.97982e-10	5.69556e-09	DE	DEL -
ENSG00000171777.16	45.9231	-1.23502	0.197501	-6.25326	4.01978e-10	5.74974e-09	DE	DEL -
ENSG00000163995.20	254.204	1.32788	0.212413	6.25139	4.06804e-10	5.81267e-09	DE	DEL +
ENSG00000117724.13	933.673	1.23014	0.196946	6.24607	4.20898e-10	6.00148e-09	DE	DEL +
ENSG00000138735.16	519.534	-1.05976	0.16968	-6.24564	4.22078e-10	6.01517e-09	DE	DEL -
ENSG00000188385.12	14.8027	-1.80423	0.288986	-6.2433	4.28441e-10	6.10266e-09	DE	DEL -
ENSG00000115008.6	29.4463	1.87756	0.300792	6.24204	4.31909e-10	6.14884e-09	DE	DEL +
ENSG00000171596.7	6.69682	-2.00529	0.321283	-6.24149	4.33411e-10	6.16701e-09	DE	DEL -
ENSG00000266200.6	52.5919	-2.43465	0.390109	-6.24096	4.34902e-10	6.185e-09	DE	DEL -
ENSG00000228315.12	32.1526	-1.01809	0.163153	-6.24012	4.37246e-10	6.21509e-09	DE	DEL -
ENSG00000106105.14	4766.16	1.07684	0.172579	6.23967	4.38488e-10	6.2291e-09	DE	DEL +
ENSG00000144406.19	16.6078	-3.16825	0.507764	-6.2396	4.38688e-10	6.2291e-09	DE	DEL -
ENSG00000116017.11	224.357	1.35671	0.217526	6.23698	4.46107e-10	6.32456e-09	DE	DEL +
ENSG00000167995.17	203.473	-1.12228	0.180044	-6.23334	4.56588e-10	6.46308e-09	DE	DEL -
ENSG00000203883.7	150.233	-1.24751	0.200169	-6.23226	4.59742e-10	6.50435e-09	DE	DEL -
ENSG00000168280.17	9.24919	-2.02212	0.324626	-6.22906	4.69233e-10	6.62489e-09	DE	DEL -
ENSG00000130528.12	21.491	-1.71869	0.276053	-6.22596	4.78624e-10	6.747e-09	DE	DEL -
ENSG00000259660.2	77.7597	-2.02777	0.325717	-6.22555	4.79862e-10	6.76094e-09	DE	DEL -
ENSG00000136286.16	315.622	-1.31071	0.210548	-6.22525	4.80804e-10	6.77072e-09	DE	DEL -
ENSG00000138395.17	18.9295	-1.82909	0.293829	-6.225	4.8157e-10	6.77801e-09	DE	DEL -
ENSG00000162782.16	91.4732	2.04457	0.328491	6.22412	4.8426e-10	6.8094e-09	DE	DEL +
ENSG00000198049.7	2.07292	-3.89394	0.625623	-6.22411	4.843e-10	6.8094e-09	DE	DEL -
ENSG00000131094.4	23.295	-1.41411	0.227296	-6.22144	4.92622e-10	6.91929e-09	DE	DEL -
ENSG00000204323.5	29.9907	-1.82385	0.293246	-6.21955	4.98596e-10	6.996e-09	DE	DEL -
ENSG00000232850.3	14.5818	2.0787	0.334267	6.21869	5.01318e-10	7.03056e-09	DE	DEL +
ENSG00000137101.13	150.633	-1.75785	0.282787	-6.21614	5.09526e-10	7.13834e-09	DE	DEL -
ENSG00000176049.16	20.1992	-1.63532	0.263131	-6.21485	5.13748e-10	7.19378e-09	DE	DEL -
ENSG00000102287.19	461.206	1.23852	0.199383	6.21177	5.23914e-10	7.33238e-09	DE	DEL +
ENSG00000211594.2	33.4095	-1.8137	0.292003	-6.21123	5.25724e-10	7.35394e-09	DE	DEL -
ENSG00000100505.13	25.284	-1.91607	0.308739	-6.20611	5.43114e-10	7.58553e-09	DE	DEL -
ENSG00000228445.1	19.197	-1.79656	0.289695	-6.20155	5.59095e-10	7.79674e-09	DE	DEL -
ENSG00000106829.19	579.444	-1.22254	0.197314	-6.19588	5.79619e-10	8.0747e-09	DE	DEL -
ENSG00000185737.13	5.67905	-2.51481	0.405927	-6.19522	5.8204e-10	8.10016e-09	DE	DEL -
ENSG00000162241.12	74.6589	-1.02081	0.16478	-6.19502	5.8279e-10	8.10646e-09	DE	DEL -
ENSG00000280080.2	29.1615	-1.14664	0.185176	-6.19218	5.93374e-10	8.24947e-09	DE	DEL -
ENSG00000116741.8	504.389	-1.18447	0.191337	-6.19051	5.99711e-10	8.33332e-09	DE	DEL -
ENSG00000140297.13	1127.57	-1.52049	0.245779	-6.18642	6.15467e-10	8.53579e-09	DE	DEL -
ENSG00000114638.8	3.91426	-2.18237	0.352811	-6.18565	6.18487e-10	8.57239e-09	DE	DEL -
ENSG00000287691.1	450.48	-1.76409	0.285336	-6.18251	6.30887e-10	8.73982e-09	DE	DEL -
ENSG00000174740.8	7.66871	-2.23726	0.361912	-6.18176	6.33914e-10	8.7773e-09	DE	DEL -
ENSG00000128218.8	86.1191	-3.56474	0.576677	-6.18151	6.34906e-10	8.78656e-09	DE	DEL -
ENSG00000179750.16	139.474	-2.11315	0.342206	-6.17508	6.61316e-10	9.14278e-09	DE	DEL -
ENSG00000145850.9	128.178	-2.85377	0.462168	-6.17475	6.62703e-10	9.15212e-09	DE	DEL -
ENSG00000184058.14	27.8126	-1.49557	0.242213	-6.17462	6.63227e-10	9.15212e-09	DE	DEL -
ENSG00000235350.1	2.88308	3.51555	0.569381	6.17433	6.64431e-10	9.16263e-09	DE	DEL +
ENSG00000205336.13	3088.61	1.18834	0.192508	6.17292	6.70399e-10	9.23559e-09	DE	DEL +
ENSG00000164512.18	19.3698	-2.9094	0.471337	-6.17266	6.71522e-10	9.2464e-09	DE	DEL -
ENSG00000101182.15	1730.05	1.29824	0.21034	6.17211	6.73867e-10	9.274e-09	DE	DEL +
ENSG00000155438.12	192.878	1.05572	0.171068	6.17135	6.77093e-10	9.3137e-09	DE	DEL +
ENSG00000211448.13	51.2456	2.06021	0.333911	6.16993	6.8322e-10	9.39325e-09	DE	DEL +
ENSG00000105948.13	70.6377	1.35978	0.220517	6.16633	6.98948e-10	9.5998e-09	DE	DEL +
ENSG00000139515.6	25.1467	2.47703	0.401749	6.16561	7.02113e-10	9.63842e-09	DE	DEL +
ENSG00000239975.2	396.003	-2.23333	0.362313	-6.16408	7.08954e-10	9.72743e-09	DE	DEL -
ENSG00000198918.8	41.8736	1.79803	0.291704	6.16387	7.09879e-10	9.73523e-09	DE	DEL +
ENSG00000222004.7	4.74285	-1.98885	0.322685	-6.16343	7.11878e-10	9.75774e-09	DE	DEL -
ENSG00000101204.17	10.7304	-3.77538	0.612558	-6.1633	7.12441e-10	9.76055e-09	DE	DEL -
ENSG00000150867.14	465.242	-1.14626	0.186102	-6.1593	7.3066e-10	9.99509e-09	DE	DEL -
ENSG00000183779.7	695.439	1.35167	0.219553	6.15647	7.4384e-10	1.01703e-08	DE	DEL +
ENSG00000149534.9	88.2225	-2.04114	0.331696	-6.15363	7.57288e-10	1.03438e-08	DE	DEL -
ENSG00000180720.7	13.9892	-2.6249	0.426658	-6.15222	7.64042e-10	1.04308e-08	DE	DEL -
ENSG00000256843.1	16.8987	-1.39588	0.22697	-6.15005	7.74575e-10	1.05693e-08	DE	DEL -
ENSG00000165490.13	58.3355	1.62322	0.263962	6.14944	7.77566e-10	1.06048e-08	DE	DEL +
ENSG00000230593.3	111.348	-1.22635	0.19943	-6.14924	7.7853e-10	1.06127e-08	DE	DEL -
ENSG00000182487.12	303.751	-1.63183	0.265384	-6.14895	7.79962e-10	1.06269e-08	DE	DEL -
ENSG00000131386.19	44.945	-1.87595	0.305132	-6.14797	7.84792e-10	1.06874e-08	DE	DEL -
ENSG00000197472.15	33.4273	1.91227	0.31109	6.14699	7.89676e-10	1.07485e-08	DE	DEL +
ENSG00000106714.17	49.3377	-1.62396	0.264276	-6.14495	7.99881e-10	1.08765e-08	DE	DEL -
ENSG00000123096.11	12.2657	-1.50407	0.244785	-6.14446	8.02366e-10	1.08901e-08	DE	DEL -
ENSG00000183092.16	11.5234	-1.19963	0.195238	-6.14444	8.02477e-10	1.08901e-08	DE	DEL -
ENSG00000171724.3	54.2409	-1.08365	0.176368	-6.14422	8.03551e-10	1.08993e-08	DE	DEL -
ENSG00000237125.10	3.77129	-3.80872	0.619952	-6.14358	8.0683e-10	1.09383e-08	DE	DEL -
ENSG00000257576.1	137.603	1.187	0.193273	6.14159	8.17e-10	1.10707e-08	DE	DEL +
ENSG00000173200.13	310.374	-2.55926	0.416826	-6.13987	8.25881e-10	1.11744e-08	DE	DEL -
ENSG00000166091.21	2.31344	-4.48138	0.730094	-6.13808	8.3524e-10	1.12842e-08	DE	DEL -
ENSG00000187912.12	51.0398	-2.94426	0.479946	-6.13457	8.53902e-10	1.15249e-08	DE	DEL -
ENSG00000145321.13	2.21135	-4.28542	0.69875	-6.13299	8.62443e-10	1.16287e-08	DE	DEL -
ENSG00000179477.11	43.4703	-2.92195	0.476564	-6.13128	8.7175e-10	1.17484e-08	DE	DEL -
ENSG00000114812.13	520.162	-1.54216	0.251662	-6.12788	8.90601e-10	1.19847e-08	DE	DEL -
ENSG00000136040.9	532.846	-1.0106	0.165024	-6.12396	9.12775e-10	1.2277e-08	DE	DEL -
ENSG00000124098.10	127.118	1.24353	0.203109	6.12248	9.21326e-10	1.23859e-08	DE	DEL +
ENSG00000219481.10	1770.92	-1.27704	0.208617	-6.12145	9.27267e-10	1.24596e-08	DE	DEL -
ENSG00000148935.11	27.8466	1.84073	0.30084	6.11862	9.43914e-10	1.26708e-08	DE	DEL +
ENSG00000147614.4	29.1881	-2.01888	0.330008	-6.11766	9.49579e-10	1.27406e-08	DE	DEL -
ENSG00000213412.3	7.07372	-3.01842	0.493596	-6.11517	9.64554e-10	1.29288e-08	DE	DEL -
ENSG00000137203.14	76.6727	2.586	0.422956	6.1141	9.71049e-10	1.30087e-08	DE	DEL +
ENSG00000259746.1	49.8592	1.75096	0.286384	6.11403	9.71471e-10	1.30087e-08	DE	DEL +
ENSG00000156299.13	193.289	-1.37415	0.22481	-6.11249	9.80909e-10	1.31158e-08	DE	DEL -
ENSG00000177455.15	286.303	-2.41765	0.395536	-6.11234	9.8181e-10	1.31214e-08	DE	DEL -
ENSG00000253234.1	67.5357	-2.23724	0.366219	-6.10903	1.00239e-09	1.33833e-08	DE	DEL -
ENSG00000211696.2	15.5236	-1.78378	0.292045	-6.10788	1.00964e-09	1.34637e-08	DE	DEL -
ENSG00000152284.5	85.1965	-1.2888	0.211107	-6.10496	1.02829e-09	1.36889e-08	DE	DEL -
ENSG00000121895.8	96.6338	-2.1327	0.349387	-6.10413	1.03361e-09	1.37531e-08	DE	DEL -
ENSG00000100307.13	27.6319	-1.31168	0.214912	-6.10335	1.03869e-09	1.38109e-08	DE	DEL -
ENSG00000279806.1	4.59826	3.71954	0.609431	6.10331	1.03897e-09	1.38109e-08	DE	DEL +
ENSG00000175329.13	378.506	-2.10146	0.344465	-6.10066	1.05628e-09	1.40174e-08	DE	DEL -
ENSG00000175130.7	192.835	1.02277	0.167659	6.10033	1.05848e-09	1.4036e-08	DE	DEL +
ENSG00000110090.13	3827.36	-1.13918	0.186856	-6.09658	1.08364e-09	1.43488e-08	DE	DEL -
ENSG00000182307.14	261.801	1.28894	0.211432	6.09622	1.08608e-09	1.43741e-08	DE	DEL +
ENSG00000156738.18	701.526	-3.99532	0.655459	-6.09546	1.09122e-09	1.44351e-08	DE	DEL -
ENSG00000117971.12	4.66764	-2.51948	0.41338	-6.09483	1.09553e-09	1.44781e-08	DE	DEL -
ENSG00000163735.7	6.61646	4.72132	0.774678	6.09456	1.09742e-09	1.44961e-08	DE	DEL +
ENSG00000131747.15	2612.21	1.34234	0.22026	6.09437	1.09867e-09	1.45055e-08	DE	DEL +
ENSG00000244122.2	106.588	-1.87119	0.307255	-6.09005	1.12877e-09	1.48885e-08	DE	DEL -
ENSG00000113327.16	6.16887	-4.01931	0.660065	-6.08926	1.13434e-09	1.49475e-08	DE	DEL -
ENSG00000144857.14	155.348	-1.34915	0.22164	-6.08709	1.14981e-09	1.51441e-08	DE	DEL -
ENSG00000211666.2	12713.4	-2.07051	0.340156	-6.08695	1.15079e-09	1.51497e-08	DE	DEL -
ENSG00000103253.18	71.2609	1.62497	0.267028	6.08539	1.16211e-09	1.52913e-08	DE	DEL +
ENSG00000175489.10	51.294	-1.02922	0.16914	-6.085	1.16488e-09	1.53129e-08	DE	DEL -
ENSG00000145220.14	348.632	1.07316	0.176375	6.08456	1.16808e-09	1.53477e-08	DE	DEL +
ENSG00000253785.1	1278.23	1.51245	0.248683	6.08183	1.18816e-09	1.56039e-08	DE	DEL +
ENSG00000104921.15	36.4331	-3.00066	0.493509	-6.08026	1.19984e-09	1.57498e-08	DE	DEL -
ENSG00000101412.13	156.651	1.13476	0.186667	6.07903	1.20914e-09	1.58566e-08	DE	DEL +
ENSG00000105197.11	827.994	1.30334	0.214458	6.07738	1.22163e-09	1.60127e-08	DE	DEL +
ENSG00000181074.4	16.137	-2.61788	0.431034	-6.07349	1.25162e-09	1.63979e-08	DE	DEL -
ENSG00000151322.19	24.4488	-1.74724	0.287724	-6.07264	1.25823e-09	1.64767e-08	DE	DEL -
ENSG00000124191.18	63.0311	-1.29087	0.212614	-6.07143	1.26775e-09	1.65853e-08	DE	DEL -
ENSG00000173198.6	21.722	-1.66783	0.2748	-6.06927	1.28496e-09	1.67783e-08	DE	DEL -
ENSG00000187840.5	203.652	1.58749	0.261583	6.06877	1.28896e-09	1.68144e-08	DE	DEL +
ENSG00000109743.11	57.3053	-1.06918	0.176219	-6.06732	1.30065e-09	1.69589e-08	DE	DEL -
ENSG00000225674.1	66.9099	1.09964	0.181339	6.06397	1.32803e-09	1.72827e-08	DE	DEL +
ENSG00000173207.13	104.646	1.2717	0.209824	6.06079	1.35455e-09	1.76112e-08	DE	DEL +
ENSG00000170632.14	77.1652	1.1686	0.192844	6.05984	1.36257e-09	1.77069e-08	DE	DEL +
ENSG00000130518.17	153.046	-1.89398	0.31257	-6.05938	1.36645e-09	1.77488e-08	DE	DEL -
ENSG00000263366.2	5.34566	-2.72544	0.450075	-6.05552	1.39965e-09	1.81629e-08	DE	DEL -
ENSG00000175267.15	10.0448	-2.63848	0.435776	-6.05467	1.40706e-09	1.82503e-08	DE	DEL -
ENSG00000109205.16	18.8916	3.24997	0.536823	6.05408	1.41222e-09	1.83086e-08	DE	DEL +
ENSG00000189269.12	41.7976	-1.49152	0.246478	-6.05131	1.43675e-09	1.86176e-08	DE	DEL -
ENSG00000113396.13	13.9179	-2.79372	0.461697	-6.05098	1.43965e-09	1.86465e-08	DE	DEL -
ENSG00000146938.16	250.14	-2.07577	0.343069	-6.05058	1.44329e-09	1.86847e-08	DE	DEL -
ENSG00000266094.8	234.601	-1.21488	0.200829	-6.0493	1.45477e-09	1.88154e-08	DE	DEL -
ENSG00000176293.19	69.7053	-1.71349	0.283268	-6.04902	1.45728e-09	1.8839e-08	DE	DEL -
ENSG00000120833.14	55.7085	-1.01652	0.168051	-6.04886	1.45875e-09	1.8849e-08	DE	DEL -
ENSG00000136261.15	721.666	1.18378	0.195772	6.04675	1.47795e-09	1.90881e-08	DE	DEL +
ENSG00000211943.2	7.97721	-2.37856	0.393472	-6.04504	1.4937e-09	1.92824e-08	DE	DEL -
ENSG00000164099.3	584.529	-1.26843	0.209847	-6.04453	1.49843e-09	1.93342e-08	DE	DEL -
ENSG00000121621.7	218.057	1.17823	0.194948	6.04383	1.50499e-09	1.94006e-08	DE	DEL +
ENSG00000134343.14	3.86403	-3.77096	0.624149	-6.04177	1.52429e-09	1.96308e-08	DE	DEL -
ENSG00000117090.15	111.418	-1.08217	0.17928	-6.03618	1.57803e-09	2.03037e-08	DE	DEL -
ENSG00000145687.16	270.123	-1.28749	0.213382	-6.03375	1.60197e-09	2.05923e-08	DE	DEL -
ENSG00000133020.4	24.7472	-3.71883	0.61635	-6.03363	1.60317e-09	2.05981e-08	DE	DEL -
ENSG00000099992.16	28.3913	-1.06177	0.175994	-6.033	1.60946e-09	2.06691e-08	DE	DEL -
ENSG00000075702.18	823.515	1.01453	0.168223	6.03086	1.63094e-09	2.09351e-08	DE	DEL +
ENSG00000165959.12	1437.85	-1.21439	0.201422	-6.02907	1.64908e-09	2.11456e-08	DE	DEL -
ENSG00000103196.12	564.052	-1.37766	0.22854	-6.02811	1.65887e-09	2.12536e-08	DE	DEL -
ENSG00000182836.10	3.28134	-3.74979	0.622078	-6.02785	1.66155e-09	2.1278e-08	DE	DEL -
ENSG00000146904.9	400.813	1.0116	0.167885	6.02556	1.68529e-09	2.15719e-08	DE	DEL +
ENSG00000170298.15	379.825	-2.55871	0.424748	-6.02406	1.70094e-09	2.17517e-08	DE	DEL -
ENSG00000169031.20	190.76	-2.05833	0.341852	-6.0211	1.73237e-09	2.21434e-08	DE	DEL -
ENSG00000146469.13	17.23	-2.7941	0.464094	-6.02055	1.73827e-09	2.21979e-08	DE	DEL -
ENSG00000167600.14	1124.24	1.18152	0.196247	6.02055	1.73827e-09	2.21979e-08	DE	DEL +
ENSG00000145386.10	388.983	1.1338	0.188325	6.02043	1.73952e-09	2.22035e-08	DE	DEL +
ENSG00000233155.1	20.0471	1.25975	0.20927	6.01974	1.74694e-09	2.22774e-08	DE	DEL +
ENSG00000163694.15	1547.43	-1.10504	0.183583	-6.0193	1.75169e-09	2.23275e-08	DE	DEL -
ENSG00000145861.9	11.5099	-1.59547	0.265069	-6.01908	1.7541e-09	2.23478e-08	DE	DEL -
ENSG00000117560.8	11.9216	-1.47133	0.244483	-6.01811	1.76462e-09	2.24713e-08	DE	DEL -
ENSG00000170153.11	55.0979	-2.1021	0.349391	-6.01646	1.78276e-09	2.26812e-08	DE	DEL -
ENSG00000248485.2	5.23286	-2.76365	0.459412	-6.01563	1.79193e-09	2.27872e-08	DE	DEL -
ENSG00000162511.8	1798.76	-1.2968	0.215668	-6.01294	1.82193e-09	2.31471e-08	DE	DEL -
ENSG00000144810.16	93.8258	2.07581	0.345293	6.01174	1.83537e-09	2.3307e-08	DE	DEL +
ENSG00000168081.9	3.72637	-3.277	0.545491	-6.00743	1.88492e-09	2.39028e-08	DE	DEL -
ENSG00000176533.13	23.4674	-2.01937	0.336197	-6.00651	1.89564e-09	2.40276e-08	DE	DEL -
ENSG00000154269.15	527.707	-1.01081	0.1683	-6.00599	1.9017e-09	2.4082e-08	DE	DEL -
ENSG00000173237.4	50.8037	-2.35725	0.392482	-6.006	1.90151e-09	2.4082e-08	DE	DEL -
ENSG00000079841.18	27.0658	-2.03847	0.339469	-6.00488	1.91477e-09	2.42251e-08	DE	DEL -
ENSG00000164627.18	7.65861	-2.24387	0.373764	-6.00344	1.9318e-09	2.44292e-08	DE	DEL -
ENSG00000121577.13	14.543	-1.4472	0.241102	-6.00243	1.94388e-09	2.45671e-08	DE	DEL -
ENSG00000128050.8	897.984	1.06161	0.176865	6.00238	1.94451e-09	2.45671e-08	DE	DEL +
ENSG00000082175.15	20.9422	-1.52394	0.253912	-6.00185	1.95081e-09	2.46354e-08	DE	DEL -
ENSG00000123838.11	155.7	2.6981	0.449638	6.00061	1.96583e-09	2.4802e-08	DE	DEL +
ENSG00000161929.15	44.2906	-2.12488	0.354151	-5.99992	1.97416e-09	2.48956e-08	DE	DEL -
ENSG00000110427.16	89.9245	3.00795	0.50138	5.99934	1.98122e-09	2.49658e-08	DE	DEL +
ENSG00000182566.13	5.06619	-2.72373	0.454008	-5.99931	1.98156e-09	2.49658e-08	DE	DEL -
ENSG00000231809.4	2.98994	-3.42071	0.570274	-5.99836	1.99315e-09	2.51003e-08	DE	DEL -
ENSG00000162062.15	32.0913	1.13738	0.18965	5.99723	2.00717e-09	2.52419e-08	DE	DEL +
ENSG00000010295.19	200	-1.11232	0.185536	-5.99518	2.03265e-09	2.55269e-08	DE	DEL -
ENSG00000286035.1	4.43202	-2.35503	0.392833	-5.995	2.03481e-09	2.55305e-08	DE	DEL -
ENSG00000143119.14	1697.32	-1.60595	0.268036	-5.99157	2.07821e-09	2.60512e-08	DE	DEL -
ENSG00000149289.11	351.737	-1.11224	0.185699	-5.98949	2.10503e-09	2.63631e-08	DE	DEL -
ENSG00000176160.11	9.06654	-2.21712	0.370261	-5.988	2.12442e-09	2.65938e-08	DE	DEL -
ENSG00000125430.9	18.0713	-1.19925	0.200382	-5.9848	2.16654e-09	2.70961e-08	DE	DEL -
ENSG00000118965.15	378.246	1.00475	0.167928	5.98322	2.18765e-09	2.73225e-08	DE	DEL +
ENSG00000117707.16	157.182	1.638	0.273817	5.9821	2.20279e-09	2.74991e-08	DE	DEL +
ENSG00000174527.9	9.96135	-1.93201	0.322979	-5.98186	2.2061e-09	2.75278e-08	DE	DEL -
ENSG00000144619.15	138.827	-1.86619	0.31202	-5.98099	2.21789e-09	2.76622e-08	DE	DEL -
ENSG00000018869.16	12.4814	-1.2972	0.216938	-5.97959	2.23698e-09	2.78876e-08	DE	DEL -
ENSG00000104267.10	12575	-3.01868	0.504919	-5.97853	2.25154e-09	2.80563e-08	DE	DEL -
ENSG00000135604.10	77.0499	-1.06783	0.178652	-5.97717	2.27048e-09	2.82794e-08	DE	DEL -
ENSG00000066468.23	924.859	-1.86254	0.311683	-5.97576	2.29013e-09	2.85112e-08	DE	DEL -
ENSG00000197776.8	56.6152	-1.28302	0.214731	-5.97502	2.30061e-09	2.86285e-08	DE	DEL -
ENSG00000078589.13	63.8468	-2.0493	0.343019	-5.97431	2.31062e-09	2.874e-08	DE	DEL -
ENSG00000187800.13	83.8689	-1.31624	0.220395	-5.97218	2.34111e-09	2.90795e-08	DE	DEL -
ENSG00000240224.1	41.1357	-1.76927	0.296331	-5.97061	2.36369e-09	2.93466e-08	DE	DEL -
ENSG00000159189.12	1211.79	-1.13851	0.190781	-5.96763	2.40728e-09	2.98742e-08	DE	DEL -
ENSG00000138193.15	3905.39	-1.41826	0.237785	-5.96446	2.45443e-09	3.04454e-08	DE	DEL -
ENSG00000244414.6	4.33687	-3.15793	0.529507	-5.96391	2.46265e-09	3.05335e-08	DE	DEL -
ENSG00000258111.1	18.3549	-1.38789	0.233054	-5.95523	2.59699e-09	3.21407e-08	DE	DEL -
ENSG00000203710.11	968.133	-2.24168	0.376445	-5.95487	2.60275e-09	3.21828e-08	DE	DEL -
ENSG00000157087.20	11.8516	-3.00189	0.504134	-5.95454	2.60809e-09	3.22342e-08	DE	DEL -
ENSG00000184672.12	1.71739	-3.8754	0.651252	-5.95068	2.67026e-09	3.29876e-08	DE	DEL -
ENSG00000121966.7	1816.52	-1.81572	0.305162	-5.95	2.6814e-09	3.31057e-08	DE	DEL -
ENSG00000184575.12	1920.32	1.29136	0.217044	5.94978	2.68495e-09	3.31241e-08	DE	DEL +
ENSG00000149218.5	349.679	-1.36005	0.228624	-5.94887	2.70003e-09	3.3295e-08	DE	DEL -
ENSG00000164406.8	36.7642	-1.23842	0.208192	-5.94846	2.70682e-09	3.33637e-08	DE	DEL -
ENSG00000224041.3	457.044	-2.31929	0.390136	-5.94483	2.76745e-09	3.40649e-08	DE	DEL -
ENSG00000139219.19	62.2962	-2.445	0.411505	-5.94161	2.82238e-09	3.47096e-08	DE	DEL -
ENSG00000231752.6	6.92506	-2.16621	0.364687	-5.93991	2.85185e-09	3.50405e-08	DE	DEL -
ENSG00000178460.18	16.7684	1.57122	0.264536	5.93954	2.85817e-09	3.51024e-08	DE	DEL +
ENSG00000278195.2	3.74407	-3.0188	0.508314	-5.93885	2.87022e-09	3.52345e-08	DE	DEL -
ENSG00000105855.10	481.625	1.18737	0.199953	5.93825	2.88083e-09	3.53489e-08	DE	DEL +
ENSG00000179088.14	9.2671	-3.42483	0.576758	-5.93807	2.88397e-09	3.53714e-08	DE	DEL -
ENSG00000020633.18	126.482	-1.37392	0.231377	-5.93799	2.88536e-09	3.53726e-08	DE	DEL -
ENSG00000183248.12	61.8172	3.15965	0.532213	5.93682	2.90607e-09	3.55945e-08	DE	DEL +
ENSG00000109684.15	45.5116	-2.50464	0.421911	-5.93642	2.91316e-09	3.56638e-08	DE	DEL -
ENSG00000132958.17	15.6665	-1.66968	0.281392	-5.93364	2.96291e-09	3.62418e-08	DE	DEL -
ENSG00000112877.8	141.165	1.09611	0.184739	5.93331	2.96889e-09	3.62986e-08	DE	DEL +
ENSG00000165802.23	1549.86	1.03506	0.174458	5.93301	2.97436e-09	3.63493e-08	DE	DEL +
ENSG00000165272.16	189.811	-1.28823	0.217272	-5.92911	3.04581e-09	3.72059e-08	DE	DEL -
ENSG00000240671.4	397.157	-2.64884	0.446857	-5.92771	3.07197e-09	3.75086e-08	DE	DEL -
ENSG00000153303.17	264.905	-1.93434	0.326352	-5.92717	3.08207e-09	3.7615e-08	DE	DEL -
ENSG00000166793.12	18.67	-1.72265	0.29085	-5.92282	3.16467e-09	3.85886e-08	DE	DEL -
ENSG00000131401.11	122.189	-1.93525	0.32676	-5.92254	3.17014e-09	3.86381e-08	DE	DEL -
ENSG00000106397.12	2437.36	1.00204	0.169273	5.91969	3.22544e-09	3.92769e-08	DE	DEL +
ENSG00000135643.5	25.0864	1.57275	0.265806	5.91691	3.28043e-09	3.99109e-08	DE	DEL +
ENSG00000185614.7	12.4813	-1.42634	0.241094	-5.91612	3.29634e-09	4.00866e-08	DE	DEL -
ENSG00000185271.9	7.68897	-1.9813	0.334913	-5.91585	3.3016e-09	4.01326e-08	DE	DEL -
ENSG00000157193.18	721.881	1.69174	0.28603	5.91456	3.32769e-09	4.04138e-08	DE	DEL +
ENSG00000101265.16	226.667	-1.5893	0.268797	-5.91265	3.36646e-09	4.08301e-08	DE	DEL -
ENSG00000229145.1	6.41507	2.82136	0.477172	5.91266	3.36628e-09	4.08301e-08	DE	DEL +
ENSG00000143375.15	2937.36	-1.27283	0.215322	-5.91127	3.39489e-09	4.11384e-08	DE	DEL -
ENSG00000114631.11	378.987	1.62192	0.274465	5.90939	3.4337e-09	4.15747e-08	DE	DEL +
ENSG00000047457.14	209.449	-2.08142	0.352293	-5.90822	3.45818e-09	4.18494e-08	DE	DEL -
ENSG00000163499.12	7.82238	-2.7815	0.47094	-5.90627	3.49937e-09	4.22917e-08	DE	DEL -
ENSG00000267369.1	7.72109	-1.76964	0.299731	-5.90408	3.54614e-09	4.2838e-08	DE	DEL -
ENSG00000110013.13	3549.12	-1.16927	0.198075	-5.90316	3.56605e-09	4.30594e-08	DE	DEL -
ENSG00000146755.11	5.6622	-3.02828	0.513035	-5.90267	3.57666e-09	4.31684e-08	DE	DEL -
ENSG00000083454.22	114.219	-2.60403	0.441229	-5.90178	3.59595e-09	4.3382e-08	DE	DEL -
ENSG00000112818.10	2216.36	-1.8853	0.319452	-5.90167	3.59846e-09	4.33931e-08	DE	DEL -
ENSG00000141505.12	32.5937	2.79936	0.47443	5.90046	3.62482e-09	4.36916e-08	DE	DEL +
ENSG00000147119.4	34.0946	-1.17318	0.198852	-5.89975	3.64062e-09	4.38627e-08	DE	DEL -
ENSG00000154134.15	81.386	-1.16998	0.198376	-5.89778	3.68434e-09	4.43699e-08	DE	DEL -
ENSG00000147592.9	95.5846	1.33003	0.22552	5.89759	3.68851e-09	4.44005e-08	DE	DEL +
ENSG00000137731.14	5.15373	-2.51091	0.425778	-5.89723	3.69654e-09	4.44606e-08	DE	DEL -
ENSG00000256229.8	349.334	1.01311	0.171795	5.89722	3.69676e-09	4.44606e-08	DE	DEL +
ENSG00000239951.1	16291.6	-1.93306	0.327881	-5.89563	3.73256e-09	4.48714e-08	DE	DEL -
ENSG00000135409.11	6.85422	-2.824	0.479012	-5.89548	3.73603e-09	4.48889e-08	DE	DEL -
ENSG00000169181.13	2.82329	-3.94956	0.669937	-5.89542	3.73731e-09	4.48889e-08	DE	DEL -
ENSG00000185669.6	12.14	-1.31153	0.222513	-5.89418	3.76546e-09	4.51872e-08	DE	DEL -
ENSG00000183579.16	161.343	1.19158	0.202206	5.89288	3.79521e-09	4.55242e-08	DE	DEL +
ENSG00000101311.15	3644.52	1.381	0.234394	5.8918	3.82008e-09	4.57621e-08	DE	DEL +
ENSG00000240498.9	3.14606	-2.59772	0.441218	-5.88761	3.91809e-09	4.68951e-08	DE	DEL -
ENSG00000144285.21	9.12863	-4.45182	0.756426	-5.88534	3.97241e-09	4.75034e-08	DE	DEL -
ENSG00000153253.18	163.109	-1.69538	0.288201	-5.88263	4.03798e-09	4.82665e-08	DE	DEL -
ENSG00000109339.24	92.1025	-1.31656	0.223922	-5.87953	4.11422e-09	4.91132e-08	DE	DEL -
ENSG00000171992.13	1870.13	-1.17845	0.200442	-5.87925	4.1213e-09	4.91761e-08	DE	DEL -
ENSG00000160654.11	185.89	-1.31018	0.22294	-5.87683	4.18209e-09	4.98579e-08	DE	DEL -
ENSG00000114113.6	52.4604	1.90664	0.324496	5.87571	4.21044e-09	5.01521e-08	DE	DEL +
ENSG00000142583.18	85.854	-1.63116	0.27762	-5.87549	4.21582e-09	5.01942e-08	DE	DEL -
ENSG00000230071.2	8.4644	-1.23502	0.210245	-5.87419	4.24909e-09	5.05682e-08	DE	DEL -
ENSG00000134954.14	805.43	-1.39589	0.237683	-5.8729	4.28228e-09	5.0941e-08	DE	DEL -
ENSG00000120129.6	1117.93	-1.1953	0.203581	-5.87134	4.32293e-09	5.14021e-08	DE	DEL -
ENSG00000121858.11	644.466	-1.06407	0.181243	-5.87095	4.33296e-09	5.1499e-08	DE	DEL -
ENSG00000213160.10	160.545	1.00957	0.17197	5.8706	4.34208e-09	5.1585e-08	DE	DEL +
ENSG00000229106.1	12.3895	-3.36393	0.573134	-5.86936	4.37488e-09	5.1952e-08	DE	DEL -
ENSG00000143333.7	92.2051	1.81319	0.308933	5.8692	4.37914e-09	5.19799e-08	DE	DEL +
ENSG00000173040.13	125.34	-1.29321	0.220365	-5.86849	4.39775e-09	5.21554e-08	DE	DEL -
ENSG00000101098.13	2.56514	-4.06871	0.693588	-5.86618	4.45954e-09	5.28422e-08	DE	DEL -
ENSG00000158865.12	16.4382	-2.3545	0.401408	-5.8656	4.47522e-09	5.30051e-08	DE	DEL -
ENSG00000152932.8	6.93039	-2.17203	0.370316	-5.86534	4.48218e-09	5.30645e-08	DE	DEL -
ENSG00000242076.2	315.297	-1.87905	0.320513	-5.86263	4.55605e-09	5.38922e-08	DE	DEL -
ENSG00000073754.6	2.59483	-4.17508	0.712559	-5.85928	4.64872e-09	5.49407e-08	DE	DEL -
ENSG00000211593.2	18.9407	-1.85236	0.31644	-5.85375	4.8062e-09	5.67773e-08	DE	DEL -
ENSG00000130881.14	88.9506	1.26158	0.215532	5.85335	4.81766e-09	5.6888e-08	DE	DEL +
ENSG00000158816.15	14.1369	-3.59891	0.614913	-5.85272	4.83606e-09	5.70805e-08	DE	DEL -
ENSG00000110092.4	715.777	1.37872	0.235602	5.85189	4.86005e-09	5.73389e-08	DE	DEL +
ENSG00000118308.15	336.558	-2.13069	0.364121	-5.85159	4.86901e-09	5.74198e-08	DE	DEL -
ENSG00000156795.8	166.683	1.28306	0.219362	5.84905	4.94386e-09	5.82773e-08	DE	DEL +
ENSG00000114656.12	97.2594	1.37684	0.235628	5.84327	5.11849e-09	6.02317e-08	DE	DEL +
ENSG00000167074.15	78.7242	-1.18945	0.203578	-5.84274	5.13503e-09	6.04002e-08	DE	DEL -
ENSG00000005001.10	167.178	2.46126	0.421396	5.84075	5.19678e-09	6.11002e-08	DE	DEL +
ENSG00000173585.16	20.0483	-2.47056	0.423047	-5.83993	5.22226e-09	6.13469e-08	DE	DEL -
ENSG00000211854.1	7.16529	-1.93502	0.331469	-5.83773	5.29163e-09	6.2135e-08	DE	DEL -
ENSG00000178896.9	203.492	1.46663	0.251357	5.83484	5.38419e-09	6.31947e-08	DE	DEL +
ENSG00000133067.17	185.243	2.30853	0.3957	5.83404	5.41024e-09	6.34731e-08	DE	DEL +
ENSG00000247746.4	11.6439	-1.33965	0.229653	-5.83338	5.43157e-09	6.3696e-08	DE	DEL -
ENSG00000160321.15	212.065	-1.65347	0.283497	-5.83241	5.46312e-09	6.39834e-08	DE	DEL -
ENSG00000053524.12	54.8788	-1.2608	0.216263	-5.82994	5.54463e-09	6.48546e-08	DE	DEL -
ENSG00000111405.9	5.86129	-1.70081	0.291756	-5.82957	5.55719e-09	6.49737e-08	DE	DEL -
ENSG00000160111.13	25.9087	-1.74238	0.298891	-5.82948	5.55992e-09	6.49777e-08	DE	DEL -
ENSG00000073536.18	233.366	1.11874	0.191975	5.82754	5.62511e-09	6.56626e-08	DE	DEL +
ENSG00000150471.16	474.446	-1.57003	0.26942	-5.82745	5.62815e-09	6.56626e-08	DE	DEL -
ENSG00000124613.8	25.6987	1.39375	0.239194	5.82683	5.64895e-09	6.58771e-08	DE	DEL +
ENSG00000099866.15	23.9324	-1.86473	0.320047	-5.82643	5.6625e-09	6.60068e-08	DE	DEL -
ENSG00000119950.21	390.183	-1.17763	0.20213	-5.82607	5.67465e-09	6.61104e-08	DE	DEL -
ENSG00000165178.9	322.724	-1.79643	0.308346	-5.82603	5.67623e-09	6.61104e-08	DE	DEL -
ENSG00000130590.14	54.5918	1.0464	0.179643	5.82487	5.71582e-09	6.65431e-08	DE	DEL +
ENSG00000186871.7	100.494	1.09929	0.189084	5.81376	6.10858e-09	7.09943e-08	DE	DEL +
ENSG00000167880.8	993.638	1.26571	0.217744	5.81285	6.14177e-09	7.13497e-08	DE	DEL +
ENSG00000184293.7	9.73855	-3.01282	0.518329	-5.81255	6.1527e-09	7.14462e-08	DE	DEL -
ENSG00000232228.1	14.658	-1.43353	0.246683	-5.81122	6.20178e-09	7.19855e-08	DE	DEL -
ENSG00000134339.9	14.5901	2.85826	0.491954	5.81002	6.24662e-09	7.24443e-08	DE	DEL +
ENSG00000168509.20	6.34816	-2.50454	0.431069	-5.81007	6.24474e-09	7.24443e-08	DE	DEL -
ENSG00000241127.8	257.486	1.37091	0.236001	5.80894	6.28712e-09	7.28429e-08	DE	DEL +
ENSG00000179855.9	21.7265	-1.53899	0.264989	-5.80775	6.33173e-09	7.33067e-08	DE	DEL -
ENSG00000111886.11	33.5032	-1.32587	0.228365	-5.80592	6.40124e-09	7.408e-08	DE	DEL -
ENSG00000163736.4	61.6579	4.11478	0.70882	5.80512	6.4321e-09	7.44005e-08	DE	DEL +
ENSG00000174130.12	105.484	-1.72286	0.296817	-5.80446	6.45752e-09	7.46364e-08	DE	DEL -
ENSG00000084070.12	1312.7	-1.21417	0.209205	-5.80376	6.48437e-09	7.48833e-08	DE	DEL -
ENSG00000155918.8	72.199	4.33703	0.747501	5.80204	6.55129e-09	7.5624e-08	DE	DEL +
ENSG00000197705.10	20.5653	-3.42593	0.590488	-5.80187	6.55805e-09	7.567e-08	DE	DEL -
ENSG00000181218.5	214.111	1.35078	0.232931	5.79906	6.66894e-09	7.68845e-08	DE	DEL +
ENSG00000102886.15	158.643	-1.51008	0.260462	-5.79771	6.72283e-09	7.7473e-08	DE	DEL -
ENSG00000132872.12	3.03325	-3.8703	0.667635	-5.79703	6.75012e-09	7.77546e-08	DE	DEL -
ENSG00000186529.16	238.962	1.38715	0.239348	5.79553	6.8106e-09	7.84182e-08	DE	DEL +
ENSG00000164929.17	8.22176	-1.78476	0.307994	-5.79479	6.84052e-09	7.87294e-08	DE	DEL -
ENSG00000226945.1	26.0344	-2.79982	0.483528	-5.7904	7.02206e-09	8.06827e-08	DE	DEL -
ENSG00000137266.14	483.886	-1.00138	0.172991	-5.78866	7.0949e-09	8.14509e-08	DE	DEL -
ENSG00000182489.9	98.6153	2.15544	0.372478	5.78675	7.17613e-09	8.23143e-08	DE	DEL +
ENSG00000163145.12	22.1116	-1.64503	0.28432	-5.78584	7.21499e-09	8.26905e-08	DE	DEL -
ENSG00000155545.19	656.997	-1.39598	0.24142	-5.78235	7.36661e-09	8.43927e-08	DE	DEL -
ENSG00000242048.3	5.65397	-1.50152	0.259682	-5.78216	7.37496e-09	8.44529e-08	DE	DEL -
ENSG00000166819.12	48.546	-2.24379	0.388266	-5.779	7.51466e-09	8.60165e-08	DE	DEL -
ENSG00000159733.14	200.419	-1.41748	0.245307	-5.77839	7.5421e-09	8.62944e-08	DE	DEL -
ENSG00000004939.15	13.9749	-2.77317	0.47994	-5.77816	7.55241e-09	8.63038e-08	DE	DEL -
ENSG00000100100.13	268.73	-1.05172	0.182016	-5.77817	7.55177e-09	8.63038e-08	DE	DEL -
ENSG00000105696.9	5.67257	-2.85963	0.494903	-5.77817	7.55192e-09	8.63038e-08	DE	DEL -
ENSG00000231566.2	3.30807	2.89604	0.501251	5.77761	7.57669e-09	8.6545e-08	DE	DEL +
ENSG00000162739.14	172.79	-1.67739	0.290345	-5.77722	7.5943e-09	8.67098e-08	DE	DEL -
ENSG00000224189.8	4.93126	-2.59328	0.449028	-5.77533	7.68019e-09	8.76171e-08	DE	DEL -
ENSG00000143110.11	191.565	-1.26489	0.21908	-5.77362	7.75841e-09	8.84724e-08	DE	DEL -
ENSG00000286190.1	13.8051	-1.39085	0.240914	-5.77322	7.77724e-09	8.86501e-08	DE	DEL -
ENSG00000197457.10	132.918	1.79157	0.310346	5.7728	7.79629e-09	8.88302e-08	DE	DEL +
ENSG00000125255.7	4.12749	-4.27781	0.741343	-5.77035	7.91093e-09	9.00236e-08	DE	DEL -
ENSG00000117009.12	34.4262	-1.52728	0.264806	-5.76756	8.04288e-09	9.14869e-08	DE	DEL -
ENSG00000263535.2	66.4233	1.0918	0.189435	5.76346	8.24089e-09	9.35443e-08	DE	DEL +
ENSG00000222037.5	91.978	-2.68903	0.466812	-5.76041	8.39089e-09	9.51677e-08	DE	DEL -
ENSG00000081277.13	87.4969	2.75446	0.478338	5.75839	8.49193e-09	9.62336e-08	DE	DEL +
ENSG00000185149.6	13.8217	-4.28204	0.743723	-5.75758	8.53307e-09	9.66597e-08	DE	DEL -
ENSG00000012048.23	1001.26	1.01784	0.176815	5.75653	8.586e-09	9.71785e-08	DE	DEL +
ENSG00000286403.1	2.88618	3.89041	0.675987	5.75516	8.65595e-09	9.79297e-08	DE	DEL +
ENSG00000185339.9	508.002	-1.1242	0.195346	-5.75489	8.66991e-09	9.80469e-08	DE	DEL -
ENSG00000145423.5	208.717	-2.50233	0.43484	-5.75459	8.68526e-09	9.81798e-08	DE	DEL -
ENSG00000025423.11	29.6728	-1.13457	0.197224	-5.75269	8.78367e-09	9.921e-08	DE	DEL -
ENSG00000274322.1	7.18971	-1.86726	0.32478	-5.74931	8.9606e-09	1.01125e-07	DE	DEL -
ENSG00000162761.14	5.33867	-3.18715	0.554416	-5.74866	8.99515e-09	1.01431e-07	DE	DEL -
ENSG00000139618.15	674.208	1.25402	0.218161	5.74813	9.02344e-09	1.01666e-07	DE	DEL +
ENSG00000064205.10	9.78427	-2.6386	0.459086	-5.74752	9.05643e-09	1.01995e-07	DE	DEL -
ENSG00000204335.4	39.7256	2.11235	0.367605	5.74626	9.12386e-09	1.02712e-07	DE	DEL +
ENSG00000158555.15	151.697	1.66872	0.29041	5.74608	9.13385e-09	1.02782e-07	DE	DEL +
ENSG00000132975.8	1.95312	-4.24147	0.738291	-5.74499	9.19291e-09	1.03362e-07	DE	DEL -
ENSG00000184160.8	51.3442	3.03827	0.528879	5.74474	9.20616e-09	1.03468e-07	DE	DEL +
ENSG00000179314.14	155.42	-1.99728	0.347694	-5.74438	9.22608e-09	1.03649e-07	DE	DEL -
ENSG00000113532.13	130.652	-1.18252	0.205863	-5.74421	9.23517e-09	1.03666e-07	DE	DEL -
ENSG00000179914.5	2803.69	-2.94418	0.512805	-5.74132	9.39404e-09	1.05362e-07	DE	DEL -
ENSG00000250148.1	5.76357	-1.97766	0.34462	-5.73867	9.54232e-09	1.06981e-07	DE	DEL -
ENSG00000187140.6	2.59891	-4.0719	0.709584	-5.73844	9.55541e-09	1.07084e-07	DE	DEL -
ENSG00000269825.1	93.5387	1.09519	0.190881	5.73756	9.60483e-09	1.07594e-07	DE	DEL +
ENSG00000042832.12	301.638	1.96096	0.341861	5.73613	9.68624e-09	1.08461e-07	DE	DEL +
ENSG00000140450.9	281.071	-1.10226	0.19218	-5.73557	9.71823e-09	1.08686e-07	DE	DEL -
ENSG00000174514.13	278.091	-1.96287	0.342226	-5.7356	9.71677e-09	1.08686e-07	DE	DEL -
ENSG00000156113.23	953.589	-1.79215	0.31249	-5.73507	9.74711e-09	1.08964e-07	DE	DEL -
ENSG00000120875.9	105.288	1.55287	0.270837	5.73361	9.83151e-09	1.09817e-07	DE	DEL +
ENSG00000213386.3	3.5736	-3.57073	0.62287	-5.73271	9.88414e-09	1.1036e-07	DE	DEL -
ENSG00000069493.15	176.038	-1.90866	0.333091	-5.73015	1.00341e-08	1.11897e-07	DE	DEL -
ENSG00000171817.17	39.7367	-1.27793	0.223024	-5.73002	1.00419e-08	1.11939e-07	DE	DEL -
ENSG00000188958.9	6.1872	-3.28086	0.572605	-5.7297	1.00609e-08	1.12104e-07	DE	DEL -
ENSG00000158402.20	87.7477	1.19246	0.208151	5.72882	1.01129e-08	1.12591e-07	DE	DEL +
ENSG00000120992.18	543.391	1.04396	0.182259	5.72789	1.01686e-08	1.13119e-07	DE	DEL +
ENSG00000124802.12	27.5584	1.06648	0.186274	5.72535	1.03223e-08	1.14782e-07	DE	DEL +
ENSG00000135773.13	358.323	-2.16571	0.378365	-5.72387	1.04125e-08	1.15738e-07	DE	DEL -
ENSG00000104903.5	12.6043	-1.81382	0.316909	-5.72349	1.04358e-08	1.1595e-07	DE	DEL -
ENSG00000182183.15	23.374	-2.52502	0.441256	-5.72235	1.05063e-08	1.16638e-07	DE	DEL -
ENSG00000226476.6	6.8658	3.52711	0.616483	5.72135	1.05681e-08	1.17277e-07	DE	DEL +
ENSG00000153820.13	5.5556	-4.63337	0.80995	-5.72056	1.06176e-08	1.17778e-07	DE	DEL -
ENSG00000183665.5	173.195	1.20492	0.210634	5.72043	1.06257e-08	1.1782e-07	DE	DEL +
ENSG00000251463.2	8.47433	-2.06122	0.360364	-5.71984	1.06628e-08	1.18183e-07	DE	DEL -
ENSG00000111077.18	558.875	-1.29395	0.226238	-5.71941	1.06892e-08	1.18398e-07	DE	DEL -
ENSG00000166676.16	7.87294	-1.62574	0.284467	-5.71505	1.09674e-08	1.21264e-07	DE	DEL -
ENSG00000196739.15	495.297	1.51554	0.265181	5.7151	1.09639e-08	1.21264e-07	DE	DEL +
ENSG00000106484.16	291.946	1.51779	0.265626	5.71403	1.10332e-08	1.21893e-07	DE	DEL +
ENSG00000227242.4	5.37683	-3.21982	0.563587	-5.71309	1.10945e-08	1.2252e-07	DE	DEL -
ENSG00000103257.9	2087.9	1.38439	0.242356	5.71223	1.11506e-08	1.2309e-07	DE	DEL +
ENSG00000122122.10	158.951	-1.71905	0.301029	-5.71059	1.12588e-08	1.24234e-07	DE	DEL -
ENSG00000179761.12	55.4054	2.59889	0.455145	5.71004	1.12953e-08	1.24586e-07	DE	DEL +
ENSG00000013725.14	146.444	-1.34033	0.234789	-5.70867	1.13859e-08	1.25485e-07	DE	DEL -
ENSG00000225014.1	9.22674	-1.595	0.279402	-5.7086	1.13907e-08	1.25487e-07	DE	DEL -
ENSG00000113100.10	2.92486	-4.2291	0.740985	-5.7074	1.14715e-08	1.26326e-07	DE	DEL -
[truncated: 3,056 more rows]

## Sheet: del+ GENES
Gene id	baseMean	log2FoldChange	lfcSE	stat	pvalue	padj	del	del2
ENSG00000105976.15	3979.38	2.21277	0.115964	19.0816	3.58845e-81	2.44705e-77	DE	DEL +
ENSG00000105464.3	253.691	4.60147	0.242396	18.9833	2.34428e-80	1.2789e-76	DE	DEL +
ENSG00000178773.15	317.916	4.52607	0.272168	16.6297	4.24924e-62	5.51935e-59	DE	DEL +
ENSG00000164379.7	124.168	4.72029	0.296893	15.899	6.43997e-57	6.50604e-54	DE	DEL +
ENSG00000117335.20	7819.53	1.18534	0.0803553	14.7513	3.01783e-49	1.91435e-46	DE	DEL +
ENSG00000062038.14	1594.88	4.75561	0.34423	13.8152	2.06323e-43	9.70324e-41	DE	DEL +
ENSG00000071539.14	230.866	1.63553	0.118563	13.7946	2.74624e-43	1.26965e-40	DE	DEL +
ENSG00000138028.16	57.192	2.97637	0.219005	13.5904	4.56328e-42	2.00762e-39	DE	DEL +
ENSG00000172031.7	41.6696	4.43392	0.328549	13.4955	1.66256e-41	6.87116e-39	DE	DEL +
ENSG00000196155.13	635.167	2.05377	0.153088	13.4156	4.90163e-41	1.93771e-38	DE	DEL +
ENSG00000166670.10	179.104	4.35419	0.325817	13.3639	9.82728e-41	3.77548e-38	DE	DEL +
ENSG00000175832.13	386.802	4.14945	0.311119	13.3372	1.40722e-40	5.25817e-38	DE	DEL +
ENSG00000173894.11	94.4949	3.16307	0.248904	12.708	5.33623e-37	1.56512e-34	DE	DEL +
ENSG00000163347.6	505.115	4.00799	0.318288	12.5923	2.32656e-36	6.47568e-34	DE	DEL +
ENSG00000185842.15	362.529	2.0683	0.167995	12.3117	7.83691e-35	1.99783e-32	DE	DEL +
ENSG00000006704.10	685.155	2.0249	0.165737	12.2176	2.50458e-34	6.15473e-32	DE	DEL +
ENSG00000152413.15	115.745	2.07006	0.169554	12.2089	2.78751e-34	6.78883e-32	DE	DEL +
ENSG00000129474.16	93.6393	2.67462	0.225652	11.8528	2.08095e-32	4.50492e-30	DE	DEL +
ENSG00000141570.11	62.9819	1.67085	0.142417	11.7321	8.72161e-32	1.73649e-29	DE	DEL +
ENSG00000114346.13	977.272	1.67198	0.14264	11.7217	9.86901e-32	1.9507e-29	DE	DEL +
ENSG00000163739.5	717.386	3.61991	0.308937	11.7173	1.03928e-31	2.02489e-29	DE	DEL +
ENSG00000169429.11	169.3	3.74027	0.319439	11.7089	1.14816e-31	2.20551e-29	DE	DEL +
ENSG00000111110.12	171.677	1.93794	0.167907	11.5418	8.12379e-31	1.43891e-28	DE	DEL +
ENSG00000091651.9	260.173	1.17089	0.101566	11.5284	9.48938e-31	1.66995e-28	DE	DEL +
ENSG00000029153.14	184.392	1.81909	0.158695	11.4628	2.02845e-30	3.5019e-28	DE	DEL +
ENSG00000117399.14	479.387	1.30643	0.114468	11.413	3.59962e-30	5.987e-28	DE	DEL +
ENSG00000170373.8	113.656	4.40521	0.392217	11.2316	2.85413e-29	4.42341e-27	DE	DEL +
ENSG00000117395.12	616.811	1.04152	0.0931365	11.1827	4.95554e-29	7.55152e-27	DE	DEL +
ENSG00000167767.14	130.655	5.17756	0.463391	11.1732	5.51638e-29	8.35946e-27	DE	DEL +
ENSG00000011426.11	598.434	1.78056	0.159555	11.1595	6.43545e-29	9.64504e-27	DE	DEL +
ENSG00000117650.13	258.54	1.56609	0.140533	11.144	7.66148e-29	1.12963e-26	DE	DEL +
ENSG00000096384.20	23051.5	1.30845	0.11764	11.1225	9.75276e-29	1.43025e-26	DE	DEL +
ENSG00000136997.20	1136.07	2.01006	0.181784	11.0574	2.0185e-28	2.92865e-26	DE	DEL +
ENSG00000175792.12	637.816	1.03523	0.0943323	10.9743	5.07854e-28	7.03185e-26	DE	DEL +
ENSG00000094804.12	447.531	1.35673	0.123838	10.9557	6.24122e-28	8.51209e-26	DE	DEL +
ENSG00000062282.15	116.641	2.03407	0.18656	10.903	1.11482e-27	1.47616e-25	DE	DEL +
ENSG00000104290.11	174.296	1.29733	0.122962	10.5506	5.04469e-26	6.00891e-24	DE	DEL +
ENSG00000124207.17	2035.83	1.5649	0.148859	10.5126	7.55431e-26	8.84729e-24	DE	DEL +
ENSG00000198759.12	40.592	3.64639	0.347663	10.4883	9.77989e-26	1.13036e-23	DE	DEL +
ENSG00000128578.10	159.055	2.28981	0.218368	10.486	1.00162e-25	1.15279e-23	DE	DEL +
ENSG00000169247.13	346.617	2.57222	0.245756	10.4665	1.23071e-25	1.40461e-23	DE	DEL +
ENSG00000273079.5	444.125	2.85896	0.274344	10.4211	1.98651e-25	2.22074e-23	DE	DEL +
ENSG00000184428.13	471.964	1.64059	0.157487	10.4174	2.06604e-25	2.30022e-23	DE	DEL +
ENSG00000146477.6	346.032	2.5716	0.246891	10.416	2.09672e-25	2.32489e-23	DE	DEL +
ENSG00000163734.4	344.078	3.51822	0.33786	10.4132	2.15755e-25	2.38265e-23	DE	DEL +
ENSG00000103494.14	321.112	1.18775	0.114588	10.3654	3.56285e-25	3.8565e-23	DE	DEL +
ENSG00000159263.16	74.8165	4.77288	0.461364	10.3452	4.40171e-25	4.70845e-23	DE	DEL +
ENSG00000108375.12	221.239	2.435	0.235788	10.327	5.31709e-25	5.62148e-23	DE	DEL +
ENSG00000101187.16	354.507	2.10676	0.205874	10.2332	1.40757e-24	1.45986e-22	DE	DEL +
ENSG00000122778.10	428.903	1.97299	0.192953	10.2252	1.52835e-24	1.57436e-22	DE	DEL +
ENSG00000135069.14	688.273	2.49354	0.243921	10.2227	1.56845e-24	1.60837e-22	DE	DEL +
ENSG00000232445.2	24.204	3.65246	0.357807	10.2079	1.82784e-24	1.86734e-22	DE	DEL +
ENSG00000131015.5	70.5406	3.86498	0.378728	10.2051	1.88055e-24	1.91402e-22	DE	DEL +
ENSG00000161800.13	794.022	1.15958	0.113846	10.1855	2.30134e-24	2.31637e-22	DE	DEL +
ENSG00000149968.12	872.353	4.55006	0.44971	10.1178	4.60776e-24	4.58708e-22	DE	DEL +
ENSG00000165905.18	196.449	3.05272	0.302109	10.1047	5.26645e-24	5.20482e-22	DE	DEL +
ENSG00000163618.18	623.146	2.89401	0.286766	10.0919	6.00173e-24	5.86771e-22	DE	DEL +
ENSG00000144381.17	10834	1.37281	0.136186	10.0804	6.74239e-24	6.52171e-22	DE	DEL +
ENSG00000101158.15	1193.05	1.27338	0.126354	10.0779	6.92221e-24	6.64849e-22	DE	DEL +
ENSG00000134827.8	355.729	4.53998	0.451268	10.0605	8.25757e-24	7.84814e-22	DE	DEL +
ENSG00000183734.4	24.133	2.92085	0.290608	10.0508	9.10967e-24	8.50974e-22	DE	DEL +
ENSG00000160862.13	383.374	3.56332	0.355267	10.03	1.12532e-23	1.04052e-21	DE	DEL +
ENSG00000103021.9	76.8757	1.95194	0.194743	10.0232	1.20594e-23	1.1113e-21	DE	DEL +
ENSG00000152669.9	41.6368	2.62455	0.262079	10.0144	1.31823e-23	1.21069e-21	DE	DEL +
ENSG00000101115.13	96.3926	3.14707	0.315229	9.98346	1.80079e-23	1.61579e-21	DE	DEL +
ENSG00000163468.15	2955.12	1.19142	0.119464	9.97301	2.00069e-23	1.78342e-21	DE	DEL +
ENSG00000168646.13	1852.44	2.3393	0.234688	9.96772	2.11024e-23	1.86281e-21	DE	DEL +
ENSG00000103353.16	337.639	1.05835	0.106808	9.90887	3.80915e-23	3.21679e-21	DE	DEL +
ENSG00000112796.10	56.8848	1.40674	0.142076	9.90134	4.10738e-23	3.44729e-21	DE	DEL +
ENSG00000103888.17	2403.44	2.4227	0.245335	9.87505	5.34081e-23	4.46875e-21	DE	DEL +
ENSG00000121957.14	832.822	1.31327	0.133072	9.86886	5.68074e-23	4.7242e-21	DE	DEL +
ENSG00000160214.13	440.414	1.04367	0.105913	9.85405	6.58344e-23	5.44171e-21	DE	DEL +
ENSG00000135744.8	367.926	2.36228	0.239967	9.84418	7.26282e-23	5.96243e-21	DE	DEL +
ENSG00000102384.13	154.636	1.39593	0.142048	9.82719	8.59886e-23	7.02249e-21	DE	DEL +
ENSG00000102048.16	47.5856	1.87413	0.191295	9.79706	1.15906e-22	9.24434e-21	DE	DEL +
ENSG00000197961.11	370.758	1.19648	0.122521	9.7655	1.58329e-22	1.2446e-20	DE	DEL +
ENSG00000171617.14	763.987	1.86661	0.192412	9.70106	2.98371e-22	2.332e-20	DE	DEL +
ENSG00000120149.9	84.3968	4.35192	0.449955	9.6719	3.9695e-22	3.06731e-20	DE	DEL +
ENSG00000165689.17	282.647	1.01156	0.104704	9.66107	4.41237e-22	3.3808e-20	DE	DEL +
ENSG00000070950.10	228.444	1.0153	0.105145	9.65622	4.62624e-22	3.53474e-20	DE	DEL +
ENSG00000175063.17	441.222	2.06485	0.214617	9.62111	6.51224e-22	4.93428e-20	DE	DEL +
ENSG00000165912.16	77.0935	2.48948	0.260675	9.55013	1.29535e-21	9.47274e-20	DE	DEL +
ENSG00000137673.9	967.259	6.30173	0.663091	9.50356	2.02841e-21	1.47151e-19	DE	DEL +
ENSG00000124571.18	946.521	1.18338	0.124656	9.49323	2.23981e-21	1.60355e-19	DE	DEL +
ENSG00000186193.9	60.5432	1.67973	0.177294	9.47427	2.68621e-21	1.90316e-19	DE	DEL +
ENSG00000158106.14	261.762	2.16164	0.228847	9.44579	3.52745e-21	2.47348e-19	DE	DEL +
ENSG00000182481.9	1836.31	1.25574	0.13317	9.4296	4.11672e-21	2.8573e-19	DE	DEL +
ENSG00000077152.11	252.78	1.56146	0.166449	9.38102	6.53348e-21	4.44423e-19	DE	DEL +
ENSG00000185479.6	1771.76	6.15446	0.663861	9.27071	1.84912e-20	1.18959e-18	DE	DEL +
ENSG00000008300.17	487.572	2.59211	0.279856	9.26229	2.00096e-20	1.27823e-18	DE	DEL +
ENSG00000091127.14	476.551	1.44042	0.155614	9.25631	2.11611e-20	1.34235e-18	DE	DEL +
ENSG00000025772.8	391.805	1.6757	0.181169	9.24937	2.25822e-20	1.42917e-18	DE	DEL +
ENSG00000096063.16	2188.08	1.13311	0.122736	9.23213	2.65305e-20	1.6598e-18	DE	DEL +
ENSG00000122641.11	56.7834	3.78687	0.411559	9.2013	3.53649e-20	2.18246e-18	DE	DEL +
ENSG00000165724.6	150.469	1.07617	0.117229	9.18011	4.30667e-20	2.62803e-18	DE	DEL +
ENSG00000182272.12	102.212	2.38667	0.260168	9.17357	4.57606e-20	2.77998e-18	DE	DEL +
ENSG00000105989.10	33.5203	4.49191	0.489786	9.17118	4.6786e-20	2.83596e-18	DE	DEL +
ENSG00000197905.9	230.917	1.92799	0.210946	9.13974	6.26e-20	3.72825e-18	DE	DEL +
ENSG00000127423.11	52.9822	1.90737	0.20871	9.13883	6.31297e-20	3.75161e-18	DE	DEL +
ENSG00000198720.13	127.639	1.97605	0.216348	9.13367	6.62164e-20	3.90949e-18	DE	DEL +
ENSG00000143412.10	44.6829	2.14555	0.234946	9.13208	6.71953e-20	3.95872e-18	DE	DEL +
ENSG00000088305.18	205.66	1.40553	0.154012	9.12611	7.10035e-20	4.16508e-18	DE	DEL +
ENSG00000261236.8	1898	1.28785	0.141468	9.10351	8.74618e-20	5.07595e-18	DE	DEL +
ENSG00000105173.14	152.626	1.10012	0.120945	9.09608	9.365e-20	5.42355e-18	DE	DEL +
ENSG00000050344.9	907.779	1.70923	0.188003	9.09149	9.76936e-20	5.6338e-18	DE	DEL +
ENSG00000133627.18	205.548	1.10949	0.122504	9.05682	1.34314e-19	7.66461e-18	DE	DEL +
ENSG00000155755.19	101.61	1.04582	0.115737	9.0362	1.62213e-19	9.23731e-18	DE	DEL +
ENSG00000101146.13	419.897	1.23352	0.136561	9.03274	1.67428e-19	9.47499e-18	DE	DEL +
ENSG00000184292.7	103.095	4.05852	0.449516	9.02865	1.73805e-19	9.81546e-18	DE	DEL +
ENSG00000088002.12	147.675	3.41012	0.378068	9.01986	1.88334e-19	1.05921e-17	DE	DEL +
ENSG00000124787.14	65.482	1.7918	0.198665	9.01918	1.89508e-19	1.06362e-17	DE	DEL +
ENSG00000067177.15	610.593	1.42453	0.158043	9.01358	1.99436e-19	1.11476e-17	DE	DEL +
ENSG00000164283.13	9.15161	3.92857	0.43595	9.01151	2.03246e-19	1.13373e-17	DE	DEL +
ENSG00000087586.17	1076.65	1.56866	0.174159	9.00707	2.11644e-19	1.17816e-17	DE	DEL +
ENSG00000183199.6	433.761	1.27102	0.141728	8.96802	3.01895e-19	1.6486e-17	DE	DEL +
ENSG00000113739.10	22.9776	3.41473	0.380852	8.96605	3.07337e-19	1.66997e-17	DE	DEL +
ENSG00000188706.13	1469.52	1.21165	0.135316	8.95422	3.42145e-19	1.85172e-17	DE	DEL +
ENSG00000135451.13	236.88	1.13872	0.127301	8.9451	3.71605e-19	2.00321e-17	DE	DEL +
ENSG00000131188.12	41.415	2.4281	0.271539	8.942	3.8219e-19	2.05621e-17	DE	DEL +
ENSG00000236698.1	483.929	1.18281	0.13245	8.9302	4.25256e-19	2.27445e-17	DE	DEL +
ENSG00000140263.15	660.212	1.70253	0.191308	8.89944	5.61307e-19	2.98103e-17	DE	DEL +
ENSG00000129451.12	82.5965	5.09638	0.576638	8.8381	9.73558e-19	5.03904e-17	DE	DEL +
ENSG00000088992.18	334.231	2.85596	0.32374	8.82177	1.12666e-18	5.75505e-17	DE	DEL +
ENSG00000152455.16	92.1233	1.05966	0.120369	8.80342	1.32704e-18	6.72819e-17	DE	DEL +
ENSG00000139629.16	373.212	1.71554	0.195962	8.75447	2.05068e-18	1.01703e-16	DE	DEL +
ENSG00000176244.7	19.2871	2.62729	0.300442	8.74475	2.23504e-18	1.10444e-16	DE	DEL +
ENSG00000137309.20	3146.69	1.26054	0.144201	8.74154	2.29951e-18	1.1322e-16	DE	DEL +
ENSG00000239672.7	90.9077	1.61933	0.185465	8.73119	2.52007e-18	1.23411e-16	DE	DEL +
ENSG00000124882.4	164.731	3.85378	0.441982	8.71931	2.79909e-18	1.35856e-16	DE	DEL +
ENSG00000157021.9	43.132	2.46066	0.282981	8.69552	3.45256e-18	1.63783e-16	DE	DEL +
ENSG00000124226.11	793.546	1.10547	0.127419	8.67586	4.10426e-18	1.93688e-16	DE	DEL +
ENSG00000156697.13	912.458	1.17792	0.135779	8.67528	4.12524e-18	1.94342e-16	DE	DEL +
ENSG00000171004.18	42.0032	2.7303	0.314857	8.67156	4.26247e-18	2.00461e-16	DE	DEL +
ENSG00000101850.13	62.7333	3.14555	0.363674	8.64939	5.17759e-18	2.41831e-16	DE	DEL +
ENSG00000197275.14	21.9741	1.47128	0.170495	8.62947	6.16347e-18	2.86896e-16	DE	DEL +
ENSG00000212993.5	145.422	3.1531	0.365806	8.61962	6.71796e-18	3.10586e-16	DE	DEL +
ENSG00000146858.8	101.494	1.44365	0.168197	8.58308	9.23693e-18	4.22036e-16	DE	DEL +
ENSG00000078098.14	85.6421	3.48371	0.406134	8.57775	9.67432e-18	4.39811e-16	DE	DEL +
ENSG00000101447.15	308.907	1.68999	0.197136	8.57271	1.01082e-17	4.57249e-16	DE	DEL +
ENSG00000088325.16	881.612	1.71231	0.199769	8.57148	1.02163e-17	4.60212e-16	DE	DEL +
ENSG00000165480.16	148.996	1.87105	0.21829	8.57139	1.02243e-17	4.60212e-16	DE	DEL +
ENSG00000183763.9	107.638	1.04449	0.121856	8.57154	1.02115e-17	4.60212e-16	DE	DEL +
ENSG00000130826.18	2101.55	1.02183	0.119404	8.55773	1.15109e-17	5.15571e-16	DE	DEL +
ENSG00000137699.17	316.341	2.85527	0.333929	8.55054	1.22509e-17	5.46028e-16	DE	DEL +
ENSG00000115484.15	1356.61	1.05482	0.123588	8.53498	1.40184e-17	6.2277e-16	DE	DEL +
ENSG00000108106.14	265.252	1.76522	0.206892	8.5321	1.43712e-17	6.37403e-16	DE	DEL +
ENSG00000101444.13	3081.6	1.61618	0.189608	8.52378	1.54431e-17	6.83835e-16	DE	DEL +
ENSG00000123473.15	814.015	1.42802	0.167551	8.5229	1.55608e-17	6.87926e-16	DE	DEL +
ENSG00000138035.15	853.266	1.0667	0.125373	8.50825	1.76577e-17	7.73945e-16	DE	DEL +
ENSG00000197168.13	44.9301	2.20333	0.258968	8.50813	1.76767e-17	7.73945e-16	DE	DEL +
ENSG00000106477.19	233.981	1.07501	0.126701	8.48464	2.16394e-17	9.33951e-16	DE	DEL +
ENSG00000254726.3	75.8158	3.4013	0.401624	8.46885	2.47818e-17	1.05952e-15	DE	DEL +
ENSG00000109255.11	59.6532	2.98962	0.353417	8.45918	2.69258e-17	1.14401e-15	DE	DEL +
ENSG00000174371.17	328.718	1.28434	0.152118	8.44308	3.09083e-17	1.30307e-15	DE	DEL +
ENSG00000166226.13	2110.9	1.03983	0.123234	8.4378	3.23368e-17	1.35492e-15	DE	DEL +
ENSG00000120694.20	2087.79	1.60773	0.190559	8.43688	3.25918e-17	1.36351e-15	DE	DEL +
ENSG00000146223.16	549.236	1.02009	0.121025	8.42879	3.49248e-17	1.45547e-15	DE	DEL +
ENSG00000165816.13	189.925	2.153	0.255493	8.42687	3.55042e-17	1.47629e-15	DE	DEL +
ENSG00000188483.8	150.975	1.96329	0.233717	8.40028	4.45404e-17	1.82422e-15	DE	DEL +
ENSG00000136108.15	513.565	1.29095	0.153696	8.39935	4.48975e-17	1.83608e-15	DE	DEL +
ENSG00000134057.15	726.567	1.48941	0.177444	8.3937	4.71073e-17	1.92357e-15	DE	DEL +
ENSG00000160401.15	56.3936	1.57514	0.187837	8.38569	5.04277e-17	2.05301e-15	DE	DEL +
ENSG00000140807.7	210.085	3.81197	0.454758	8.38241	5.18528e-17	2.10162e-15	DE	DEL +
ENSG00000165304.8	387.915	1.35682	0.162013	8.37474	5.53442e-17	2.22987e-15	DE	DEL +
ENSG00000152749.8	209.203	1.02627	0.122617	8.36972	5.77547e-17	2.31673e-15	DE	DEL +
ENSG00000111799.21	5357.48	2.76489	0.330525	8.36516	6.00332e-17	2.40107e-15	DE	DEL +
ENSG00000125630.16	625.136	1.0263	0.12288	8.35204	6.7096e-17	2.66014e-15	DE	DEL +
ENSG00000006118.14	174.499	1.75609	0.210291	8.35077	6.78178e-17	2.68096e-15	DE	DEL +
ENSG00000185269.12	96.5176	6.71839	0.805775	8.33781	7.56814e-17	2.96604e-15	DE	DEL +
ENSG00000004478.8	912.606	1.09643	0.131584	8.33258	7.90984e-17	3.0955e-15	DE	DEL +
ENSG00000060718.22	520.558	4.06034	0.487304	8.33227	7.93075e-17	3.09924e-15	DE	DEL +
ENSG00000247077.7	249.389	1.04961	0.126012	8.32951	8.11806e-17	3.1679e-15	DE	DEL +
ENSG00000064651.14	13122.8	1.60049	0.192682	8.30637	9.86709e-17	3.82851e-15	DE	DEL +
ENSG00000112559.14	28.9872	3.03044	0.365305	8.29566	1.0798e-16	4.17783e-15	DE	DEL +
ENSG00000162063.13	173.25	1.1097	0.13455	8.24748	1.61772e-16	6.15434e-15	DE	DEL +
ENSG00000112759.19	937.535	1.23487	0.150048	8.22984	1.8746e-16	7.07241e-15	DE	DEL +
ENSG00000188372.15	103.667	2.40873	0.293059	8.21924	2.04797e-16	7.69455e-15	DE	DEL +
ENSG00000111700.13	12.5914	6.11161	0.744061	8.21386	2.14187e-16	8.03628e-15	DE	DEL +
ENSG00000141698.17	207.46	1.15065	0.140296	8.20158	2.37249e-16	8.85288e-15	DE	DEL +
ENSG00000253729.8	7473.1	1.09917	0.134316	8.18347	2.75793e-16	1.01797e-14	DE	DEL +
ENSG00000104341.17	1236.39	1.75385	0.214331	8.18292	2.77049e-16	1.02123e-14	DE	DEL +
ENSG00000186007.10	24.4386	5.33861	0.653153	8.1736	2.99331e-16	1.0989e-14	DE	DEL +
ENSG00000162639.16	159.377	1.20236	0.147462	8.15375	3.52813e-16	1.28659e-14	DE	DEL +
ENSG00000115233.12	1004.27	1.01674	0.124726	8.15179	3.58571e-16	1.3041e-14	DE	DEL +
ENSG00000158055.16	50.4093	2.54566	0.312763	8.13927	3.97655e-16	1.43396e-14	DE	DEL +
ENSG00000164542.12	45.0825	1.73942	0.21413	8.1232	4.54066e-16	1.62968e-14	DE	DEL +
ENSG00000137563.12	810.406	2.28882	0.282957	8.08895	6.01831e-16	2.1292e-14	DE	DEL +
ENSG00000166123.14	501.729	1.7015	0.210469	8.08433	6.2508e-16	2.20859e-14	DE	DEL +
ENSG00000224126.2	76.5799	1.82858	0.22628	8.08106	6.42036e-16	2.26264e-14	DE	DEL +
ENSG00000112378.12	1079.2	1.46921	0.182239	8.06201	7.50514e-16	2.62796e-14	DE	DEL +
ENSG00000099194.6	1242.97	2.43335	0.301838	8.06179	7.51872e-16	2.62933e-14	DE	DEL +
ENSG00000138074.15	738.32	1.38949	0.172651	8.04795	8.41896e-16	2.92913e-14	DE	DEL +
ENSG00000064545.15	226.486	1.21941	0.151651	8.0409	8.91807e-16	3.08703e-14	DE	DEL +
ENSG00000106263.18	2878.67	1.09583	0.136332	8.03794	9.13576e-16	3.15838e-14	DE	DEL +
ENSG00000135245.10	19.3539	2.16861	0.269849	8.03638	9.25302e-16	3.19377e-14	DE	DEL +
ENSG00000120068.7	111.023	2.25135	0.280723	8.01983	1.05891e-15	3.62406e-14	DE	DEL +
ENSG00000136982.6	107.444	1.6928	0.211541	8.00221	1.22208e-15	4.1461e-14	DE	DEL +
ENSG00000073464.12	78.9244	1.4237	0.178193	7.98963	1.35349e-15	4.57487e-14	DE	DEL +
ENSG00000134317.18	75.0665	2.55583	0.320499	7.97451	1.52981e-15	5.1517e-14	DE	DEL +
ENSG00000173432.12	188.249	3.69546	0.463935	7.96546	1.64611e-15	5.50932e-14	DE	DEL +
ENSG00000107159.13	25.498	2.73312	0.343835	7.94894	1.88114e-15	6.21961e-14	DE	DEL +
ENSG00000173898.13	868.978	2.17124	0.273538	7.93763	2.06075e-15	6.78879e-14	DE	DEL +
ENSG00000136856.18	221.235	1.17819	0.148462	7.93595	2.08889e-15	6.87317e-14	DE	DEL +
ENSG00000213430.6	1160.35	1.36347	0.171998	7.92724	2.24061e-15	7.36351e-14	DE	DEL +
ENSG00000114767.7	450.88	1.28951	0.162764	7.92257	2.32644e-15	7.61804e-14	DE	DEL +
ENSG00000110881.12	91.5031	2.26582	0.28641	7.91111	2.55102e-15	8.33342e-14	DE	DEL +
ENSG00000147955.17	1061.98	1.22588	0.155263	7.89552	2.89096e-15	9.34321e-14	DE	DEL +
ENSG00000091436.17	304.759	1.70963	0.216655	7.89102	2.99723e-15	9.67057e-14	DE	DEL +
ENSG00000188343.13	139.318	1.65865	0.210426	7.88231	3.21379e-15	1.03254e-13	DE	DEL +
ENSG00000183856.11	1233.46	1.54731	0.196447	7.87649	3.36693e-15	1.0792e-13	DE	DEL +
ENSG00000248641.1	738.575	1.35853	0.172818	7.86102	3.81026e-15	1.20992e-13	DE	DEL +
ENSG00000125319.14	98.7307	1.18166	0.150374	7.85813	3.89915e-15	1.23528e-13	DE	DEL +
ENSG00000196754.13	28.7431	4.35108	0.554985	7.84	4.50562e-15	1.41753e-13	DE	DEL +
ENSG00000138772.13	671.564	1.25789	0.160675	7.82881	4.92513e-15	1.54595e-13	DE	DEL +
ENSG00000117155.16	289.942	1.05973	0.135702	7.80924	5.75338e-15	1.79559e-13	DE	DEL +
ENSG00000233966.1	100.604	1.55908	0.199774	7.80419	5.98838e-15	1.86467e-13	DE	DEL +
ENSG00000116857.17	213.388	1.26723	0.162554	7.79578	6.40103e-15	1.98818e-13	DE	DEL +
ENSG00000165175.15	85.7498	1.19702	0.153603	7.79293	6.54715e-15	2.02709e-13	DE	DEL +
ENSG00000090889.12	693.581	1.2242	0.157309	7.78218	7.12865e-15	2.19467e-13	DE	DEL +
ENSG00000167523.13	77.8655	1.39415	0.17932	7.77464	7.56594e-15	2.32405e-13	DE	DEL +
ENSG00000081041.9	290.981	2.9752	0.383023	7.76767	7.99437e-15	2.44465e-13	DE	DEL +
ENSG00000143882.12	86.2594	2.15648	0.278529	7.74238	9.75735e-15	2.9409e-13	DE	DEL +
ENSG00000114993.17	542.702	1.05121	0.135831	7.73909	1.00131e-14	3.01464e-13	DE	DEL +
ENSG00000181544.15	73.3077	1.50514	0.194599	7.73457	1.03749e-14	3.1167e-13	DE	DEL +
ENSG00000171388.12	15.093	2.26086	0.292679	7.72471	1.1211e-14	3.35674e-13	DE	DEL +
ENSG00000079462.7	170.482	1.47019	0.190492	7.71788	1.18278e-14	3.52212e-13	DE	DEL +
ENSG00000124216.4	30.3774	2.39743	0.310913	7.71093	1.24909e-14	3.71553e-13	DE	DEL +
ENSG00000138101.18	256.098	1.05305	0.136654	7.70596	1.29859e-14	3.85436e-13	DE	DEL +
ENSG00000101224.17	554.034	1.55856	0.202387	7.70088	1.3513e-14	3.99343e-13	DE	DEL +
ENSG00000185480.11	185.243	1.26931	0.164889	7.69796	1.38251e-14	4.08125e-13	DE	DEL +
ENSG00000024526.17	115.493	1.21219	0.157513	7.69584	1.40566e-14	4.13171e-13	DE	DEL +
ENSG00000119280.17	91.1078	1.12421	0.14614	7.69274	1.44018e-14	4.21954e-13	DE	DEL +
ENSG00000003249.14	19.7675	2.96511	0.385557	7.69046	1.46613e-14	4.28634e-13	DE	DEL +
ENSG00000065328.16	204.148	1.09806	0.142867	7.68586	1.5197e-14	4.42873e-13	DE	DEL +
ENSG00000148735.15	317.333	1.7482	0.227657	7.67907	1.60245e-14	4.65992e-13	DE	DEL +
ENSG00000205089.7	36.5926	1.21744	0.158624	7.67501	1.65406e-14	4.80129e-13	DE	DEL +
ENSG00000142945.13	344.25	1.23885	0.161421	7.67468	1.65828e-14	4.80688e-13	DE	DEL +
ENSG00000158352.15	1159.05	1.34293	0.175355	7.65836	1.8832e-14	5.40149e-13	DE	DEL +
ENSG00000183207.14	1344.05	1.14009	0.148934	7.65499	1.93334e-14	5.5163e-13	DE	DEL +
ENSG00000173557.15	26.828	2.40453	0.314878	7.63639	2.23398e-14	6.32119e-13	DE	DEL +
ENSG00000164953.16	371.785	1.28747	0.168741	7.62985	2.35024e-14	6.64327e-13	DE	DEL +
ENSG00000126602.11	900.741	1.24438	0.163314	7.61954	2.54582e-14	7.15901e-13	DE	DEL +
ENSG00000171453.20	546.433	1.24713	0.163775	7.61488	2.63929e-14	7.40657e-13	DE	DEL +
ENSG00000101150.17	573.475	1.16428	0.153001	7.60965	2.74829e-14	7.69662e-13	DE	DEL +
ENSG00000170312.16	286.217	1.45312	0.191026	7.60691	2.80733e-14	7.84585e-13	DE	DEL +
ENSG00000180855.16	411.833	1.01995	0.134261	7.59675	3.03672e-14	8.46093e-13	DE	DEL +
ENSG00000128581.17	112.511	1.5733	0.207174	7.59411	3.0992e-14	8.62621e-13	DE	DEL +
ENSG00000128059.8	180.222	1.32443	0.174635	7.58401	3.35043e-14	9.27815e-13	DE	DEL +
ENSG00000163191.6	2215.75	1.80281	0.238031	7.57383	3.62381e-14	9.97443e-13	DE	DEL +
ENSG00000204764.14	267.316	1.38881	0.183411	7.57214	3.67122e-14	1.00947e-12	DE	DEL +
ENSG00000070756.16	38785.7	1.11928	0.148033	7.56101	3.99967e-14	1.09099e-12	DE	DEL +
ENSG00000135480.16	186.555	5.18684	0.68723	7.54746	4.43835e-14	1.20463e-12	DE	DEL +
ENSG00000142408.5	14.9639	3.23558	0.428972	7.54264	4.60555e-14	1.24752e-12	DE	DEL +
ENSG00000196793.13	120.365	1.16511	0.15467	7.53288	4.96322e-14	1.33909e-12	DE	DEL +
ENSG00000133131.15	404.344	1.07376	0.14267	7.52618	5.22471e-14	1.4027e-12	DE	DEL +
ENSG00000137869.15	50.9095	2.00123	0.26608	7.52114	5.42993e-14	1.45208e-12	DE	DEL +
ENSG00000146411.6	69.535	2.51323	0.335298	7.4955	6.60472e-14	1.7542e-12	DE	DEL +
ENSG00000123975.5	307.132	1.5562	0.207642	7.49461	6.64975e-14	1.76445e-12	DE	DEL +
ENSG00000111907.21	110.529	1.63407	0.218223	7.48811	6.98735e-14	1.84863e-12	DE	DEL +
ENSG00000196584.3	44.2829	1.78461	0.238435	7.48469	7.17142e-14	1.89549e-12	DE	DEL +
ENSG00000146731.11	2519.57	1.1113	0.148536	7.48165	7.33943e-14	1.93802e-12	DE	DEL +
ENSG00000105364.14	628.641	1.2173	0.162926	7.47145	7.93155e-14	2.08429e-12	DE	DEL +
ENSG00000205339.10	3742.26	1.03754	0.139368	7.44463	9.72181e-14	2.53278e-12	DE	DEL +
ENSG00000101189.7	141.013	1.45024	0.19484	7.44323	9.82542e-14	2.55489e-12	DE	DEL +
ENSG00000172164.15	355.017	2.09395	0.281851	7.42928	1.09194e-13	2.81787e-12	DE	DEL +
ENSG00000160183.16	197.274	1.86295	0.250783	7.42851	1.09827e-13	2.83153e-12	DE	DEL +
ENSG00000146670.10	69.371	1.35438	0.182369	7.42659	1.11431e-13	2.86744e-12	DE	DEL +
ENSG00000128422.17	475.053	5.00122	0.673883	7.4215	1.15805e-13	2.9688e-12	DE	DEL +
ENSG00000166451.13	77.7433	1.35006	0.181919	7.4212	1.16061e-13	2.97257e-12	DE	DEL +
ENSG00000123213.23	405.631	1.10568	0.149191	7.41117	1.25189e-13	3.1795e-12	DE	DEL +
ENSG00000120708.17	4699.92	1.9851	0.267916	7.40941	1.26861e-13	3.21597e-12	DE	DEL +
ENSG00000083807.10	52.0554	2.51466	0.33962	7.40435	1.31793e-13	3.33171e-12	DE	DEL +
ENSG00000171224.9	33.8106	2.00164	0.270896	7.38896	1.47979e-13	3.72708e-12	DE	DEL +
ENSG00000250329.1	92.8877	1.72756	0.234069	7.38056	1.57629e-13	3.95552e-12	DE	DEL +
ENSG00000088899.15	138.587	2.067	0.280531	7.36817	1.72987e-13	4.31312e-12	DE	DEL +
ENSG00000163577.8	36.5424	1.3507	0.183338	7.36724	1.74191e-13	4.33919e-12	DE	DEL +
ENSG00000102024.18	773.365	1.28503	0.174571	7.36107	1.8244e-13	4.52813e-12	DE	DEL +
ENSG00000139292.13	527.13	2.17438	0.295619	7.35536	1.90413e-13	4.71316e-12	DE	DEL +
ENSG00000133048.13	168.775	1.93119	0.26259	7.35438	1.91819e-13	4.73506e-12	DE	DEL +
ENSG00000078114.18	921.438	1.69637	0.231184	7.33776	2.17191e-13	5.32285e-12	DE	DEL +
ENSG00000183010.17	1010.95	1.6275	0.221795	7.33785	2.17054e-13	5.32285e-12	DE	DEL +
ENSG00000124766.7	380.61	1.82712	0.249123	7.33423	2.22999e-13	5.45537e-12	DE	DEL +
ENSG00000120526.11	228.241	1.41243	0.192693	7.32993	2.30271e-13	5.60813e-12	DE	DEL +
ENSG00000106089.12	58.3308	1.49057	0.203623	7.32023	2.4754e-13	6.00192e-12	DE	DEL +
ENSG00000183742.13	376.453	1.47681	0.202643	7.28774	3.15197e-13	7.57496e-12	DE	DEL +
ENSG00000179431.7	33.8324	1.96358	0.269532	7.28514	3.21348e-13	7.70925e-12	DE	DEL +
ENSG00000203760.8	181.665	1.68913	0.232117	7.27708	3.41129e-13	8.15511e-12	DE	DEL +
ENSG00000141076.18	491.296	1.1034	0.151687	7.27419	3.48517e-13	8.31715e-12	DE	DEL +
ENSG00000151388.11	148.619	2.14189	0.295173	7.25638	3.97598e-13	9.43888e-12	DE	DEL +
ENSG00000235173.7	598.768	1.13889	0.157092	7.24986	4.17211e-13	9.87013e-12	DE	DEL +
ENSG00000092445.12	67.3135	1.02424	0.141366	7.24527	4.31565e-13	1.01744e-11	DE	DEL +
ENSG00000172167.8	156.007	1.25919	0.173816	7.24439	4.34394e-13	1.02323e-11	DE	DEL +
ENSG00000157766.18	184.458	2.43077	0.335582	7.24345	4.37398e-13	1.02853e-11	DE	DEL +
ENSG00000163931.16	3744.7	1.19364	0.164854	7.24062	4.46652e-13	1.04938e-11	DE	DEL +
ENSG00000104356.11	440.619	1.01293	0.14012	7.22899	4.86584e-13	1.13928e-11	DE	DEL +
ENSG00000164934.14	761.482	1.36604	0.189139	7.2224	5.10786e-13	1.1888e-11	DE	DEL +
ENSG00000101144.13	361.34	2.77265	0.384229	7.21614	5.34826e-13	1.24052e-11	DE	DEL +
ENSG00000089685.15	118.903	1.4077	0.195081	7.21597	5.35503e-13	1.24103e-11	DE	DEL +
ENSG00000139323.14	401.487	1.0457	0.14499	7.21221	5.50501e-13	1.27254e-11	DE	DEL +
ENSG00000232956.9	33.3159	1.18495	0.164347	7.21003	5.59411e-13	1.29095e-11	DE	DEL +
ENSG00000095739.11	144.187	2.30801	0.320417	7.20314	5.88408e-13	1.35215e-11	DE	DEL +
ENSG00000162065.14	135.597	1.18074	0.164263	7.18811	6.56935e-13	1.50455e-11	DE	DEL +
ENSG00000265817.4	11.4706	1.95029	0.271951	7.17146	7.42e-13	1.68944e-11	DE	DEL +
ENSG00000163993.7	475.801	3.21525	0.448403	7.17045	7.47497e-13	1.70054e-11	DE	DEL +
ENSG00000151012.13	279.496	2.07822	0.290178	7.16186	7.95896e-13	1.80613e-11	DE	DEL +
ENSG00000104738.18	1420.97	1.03351	0.145092	7.12309	1.0553e-12	2.36334e-11	DE	DEL +
ENSG00000163597.15	386.231	1.33997	0.188125	7.12276	1.0579e-12	2.36722e-11	DE	DEL +
ENSG00000129295.9	163.746	1.67672	0.235475	7.12059	1.07468e-12	2.40082e-11	DE	DEL +
ENSG00000111247.14	114.457	1.15599	0.162356	7.12006	1.0788e-12	2.40806e-11	DE	DEL +
ENSG00000129151.9	18.0913	4.14888	0.582717	7.11988	1.08023e-12	2.40928e-11	DE	DEL +
ENSG00000131730.16	228.831	2.80908	0.395543	7.10183	1.23115e-12	2.73248e-11	DE	DEL +
ENSG00000258011.2	271.008	1.35201	0.190924	7.08138	1.42728e-12	3.14221e-11	DE	DEL +
ENSG00000106348.18	1413.63	1.04513	0.147714	7.07537	1.49054e-12	3.27618e-11	DE	DEL +
ENSG00000136383.6	326.597	2.921	0.41322	7.06886	1.56217e-12	3.41985e-11	DE	DEL +
ENSG00000146733.14	138.754	1.62428	0.229801	7.0682	1.56957e-12	3.4333e-11	DE	DEL +
ENSG00000092621.12	657.878	1.98887	0.281704	7.06017	1.66303e-12	3.6261e-11	DE	DEL +
ENSG00000249992.2	20.7361	2.2136	0.313684	7.05678	1.7041e-12	3.71267e-11	DE	DEL +
ENSG00000164087.8	184.073	1.00693	0.14291	7.04591	1.84248e-12	3.99821e-11	DE	DEL +
ENSG00000112984.12	269.661	1.23799	0.175986	7.03459	1.99849e-12	4.30252e-11	DE	DEL +
ENSG00000266076.1	3.88104	2.6694	0.37969	7.03048	2.05827e-12	4.42568e-11	DE	DEL +
ENSG00000139734.19	399.448	1.40746	0.200409	7.02294	2.17242e-12	4.65858e-11	DE	DEL +
ENSG00000073756.12	187.602	2.91728	0.415792	7.0162	2.2798e-12	4.85828e-11	DE	DEL +
ENSG00000167747.14	78.3542	1.45989	0.208239	7.01064	2.37231e-12	5.04361e-11	DE	DEL +
ENSG00000122861.16	141.234	1.84622	0.263543	7.00538	2.46316e-12	5.20835e-11	DE	DEL +
ENSG00000189377.9	60.0344	4.13554	0.591177	6.99544	2.64433e-12	5.57415e-11	DE	DEL +
ENSG00000177426.21	2467.28	1.47027	0.210267	6.99237	2.70285e-12	5.6931e-11	DE	DEL +
ENSG00000163689.20	86.335	1.83056	0.261905	6.98941	2.76041e-12	5.80538e-11	DE	DEL +
ENSG00000124217.5	74.8823	1.22662	0.175501	6.98923	2.76407e-12	5.80858e-11	DE	DEL +
ENSG00000180817.12	3169.45	1.51829	0.217438	6.98263	2.89705e-12	6.07867e-11	DE	DEL +
ENSG00000157224.16	331.423	1.08926	0.156022	6.98146	2.92127e-12	6.12479e-11	DE	DEL +
ENSG00000118193.12	253.053	1.33795	0.191998	6.96857	3.20171e-12	6.68196e-11	DE	DEL +
ENSG00000134690.11	356.959	1.02141	0.146837	6.95607	3.49894e-12	7.27999e-11	DE	DEL +
ENSG00000196711.9	7.81317	2.96022	0.425683	6.95406	3.54931e-12	7.37354e-11	DE	DEL +
ENSG00000109321.11	7654.19	2.25447	0.324593	6.94552	3.7707e-12	7.80375e-11	DE	DEL +
ENSG00000109084.14	227.791	1.58562	0.228525	6.93848	3.96332e-12	8.15291e-11	DE	DEL +
ENSG00000112742.10	260.931	1.21457	0.175155	6.93425	4.08383e-12	8.38816e-11	DE	DEL +
ENSG00000136689.18	126.333	1.45019	0.209215	6.9316	4.16094e-12	8.53368e-11	DE	DEL +
ENSG00000197930.13	913.492	1.13165	0.163501	6.92135	4.4735e-12	9.14398e-11	DE	DEL +
ENSG00000069011.16	577.654	1.69635	0.24522	6.91765	4.5921e-12	9.36163e-11	DE	DEL +
ENSG00000128692.8	577.898	1.44483	0.208931	6.91533	4.66761e-12	9.50137e-11	DE	DEL +
ENSG00000160345.13	19.3363	2.29274	0.331573	6.91473	4.68753e-12	9.5348e-11	DE	DEL +
ENSG00000146410.12	90.5164	1.02226	0.147887	6.91246	4.76328e-12	9.68167e-11	DE	DEL +
ENSG00000181610.13	222.179	1.28903	0.186786	6.90112	5.15924e-12	1.04398e-10	DE	DEL +
ENSG00000162073.14	88.0677	1.61382	0.234014	6.89627	5.33856e-12	1.07787e-10	DE	DEL +
ENSG00000106628.10	1085.29	1.29849	0.188349	6.89405	5.42272e-12	1.09324e-10	DE	DEL +
ENSG00000170689.10	253.408	1.49432	0.217235	6.87882	6.03493e-12	1.20863e-10	DE	DEL +
ENSG00000182199.11	1381.6	1.20764	0.175674	6.87435	6.22715e-12	1.24621e-10	DE	DEL +
ENSG00000137692.12	274.673	1.21605	0.177069	6.86769	6.52481e-12	1.30196e-10	DE	DEL +
ENSG00000131019.11	36.0341	1.6104	0.234525	6.86663	6.57341e-12	1.31069e-10	DE	DEL +
ENSG00000148335.14	52.3819	1.28887	0.187728	6.86564	6.6194e-12	1.31859e-10	DE	DEL +
ENSG00000105792.19	75.8723	1.16662	0.170305	6.85018	7.3759e-12	1.45897e-10	DE	DEL +
ENSG00000159423.17	189.999	2.13071	0.311173	6.84735	7.52288e-12	1.48589e-10	DE	DEL +
ENSG00000068650.18	1537.18	1.68423	0.246025	6.84575	7.60777e-12	1.50049e-10	DE	DEL +
ENSG00000198088.10	86.1858	1.04385	0.152786	6.83207	8.36951e-12	1.6377e-10	DE	DEL +
ENSG00000137168.8	239.867	1.08534	0.158984	6.82669	8.68986e-12	1.69552e-10	DE	DEL +
ENSG00000172315.6	180.136	1.17308	0.172026	6.81923	9.15303e-12	1.77826e-10	DE	DEL +
ENSG00000101190.13	124.431	1.34915	0.197857	6.81885	9.17737e-12	1.78172e-10	DE	DEL +
ENSG00000214796.8	24.1992	1.77988	0.26112	6.81633	9.33944e-12	1.8106e-10	DE	DEL +
ENSG00000165376.11	322.345	3.66034	0.537042	6.81574	9.37822e-12	1.81683e-10	DE	DEL +
ENSG00000137747.16	124.114	2.94492	0.432276	6.8126	9.5848e-12	1.85422e-10	DE	DEL +
ENSG00000111012.10	64.3551	1.03799	0.152529	6.8052	1.00908e-11	1.94247e-10	DE	DEL +
ENSG00000184949.16	55.6509	1.96698	0.2892	6.80145	1.03574e-11	1.99097e-10	DE	DEL +
ENSG00000170293.9	104.551	1.26728	0.18652	6.79434	1.08809e-11	2.08426e-10	DE	DEL +
ENSG00000101181.17	512.511	1.05514	0.155304	6.79399	1.09073e-11	2.08638e-10	DE	DEL +
ENSG00000138180.16	166.292	1.26324	0.186208	6.78399	1.16903e-11	2.22679e-10	DE	DEL +
ENSG00000115163.15	66.1628	1.45233	0.214456	6.77213	1.26896e-11	2.40406e-10	DE	DEL +
ENSG00000196611.5	524.44	2.90411	0.429758	6.75756	1.40337e-11	2.64181e-10	DE	DEL +
ENSG00000104312.8	239.867	1.40998	0.208671	6.75699	1.40891e-11	2.65039e-10	DE	DEL +
ENSG00000137198.10	156.912	1.87335	0.277362	6.75416	1.43661e-11	2.69753e-10	DE	DEL +
ENSG00000159259.8	192.545	1.02056	0.151181	6.75059	1.47247e-11	2.76046e-10	DE	DEL +
ENSG00000262406.3	1347.71	1.90776	0.282718	6.7479	1.49997e-11	2.80815e-10	DE	DEL +
ENSG00000130193.8	49.3013	1.38236	0.204909	6.74621	1.51757e-11	2.8372e-10	DE	DEL +
ENSG00000126453.9	236.285	1.34518	0.199431	6.74507	1.52957e-11	2.85769e-10	DE	DEL +
ENSG00000180438.15	42.1683	4.67755	0.693554	6.74432	1.53744e-11	2.87041e-10	DE	DEL +
ENSG00000167695.15	280.711	1.22298	0.181468	6.73937	1.5908e-11	2.95789e-10	DE	DEL +
ENSG00000174951.11	41.2051	1.86083	0.276166	6.73809	1.60484e-11	2.97976e-10	DE	DEL +
ENSG00000069482.7	70.8502	2.5296	0.375484	6.73691	1.61785e-11	2.99593e-10	DE	DEL +
ENSG00000130305.17	287.447	1.00202	0.148893	6.72984	1.69855e-11	3.13686e-10	DE	DEL +
ENSG00000169607.13	115.085	1.37304	0.204127	6.7264	1.73916e-11	3.19669e-10	DE	DEL +
ENSG00000140835.9	54.543	3.50184	0.520712	6.7251	1.75477e-11	3.22322e-10	DE	DEL +
ENSG00000144395.18	102.225	1.15826	0.172305	6.72211	1.79116e-11	3.28565e-10	DE	DEL +
ENSG00000136854.22	704.908	1.07261	0.159674	6.71746	1.8492e-11	3.38074e-10	DE	DEL +
ENSG00000126249.8	47.8813	1.55413	0.231372	6.71703	1.8546e-11	3.38834e-10	DE	DEL +
ENSG00000144354.14	652.662	1.50849	0.224969	6.70533	2.00946e-11	3.65171e-10	DE	DEL +
ENSG00000142089.16	7624.63	1.45693	0.217312	6.70434	2.02326e-11	3.66944e-10	DE	DEL +
ENSG00000088826.18	90.277	1.80304	0.269089	6.70054	2.07651e-11	3.75106e-10	DE	DEL +
ENSG00000164109.14	156.462	1.64826	0.246425	6.68867	2.25209e-11	4.03615e-10	DE	DEL +
ENSG00000240204.3	5.8364	2.85102	0.426281	6.68813	2.26039e-11	4.04572e-10	DE	DEL +
ENSG00000234602.9	8.80018	2.70034	0.404584	6.67435	2.48323e-11	4.41559e-10	DE	DEL +
ENSG00000133119.13	316.78	1.27778	0.19148	6.67314	2.50379e-11	4.44635e-10	DE	DEL +
ENSG00000115009.13	955.272	2.57399	0.386228	6.66442	2.65721e-11	4.70654e-10	DE	DEL +
ENSG00000131389.17	844.665	1.87011	0.281033	6.65442	2.84426e-11	5.02479e-10	DE	DEL +
ENSG00000277462.2	57.7482	1.16241	0.174741	6.6522	2.88753e-11	5.09793e-10	DE	DEL +
ENSG00000126368.6	260.355	1.00826	0.15188	6.63852	3.16838e-11	5.55781e-10	DE	DEL +
ENSG00000101057.16	1104.82	1.66037	0.250317	6.63307	3.28783e-11	5.75993e-10	DE	DEL +
ENSG00000117122.14	65.9774	2.00633	0.302806	6.6258	3.45363e-11	6.03103e-10	DE	DEL +
ENSG00000137693.14	1238.92	1.0574	0.159749	6.6191	3.6138e-11	6.27459e-10	DE	DEL +
ENSG00000130147.16	706.825	1.1378	0.173219	6.56858	5.07977e-11	8.55313e-10	DE	DEL +
ENSG00000108479.12	198.199	1.07233	0.163383	6.56326	5.2644e-11	8.84763e-10	DE	DEL +
ENSG00000167755.15	27.1842	4.31353	0.657252	6.56297	5.27453e-11	8.85919e-10	DE	DEL +
ENSG00000135446.17	1656.36	1.26985	0.19353	6.5615	5.32689e-11	8.93613e-10	DE	DEL +
ENSG00000149636.15	223.888	1.04904	0.159961	6.55806	5.45115e-11	9.12775e-10	DE	DEL +
ENSG00000153558.16	90.4205	1.59832	0.243808	6.55568	5.53899e-11	9.26346e-10	DE	DEL +
ENSG00000120254.15	1032.11	1.4938	0.228435	6.53925	6.18262e-11	1.02519e-09	DE	DEL +
ENSG00000235489.4	51.8521	1.4291	0.218759	6.53275	6.45712e-11	1.06746e-09	DE	DEL +
ENSG00000197498.13	349.694	1.10762	0.169861	6.52075	6.99572e-11	1.15022e-09	DE	DEL +
ENSG00000101003.10	158.924	1.28845	0.19783	6.51288	7.37215e-11	1.20702e-09	DE	DEL +
ENSG00000172819.17	122.361	1.42	0.218462	6.49999	8.03275e-11	1.30267e-09	DE	DEL +
ENSG00000143476.18	268.545	1.02758	0.158233	6.49412	8.35203e-11	1.35028e-09	DE	DEL +
ENSG00000172456.18	673.597	1.96519	0.30269	6.49242	8.44701e-11	1.36418e-09	DE	DEL +
ENSG00000187258.14	96.3179	5.17608	0.798477	6.48245	9.0248e-11	1.4549e-09	DE	DEL +
ENSG00000109576.14	166.047	1.44568	0.223052	6.48135	9.09083e-11	1.46382e-09	DE	DEL +
ENSG00000163132.8	16.384	3.0064	0.463917	6.48048	9.1432e-11	1.47051e-09	DE	DEL +
ENSG00000198535.5	32.6007	2.57844	0.398576	6.46912	9.85753e-11	1.57242e-09	DE	DEL +
ENSG00000123485.12	285.243	1.17543	0.18172	6.46835	9.90783e-11	1.57768e-09	DE	DEL +
ENSG00000131746.13	1534.03	2.6129	0.404179	6.4647	1.01499e-10	1.61152e-09	DE	DEL +
ENSG00000143228.13	122.343	1.42648	0.220952	6.45605	1.0747e-10	1.70137e-09	DE	DEL +
ENSG00000141391.14	35.1875	1.11691	0.173014	6.4556	1.07788e-10	1.70541e-09	DE	DEL +
ENSG00000164182.11	426.012	1.22315	0.18958	6.45189	1.10465e-10	1.74474e-09	DE	DEL +
ENSG00000164171.11	3440.5	1.38081	0.214151	6.44784	1.13454e-10	1.78574e-09	DE	DEL +
ENSG00000141527.18	39.5031	2.37991	0.369387	6.44287	1.17235e-10	1.84312e-09	DE	DEL +
ENSG00000183960.9	161.069	1.33629	0.207675	6.43455	1.23841e-10	1.93804e-09	DE	DEL +
ENSG00000159685.11	179.152	1.55861	0.242433	6.42903	1.28419e-10	2.00165e-09	DE	DEL +
ENSG00000088836.14	339.014	2.91559	0.453875	6.42378	1.3293e-10	2.06842e-09	DE	DEL +
ENSG00000101294.18	2519.01	1.18132	0.183905	6.4235	1.33178e-10	2.06991e-09	DE	DEL +
ENSG00000156469.9	164.818	1.08377	0.168728	6.42318	1.33455e-10	2.07304e-09	DE	DEL +
ENSG00000134762.17	129.911	3.49746	0.545478	6.41173	1.4388e-10	2.21355e-09	DE	DEL +
ENSG00000114251.14	105.708	1.54051	0.240453	6.40669	1.48708e-10	2.28011e-09	DE	DEL +
ENSG00000116161.18	441.546	1.00034	0.156254	6.40205	1.53301e-10	2.34394e-09	DE	DEL +
ENSG00000204954.10	36.8741	1.07389	0.167968	6.39342	1.62215e-10	2.4664e-09	DE	DEL +
ENSG00000184368.16	189.97	2.40547	0.376698	6.38567	1.70644e-10	2.58879e-09	DE	DEL +
ENSG00000178719.17	698.015	1.12375	0.176531	6.36572	1.94373e-10	2.91634e-09	DE	DEL +
ENSG00000115946.8	172.113	1.08635	0.170802	6.36028	2.01392e-10	3.01834e-09	DE	DEL +
ENSG00000111206.13	435.705	1.18091	0.185689	6.35959	2.02294e-10	3.03018e-09	DE	DEL +
ENSG00000009950.16	747.549	2.30028	0.361752	6.35871	2.03461e-10	3.04432e-09	DE	DEL +
ENSG00000115507.10	13.8839	4.08161	0.641967	6.35797	2.04438e-10	3.05493e-09	DE	DEL +
ENSG00000068489.13	191.191	1.19203	0.187579	6.35479	2.08707e-10	3.11325e-09	DE	DEL +
ENSG00000196411.10	1083.37	1.14768	0.180619	6.35415	2.09587e-10	3.12399e-09	DE	DEL +
ENSG00000184903.10	117.501	1.00985	0.159098	6.34736	2.19041e-10	3.25069e-09	DE	DEL +
ENSG00000205420.11	610.372	5.39405	0.852506	6.32729	2.4951e-10	3.66697e-09	DE	DEL +
ENSG00000149554.13	365.679	1.11333	0.175972	6.32676	2.50369e-10	3.67505e-09	DE	DEL +
ENSG00000184220.12	339.66	1.11469	0.176289	6.32306	2.56431e-10	3.75654e-09	DE	DEL +
ENSG00000213383.2	403.964	1.47982	0.234259	6.317	2.66687e-10	3.90259e-09	DE	DEL +
ENSG00000169679.15	487.99	1.07913	0.171042	6.30915	2.80565e-10	4.09469e-09	DE	DEL +
ENSG00000185885.16	911.642	2.1588	0.342217	6.30828	2.8215e-10	4.11342e-09	DE	DEL +
ENSG00000130706.13	774.959	1.15452	0.183153	6.30355	2.90909e-10	4.23206e-09	DE	DEL +
ENSG00000126953.8	101.485	1.3242	0.210488	6.2911	3.15215e-10	4.5759e-09	DE	DEL +
ENSG00000116675.16	112.193	1.32552	0.210868	6.28604	3.25664e-10	4.72005e-09	DE	DEL +
ENSG00000100228.12	70.1392	1.47673	0.234981	6.28446	3.29001e-10	4.76589e-09	DE	DEL +
ENSG00000181588.16	210.415	1.23455	0.196548	6.28113	3.36111e-10	4.86371e-09	DE	DEL +
ENSG00000270722.1	11.7376	3.5919	0.572988	6.26871	3.64047e-10	5.24292e-09	DE	DEL +
ENSG00000102359.7	1072.82	1.77342	0.283067	6.26504	3.72738e-10	5.35679e-09	DE	DEL +
ENSG00000125977.7	1691.94	1.2186	0.19454	6.26404	3.7513e-10	5.38832e-09	DE	DEL +
ENSG00000119547.6	25.0069	2.06565	0.330021	6.25915	3.87078e-10	5.54825e-09	DE	DEL +
ENSG00000170231.16	39.2194	2.8209	0.450899	6.25618	3.9453e-10	5.64913e-09	DE	DEL +
ENSG00000163995.20	254.204	1.32788	0.212413	6.25139	4.06804e-10	5.81267e-09	DE	DEL +
ENSG00000117724.13	933.673	1.23014	0.196946	6.24607	4.20898e-10	6.00148e-09	DE	DEL +
ENSG00000115008.6	29.4463	1.87756	0.300792	6.24204	4.31909e-10	6.14884e-09	DE	DEL +
ENSG00000106105.14	4766.16	1.07684	0.172579	6.23967	4.38488e-10	6.2291e-09	DE	DEL +
ENSG00000116017.11	224.357	1.35671	0.217526	6.23698	4.46107e-10	6.32456e-09	DE	DEL +
ENSG00000162782.16	91.4732	2.04457	0.328491	6.22412	4.8426e-10	6.8094e-09	DE	DEL +
ENSG00000232850.3	14.5818	2.0787	0.334267	6.21869	5.01318e-10	7.03056e-09	DE	DEL +
ENSG00000102287.19	461.206	1.23852	0.199383	6.21177	5.23914e-10	7.33238e-09	DE	DEL +
ENSG00000235350.1	2.88308	3.51555	0.569381	6.17433	6.64431e-10	9.16263e-09	DE	DEL +
ENSG00000205336.13	3088.61	1.18834	0.192508	6.17292	6.70399e-10	9.23559e-09	DE	DEL +
ENSG00000101182.15	1730.05	1.29824	0.21034	6.17211	6.73867e-10	9.274e-09	DE	DEL +
ENSG00000155438.12	192.878	1.05572	0.171068	6.17135	6.77093e-10	9.3137e-09	DE	DEL +
ENSG00000211448.13	51.2456	2.06021	0.333911	6.16993	6.8322e-10	9.39325e-09	DE	DEL +
ENSG00000105948.13	70.6377	1.35978	0.220517	6.16633	6.98948e-10	9.5998e-09	DE	DEL +
ENSG00000139515.6	25.1467	2.47703	0.401749	6.16561	7.02113e-10	9.63842e-09	DE	DEL +
ENSG00000198918.8	41.8736	1.79803	0.291704	6.16387	7.09879e-10	9.73523e-09	DE	DEL +
ENSG00000183779.7	695.439	1.35167	0.219553	6.15647	7.4384e-10	1.01703e-08	DE	DEL +
ENSG00000165490.13	58.3355	1.62322	0.263962	6.14944	7.77566e-10	1.06048e-08	DE	DEL +
ENSG00000197472.15	33.4273	1.91227	0.31109	6.14699	7.89676e-10	1.07485e-08	DE	DEL +
ENSG00000257576.1	137.603	1.187	0.193273	6.14159	8.17e-10	1.10707e-08	DE	DEL +
ENSG00000124098.10	127.118	1.24353	0.203109	6.12248	9.21326e-10	1.23859e-08	DE	DEL +
ENSG00000148935.11	27.8466	1.84073	0.30084	6.11862	9.43914e-10	1.26708e-08	DE	DEL +
ENSG00000137203.14	76.6727	2.586	0.422956	6.1141	9.71049e-10	1.30087e-08	DE	DEL +
ENSG00000259746.1	49.8592	1.75096	0.286384	6.11403	9.71471e-10	1.30087e-08	DE	DEL +
ENSG00000279806.1	4.59826	3.71954	0.609431	6.10331	1.03897e-09	1.38109e-08	DE	DEL +
ENSG00000175130.7	192.835	1.02277	0.167659	6.10033	1.05848e-09	1.4036e-08	DE	DEL +
ENSG00000182307.14	261.801	1.28894	0.211432	6.09622	1.08608e-09	1.43741e-08	DE	DEL +
ENSG00000163735.7	6.61646	4.72132	0.774678	6.09456	1.09742e-09	1.44961e-08	DE	DEL +
ENSG00000131747.15	2612.21	1.34234	0.22026	6.09437	1.09867e-09	1.45055e-08	DE	DEL +
ENSG00000103253.18	71.2609	1.62497	0.267028	6.08539	1.16211e-09	1.52913e-08	DE	DEL +
ENSG00000145220.14	348.632	1.07316	0.176375	6.08456	1.16808e-09	1.53477e-08	DE	DEL +
ENSG00000253785.1	1278.23	1.51245	0.248683	6.08183	1.18816e-09	1.56039e-08	DE	DEL +
ENSG00000101412.13	156.651	1.13476	0.186667	6.07903	1.20914e-09	1.58566e-08	DE	DEL +
ENSG00000105197.11	827.994	1.30334	0.214458	6.07738	1.22163e-09	1.60127e-08	DE	DEL +
ENSG00000187840.5	203.652	1.58749	0.261583	6.06877	1.28896e-09	1.68144e-08	DE	DEL +
ENSG00000225674.1	66.9099	1.09964	0.181339	6.06397	1.32803e-09	1.72827e-08	DE	DEL +
ENSG00000173207.13	104.646	1.2717	0.209824	6.06079	1.35455e-09	1.76112e-08	DE	DEL +
ENSG00000170632.14	77.1652	1.1686	0.192844	6.05984	1.36257e-09	1.77069e-08	DE	DEL +
ENSG00000109205.16	18.8916	3.24997	0.536823	6.05408	1.41222e-09	1.83086e-08	DE	DEL +
ENSG00000136261.15	721.666	1.18378	0.195772	6.04675	1.47795e-09	1.90881e-08	DE	DEL +
ENSG00000121621.7	218.057	1.17823	0.194948	6.04383	1.50499e-09	1.94006e-08	DE	DEL +
ENSG00000075702.18	823.515	1.01453	0.168223	6.03086	1.63094e-09	2.09351e-08	DE	DEL +
ENSG00000146904.9	400.813	1.0116	0.167885	6.02556	1.68529e-09	2.15719e-08	DE	DEL +
ENSG00000167600.14	1124.24	1.18152	0.196247	6.02055	1.73827e-09	2.21979e-08	DE	DEL +
ENSG00000145386.10	388.983	1.1338	0.188325	6.02043	1.73952e-09	2.22035e-08	DE	DEL +
ENSG00000233155.1	20.0471	1.25975	0.20927	6.01974	1.74694e-09	2.22774e-08	DE	DEL +
ENSG00000144810.16	93.8258	2.07581	0.345293	6.01174	1.83537e-09	2.3307e-08	DE	DEL +
ENSG00000128050.8	897.984	1.06161	0.176865	6.00238	1.94451e-09	2.45671e-08	DE	DEL +
ENSG00000123838.11	155.7	2.6981	0.449638	6.00061	1.96583e-09	2.4802e-08	DE	DEL +
ENSG00000110427.16	89.9245	3.00795	0.50138	5.99934	1.98122e-09	2.49658e-08	DE	DEL +
ENSG00000162062.15	32.0913	1.13738	0.18965	5.99723	2.00717e-09	2.52419e-08	DE	DEL +
ENSG00000118965.15	378.246	1.00475	0.167928	5.98322	2.18765e-09	2.73225e-08	DE	DEL +
ENSG00000117707.16	157.182	1.638	0.273817	5.9821	2.20279e-09	2.74991e-08	DE	DEL +
ENSG00000184575.12	1920.32	1.29136	0.217044	5.94978	2.68495e-09	3.31241e-08	DE	DEL +
ENSG00000178460.18	16.7684	1.57122	0.264536	5.93954	2.85817e-09	3.51024e-08	DE	DEL +
ENSG00000105855.10	481.625	1.18737	0.199953	5.93825	2.88083e-09	3.53489e-08	DE	DEL +
ENSG00000183248.12	61.8172	3.15965	0.532213	5.93682	2.90607e-09	3.55945e-08	DE	DEL +
ENSG00000112877.8	141.165	1.09611	0.184739	5.93331	2.96889e-09	3.62986e-08	DE	DEL +
ENSG00000165802.23	1549.86	1.03506	0.174458	5.93301	2.97436e-09	3.63493e-08	DE	DEL +
ENSG00000106397.12	2437.36	1.00204	0.169273	5.91969	3.22544e-09	3.92769e-08	DE	DEL +
ENSG00000135643.5	25.0864	1.57275	0.265806	5.91691	3.28043e-09	3.99109e-08	DE	DEL +
ENSG00000157193.18	721.881	1.69174	0.28603	5.91456	3.32769e-09	4.04138e-08	DE	DEL +
ENSG00000229145.1	6.41507	2.82136	0.477172	5.91266	3.36628e-09	4.08301e-08	DE	DEL +
ENSG00000114631.11	378.987	1.62192	0.274465	5.90939	3.4337e-09	4.15747e-08	DE	DEL +
ENSG00000141505.12	32.5937	2.79936	0.47443	5.90046	3.62482e-09	4.36916e-08	DE	DEL +
ENSG00000147592.9	95.5846	1.33003	0.22552	5.89759	3.68851e-09	4.44005e-08	DE	DEL +
ENSG00000256229.8	349.334	1.01311	0.171795	5.89722	3.69676e-09	4.44606e-08	DE	DEL +
ENSG00000183579.16	161.343	1.19158	0.202206	5.89288	3.79521e-09	4.55242e-08	DE	DEL +
ENSG00000101311.15	3644.52	1.381	0.234394	5.8918	3.82008e-09	4.57621e-08	DE	DEL +
ENSG00000114113.6	52.4604	1.90664	0.324496	5.87571	4.21044e-09	5.01521e-08	DE	DEL +
ENSG00000213160.10	160.545	1.00957	0.17197	5.8706	4.34208e-09	5.1585e-08	DE	DEL +
ENSG00000143333.7	92.2051	1.81319	0.308933	5.8692	4.37914e-09	5.19799e-08	DE	DEL +
ENSG00000130881.14	88.9506	1.26158	0.215532	5.85335	4.81766e-09	5.6888e-08	DE	DEL +
ENSG00000110092.4	715.777	1.37872	0.235602	5.85189	4.86005e-09	5.73389e-08	DE	DEL +
ENSG00000156795.8	166.683	1.28306	0.219362	5.84905	4.94386e-09	5.82773e-08	DE	DEL +
ENSG00000114656.12	97.2594	1.37684	0.235628	5.84327	5.11849e-09	6.02317e-08	DE	DEL +
ENSG00000005001.10	167.178	2.46126	0.421396	5.84075	5.19678e-09	6.11002e-08	DE	DEL +
ENSG00000178896.9	203.492	1.46663	0.251357	5.83484	5.38419e-09	6.31947e-08	DE	DEL +
ENSG00000133067.17	185.243	2.30853	0.3957	5.83404	5.41024e-09	6.34731e-08	DE	DEL +
ENSG00000073536.18	233.366	1.11874	0.191975	5.82754	5.62511e-09	6.56626e-08	DE	DEL +
ENSG00000124613.8	25.6987	1.39375	0.239194	5.82683	5.64895e-09	6.58771e-08	DE	DEL +
ENSG00000130590.14	54.5918	1.0464	0.179643	5.82487	5.71582e-09	6.65431e-08	DE	DEL +
ENSG00000186871.7	100.494	1.09929	0.189084	5.81376	6.10858e-09	7.09943e-08	DE	DEL +
ENSG00000167880.8	993.638	1.26571	0.217744	5.81285	6.14177e-09	7.13497e-08	DE	DEL +
ENSG00000134339.9	14.5901	2.85826	0.491954	5.81002	6.24662e-09	7.24443e-08	DE	DEL +
ENSG00000241127.8	257.486	1.37091	0.236001	5.80894	6.28712e-09	7.28429e-08	DE	DEL +
ENSG00000163736.4	61.6579	4.11478	0.70882	5.80512	6.4321e-09	7.44005e-08	DE	DEL +
ENSG00000155918.8	72.199	4.33703	0.747501	5.80204	6.55129e-09	7.5624e-08	DE	DEL +
ENSG00000181218.5	214.111	1.35078	0.232931	5.79906	6.66894e-09	7.68845e-08	DE	DEL +
ENSG00000186529.16	238.962	1.38715	0.239348	5.79553	6.8106e-09	7.84182e-08	DE	DEL +
ENSG00000182489.9	98.6153	2.15544	0.372478	5.78675	7.17613e-09	8.23143e-08	DE	DEL +
ENSG00000231566.2	3.30807	2.89604	0.501251	5.77761	7.57669e-09	8.6545e-08	DE	DEL +
ENSG00000197457.10	132.918	1.79157	0.310346	5.7728	7.79629e-09	8.88302e-08	DE	DEL +
ENSG00000263535.2	66.4233	1.0918	0.189435	5.76346	8.24089e-09	9.35443e-08	DE	DEL +
ENSG00000081277.13	87.4969	2.75446	0.478338	5.75839	8.49193e-09	9.62336e-08	DE	DEL +
ENSG00000012048.23	1001.26	1.01784	0.176815	5.75653	8.586e-09	9.71785e-08	DE	DEL +
ENSG00000286403.1	2.88618	3.89041	0.675987	5.75516	8.65595e-09	9.79297e-08	DE	DEL +
ENSG00000139618.15	674.208	1.25402	0.218161	5.74813	9.02344e-09	1.01666e-07	DE	DEL +
ENSG00000204335.4	39.7256	2.11235	0.367605	5.74626	9.12386e-09	1.02712e-07	DE	DEL +
ENSG00000158555.15	151.697	1.66872	0.29041	5.74608	9.13385e-09	1.02782e-07	DE	DEL +
ENSG00000184160.8	51.3442	3.03827	0.528879	5.74474	9.20616e-09	1.03468e-07	DE	DEL +
ENSG00000269825.1	93.5387	1.09519	0.190881	5.73756	9.60483e-09	1.07594e-07	DE	DEL +
ENSG00000042832.12	301.638	1.96096	0.341861	5.73613	9.68624e-09	1.08461e-07	DE	DEL +
ENSG00000120875.9	105.288	1.55287	0.270837	5.73361	9.83151e-09	1.09817e-07	DE	DEL +
ENSG00000158402.20	87.7477	1.19246	0.208151	5.72882	1.01129e-08	1.12591e-07	DE	DEL +
ENSG00000120992.18	543.391	1.04396	0.182259	5.72789	1.01686e-08	1.13119e-07	DE	DEL +
ENSG00000124802.12	27.5584	1.06648	0.186274	5.72535	1.03223e-08	1.14782e-07	DE	DEL +
ENSG00000226476.6	6.8658	3.52711	0.616483	5.72135	1.05681e-08	1.17277e-07	DE	DEL +
ENSG00000183665.5	173.195	1.20492	0.210634	5.72043	1.06257e-08	1.1782e-07	DE	DEL +
ENSG00000196739.15	495.297	1.51554	0.265181	5.7151	1.09639e-08	1.21264e-07	DE	DEL +
ENSG00000106484.16	291.946	1.51779	0.265626	5.71403	1.10332e-08	1.21893e-07	DE	DEL +
ENSG00000103257.9	2087.9	1.38439	0.242356	5.71223	1.11506e-08	1.2309e-07	DE	DEL +
ENSG00000179761.12	55.4054	2.59889	0.455145	5.71004	1.12953e-08	1.24586e-07	DE	DEL +
ENSG00000105048.17	87.7015	3.21002	0.563732	5.69423	1.23931e-08	1.35761e-07	DE	DEL +
ENSG00000077348.9	118.992	1.38792	0.244048	5.68707	1.29236e-08	1.4095e-07	DE	DEL +
ENSG00000140534.14	278.292	1.02776	0.180863	5.68251	1.32733e-08	1.44302e-07	DE	DEL +
ENSG00000186603.6	43.3448	1.47589	0.259894	5.67881	1.35637e-08	1.47225e-07	DE	DEL +
ENSG00000164611.13	739.969	1.40686	0.247818	5.67698	1.37094e-08	1.48747e-07	DE	DEL +
ENSG00000253438.4	8.73596	2.51911	0.443781	5.67646	1.3751e-08	1.4914e-07	DE	DEL +
ENSG00000181652.19	20.2204	2.09942	0.370162	5.67164	1.4144e-08	1.5328e-07	DE	DEL +
ENSG00000153237.18	15.0159	2.06571	0.364261	5.67096	1.42002e-08	1.53828e-07	DE	DEL +
ENSG00000158042.9	200.755	1.30767	0.230654	5.66937	1.43324e-08	1.55137e-07	DE	DEL +
ENSG00000137573.14	853.236	1.659	0.292801	5.66597	1.46199e-08	1.57998e-07	DE	DEL +
ENSG00000143479.17	59.231	1.34674	0.237695	5.66583	1.46318e-08	1.58064e-07	DE	DEL +
ENSG00000101104.13	581.065	1.37995	0.243613	5.66451	1.47441e-08	1.59214e-07	DE	DEL +
ENSG00000137691.13	12.0719	1.7152	0.303068	5.65945	1.51859e-08	1.63726e-07	DE	DEL +
ENSG00000254290.1	64.704	1.89297	0.33465	5.65657	1.54427e-08	1.65969e-07	DE	DEL +
ENSG00000235408.5	109.43	2.24155	0.396896	5.6477	1.62607e-08	1.7387e-07	DE	DEL +
ENSG00000066855.16	371.732	1.03428	0.183238	5.64447	1.65691e-08	1.77098e-07	DE	DEL +
ENSG00000104549.12	442.44	1.66353	0.294798	5.64296	1.67152e-08	1.7845e-07	DE	DEL +
ENSG00000163032.12	101.426	1.65364	0.293183	5.6403	1.6975e-08	1.80941e-07	DE	DEL +
ENSG00000088356.6	69.378	1.26146	0.223723	5.63847	1.71572e-08	1.82668e-07	DE	DEL +
ENSG00000127564.17	62.2258	1.03355	0.183407	5.6353	1.74749e-08	1.85501e-07	DE	DEL +
ENSG00000110195.13	126.173	3.05184	0.542833	5.62207	1.88687e-08	1.99299e-07	DE	DEL +
ENSG00000158014.15	14.7038	1.89691	0.338279	5.60753	2.05233e-08	2.15562e-07	DE	DEL +
ENSG00000237828.1	39.0641	1.01239	0.180876	5.59715	2.1791e-08	2.27824e-07	DE	DEL +
ENSG00000172023.8	456.665	4.49055	0.803729	5.58715	2.30824e-08	2.40221e-07	DE	DEL +
ENSG00000117411.16	326.754	1.15217	0.206286	5.58529	2.33313e-08	2.42553e-07	DE	DEL +
ENSG00000148848.14	122.269	1.74708	0.312801	5.58527	2.33332e-08	2.42553e-07	DE	DEL +
ENSG00000048162.21	240.184	1.00904	0.181003	5.57473	2.47921e-08	2.55866e-07	DE	DEL +
ENSG00000113758.13	737.072	1.30137	0.233485	5.57365	2.49453e-08	2.57349e-07	DE	DEL +
ENSG00000146918.20	728.115	1.0084	0.180984	5.57176	2.52178e-08	2.59965e-07	DE	DEL +
ENSG00000115828.17	226.743	1.3788	0.247654	5.56744	2.58504e-08	2.65983e-07	DE	DEL +
ENSG00000047634.15	185.656	1.17532	0.211163	5.56591	2.60785e-08	2.68128e-07	DE	DEL +
ENSG00000120327.6	297.719	1.30876	0.235287	5.56238	2.66114e-08	2.73401e-07	DE	DEL +
ENSG00000143217.9	315.201	1.66139	0.298761	5.56095	2.6831e-08	2.7545e-07	DE	DEL +
ENSG00000205414.1	8.89274	3.76845	0.67823	5.5563	2.75546e-08	2.82513e-07	DE	DEL +
ENSG00000137033.11	238.792	2.50673	0.451278	5.55472	2.78053e-08	2.84595e-07	DE	DEL +
ENSG00000149243.15	24.2033	1.59097	0.286506	5.553	2.80802e-08	2.87085e-07	DE	DEL +
ENSG00000182240.16	1656.46	1.30428	0.235	5.55011	2.85485e-08	2.91545e-07	DE	DEL +
ENSG00000132746.15	21.3505	2.95117	0.532609	5.54097	3.00797e-08	3.05695e-07	DE	DEL +
ENSG00000179041.4	94.1839	1.10039	0.198651	5.5393	3.03686e-08	3.08516e-07	DE	DEL +
ENSG00000253414.3	27.1432	1.66379	0.300486	5.53698	3.07728e-08	3.12272e-07	DE	DEL +
ENSG00000124731.13	31.8235	1.77083	0.319827	5.53684	3.07974e-08	3.12407e-07	DE	DEL +
ENSG00000104231.11	266.176	1.02333	0.184856	5.53579	3.09825e-08	3.14167e-07	DE	DEL +
ENSG00000105185.12	739.345	1.31128	0.237306	5.52568	3.28208e-08	3.30963e-07	DE	DEL +
ENSG00000181392.17	45.299	2.20844	0.399907	5.52238	3.3443e-08	3.36863e-07	DE	DEL +
ENSG00000016402.13	151.29	1.47471	0.267057	5.52208	3.35019e-08	3.37332e-07	DE	DEL +
ENSG00000228594.4	15.4196	1.37541	0.249567	5.51118	3.56426e-08	3.57435e-07	DE	DEL +
ENSG00000122140.11	190.719	1.02003	0.185088	5.51103	3.5674e-08	3.57619e-07	DE	DEL +
ENSG00000135919.13	658.007	1.43403	0.260285	5.50944	3.59974e-08	3.60331e-07	DE	DEL +
ENSG00000254331.1	25.691	1.07863	0.1958	5.50881	3.61264e-08	3.614e-07	DE	DEL +
ENSG00000228437.5	7.11841	5.84366	1.0626	5.49938	3.81125e-08	3.80247e-07	DE	DEL +
ENSG00000198842.10	73.7495	4.2196	0.768462	5.49097	3.99739e-08	3.97509e-07	DE	DEL +
ENSG00000162851.8	274.983	1.00257	0.182651	5.48896	4.04307e-08	4.01612e-07	DE	DEL +
ENSG00000172731.14	58.3306	1.35938	0.247699	5.48803	4.06443e-08	4.03294e-07	DE	DEL +
ENSG00000251066.1	13.1992	2.55289	0.465406	5.4853	4.12768e-08	4.08826e-07	DE	DEL +
ENSG00000149257.15	2126.26	1.37667	0.250992	5.48493	4.13636e-08	4.09389e-07	DE	DEL +
ENSG00000184916.9	546.733	1.31316	0.239517	5.48253	4.19279e-08	4.14672e-07	DE	DEL +
ENSG00000070501.12	272.96	1.23184	0.225143	5.47138	4.46551e-08	4.38605e-07	DE	DEL +
ENSG00000177855.8	65.5777	1.17576	0.214986	5.46903	4.52505e-08	4.44152e-07	DE	DEL +
ENSG00000230165.1	4.45648	2.65616	0.486051	5.46479	4.63468e-08	4.54259e-07	DE	DEL +
ENSG00000132004.13	147.218	1.0142	0.185643	5.4632	4.67623e-08	4.58002e-07	DE	DEL +
ENSG00000187123.15	29.5245	1.10392	0.202254	5.45808	4.81317e-08	4.70232e-07	DE	DEL +
ENSG00000106483.12	91.5133	2.86849	0.526686	5.4463	5.14271e-08	4.99565e-07	DE	DEL +
ENSG00000162849.16	16.4651	3.45509	0.634914	5.44182	5.2738e-08	5.11025e-07	DE	DEL +
ENSG00000147383.11	514.568	1.05494	0.193927	5.43988	5.33162e-08	5.16236e-07	DE	DEL +
ENSG00000160182.3	1388.08	2.64683	0.486793	5.43728	5.40995e-08	5.22547e-07	DE	DEL +
ENSG00000172336.5	164.162	1.13826	0.209588	5.43096	5.6053e-08	5.40077e-07	DE	DEL +
ENSG00000158296.14	40.2685	2.83664	0.522999	5.4238	5.83462e-08	5.60785e-07	DE	DEL +
ENSG00000051596.10	199.448	1.04708	0.193056	5.42372	5.83712e-08	5.60829e-07	DE	DEL +
ENSG00000184162.15	165.701	1.05142	0.193877	5.42314	5.85625e-08	5.62468e-07	DE	DEL +
ENSG00000236493.2	97.7709	1.17929	0.217692	5.41723	6.0528e-08	5.79713e-07	DE	DEL +
ENSG00000115541.11	222.635	1.76575	0.326071	5.41523	6.12092e-08	5.8562e-07	DE	DEL +
ENSG00000108821.14	53948.4	2.66914	0.492924	5.4149	6.1322e-08	5.86288e-07	DE	DEL +
ENSG00000268942.2	83.1985	1.37286	0.253556	5.41441	6.14909e-08	5.87697e-07	DE	DEL +
ENSG00000166171.13	155.047	1.03967	0.19205	5.41355	6.17873e-08	5.90323e-07	DE	DEL +
ENSG00000144730.18	81.4495	2.37144	0.438242	5.41126	6.25811e-08	5.96862e-07	DE	DEL +
ENSG00000204956.5	31.4329	1.44754	0.267745	5.40642	6.42977e-08	6.11521e-07	DE	DEL +
ENSG00000182324.7	25.5991	1.10788	0.204987	5.40462	6.49454e-08	6.17038e-07	DE	DEL +
ENSG00000168243.11	48.7351	2.54083	0.470407	5.40133	6.61468e-08	6.26488e-07	DE	DEL +
ENSG00000139343.10	870.672	1.0097	0.187168	5.39462	6.86699e-08	6.48134e-07	DE	DEL +
ENSG00000000005.6	15.7174	1.71328	0.317744	5.39201	6.96747e-08	6.56937e-07	DE	DEL +
ENSG00000083857.14	19904.4	1.23657	0.229511	5.38784	7.13087e-08	6.71646e-07	DE	DEL +
ENSG00000189120.5	37.1061	1.54824	0.287426	5.38657	7.18137e-08	6.76169e-07	DE	DEL +
ENSG00000000419.12	1542.32	1.12151	0.208329	5.38335	7.31127e-08	6.87451e-07	DE	DEL +
ENSG00000213468.7	3.41085	3.86166	0.717648	5.381	7.40731e-08	6.95762e-07	DE	DEL +
ENSG00000101132.10	170.568	1.66698	0.309802	5.38079	7.41582e-08	6.96305e-07	DE	DEL +
ENSG00000167862.10	250.673	1.04815	0.195002	5.37508	7.65471e-08	7.1586e-07	DE	DEL +
ENSG00000154928.18	27.5279	2.06964	0.386004	5.36172	8.24347e-08	7.66646e-07	DE	DEL +
ENSG00000276644.5	571.449	1.46073	0.272641	5.3577	8.42891e-08	7.83091e-07	DE	DEL +
ENSG00000164761.9	261.726	1.55469	0.290254	5.3563	8.4942e-08	7.88887e-07	DE	DEL +
ENSG00000102854.16	401.949	3.3858	0.63286	5.35001	8.79506e-08	8.15164e-07	DE	DEL +
ENSG00000225159.1	185.545	1.1463	0.214322	5.34851	8.86821e-08	8.20828e-07	DE	DEL +
ENSG00000006327.14	47.0227	1.38926	0.260399	5.33513	9.54772e-08	8.78951e-07	DE	DEL +
ENSG00000114021.12	480.151	1.1551	0.216885	5.32586	1.00476e-07	9.22476e-07	DE	DEL +
ENSG00000184378.3	11.5495	1.12534	0.211474	5.32142	1.0296e-07	9.42741e-07	DE	DEL +
ENSG00000214429.3	2.22125	4.19163	0.78968	5.30801	1.1083e-07	1.00737e-06	DE	DEL +
ENSG00000143507.18	175.817	1.31342	0.247517	5.30638	1.11821e-07	1.01536e-06	DE	DEL +
ENSG00000130731.16	130.397	1.5043	0.283512	5.30593	1.12099e-07	1.01701e-06	DE	DEL +
ENSG00000123201.14	6.99266	1.78108	0.335919	5.30213	1.14462e-07	1.03658e-06	DE	DEL +
ENSG00000101220.18	122.432	1.15949	0.218711	5.30147	1.14874e-07	1.03986e-06	DE	DEL +
ENSG00000056998.20	139.985	1.66272	0.313657	5.30108	1.15119e-07	1.04115e-06	DE	DEL +
ENSG00000165169.11	151.372	1.31081	0.24741	5.29812	1.16999e-07	1.0564e-06	DE	DEL +
ENSG00000255909.1	9.13167	2.60069	0.49095	5.29727	1.17546e-07	1.06098e-06	DE	DEL +
ENSG00000104369.5	532.49	1.37456	0.259506	5.29683	1.17828e-07	1.06249e-06	DE	DEL +
ENSG00000123179.14	165.765	1.18765	0.224251	5.29606	1.18327e-07	1.06627e-06	DE	DEL +
ENSG00000006625.18	27.2946	1.45695	0.275311	5.29202	1.20973e-07	1.08832e-06	DE	DEL +
ENSG00000171877.21	115.927	1.21776	0.230814	5.27593	1.32085e-07	1.1805e-06	DE	DEL +
ENSG00000141738.14	405.525	1.28119	0.242958	5.2733	1.3399e-07	1.19674e-06	DE	DEL +
ENSG00000214049.8	9.87823	3.15051	0.597618	5.27178	1.35109e-07	1.20555e-06	DE	DEL +
ENSG00000181577.16	29.7301	2.71126	0.514334	5.2714	1.35391e-07	1.20727e-06	DE	DEL +
ENSG00000131773.14	207.729	1.29392	0.245471	5.27118	1.3555e-07	1.2083e-06	DE	DEL +
ENSG00000124225.16	448.814	1.39284	0.264454	5.26684	1.38794e-07	1.23439e-06	DE	DEL +
ENSG00000258947.7	5.65511	3.05328	0.579847	5.26566	1.39687e-07	1.24153e-06	DE	DEL +
ENSG00000168672.4	13.6491	1.7125	0.325426	5.26231	1.42255e-07	1.26147e-06	DE	DEL +
ENSG00000151364.17	29.7159	1.29055	0.24546	5.25767	1.45892e-07	1.29204e-06	DE	DEL +
ENSG00000125378.16	580.34	1.56349	0.298087	5.24509	1.5621e-07	1.37273e-06	DE	DEL +
ENSG00000112210.12	237.094	1.01517	0.193761	5.2393	1.6119e-07	1.41376e-06	DE	DEL +
ENSG00000204899.6	32.5475	1.37044	0.261722	5.23624	1.63882e-07	1.43414e-06	DE	DEL +
ENSG00000185250.16	18.4716	1.28995	0.246768	5.22738	1.71931e-07	1.50168e-06	DE	DEL +
ENSG00000236683.3	88.4079	1.28665	0.246184	5.2264	1.72841e-07	1.50915e-06	DE	DEL +
ENSG00000206075.14	250.691	2.62381	0.502228	5.22434	1.74776e-07	1.52407e-06	DE	DEL +
ENSG00000181163.13	4566.26	1.06904	0.204639	5.22402	1.75079e-07	1.52576e-06	DE	DEL +
ENSG00000186340.15	771.376	2.44062	0.467309	5.2227	1.7633e-07	1.53568e-06	DE	DEL +
ENSG00000121211.8	90.9863	1.30949	0.251174	5.21347	1.85337e-07	1.60796e-06	DE	DEL +
ENSG00000225580.2	383.382	1.02406	0.196583	5.20932	1.89537e-07	1.64284e-06	DE	DEL +
ENSG00000007038.11	74.1089	3.24366	0.622715	5.20889	1.89971e-07	1.64555e-06	DE	DEL +
ENSG00000226801.2	9.79762	1.0565	0.203014	5.20408	1.9496e-07	1.68662e-06	DE	DEL +
ENSG00000164651.16	43.1246	4.55499	0.876258	5.19823	2.01193e-07	1.73614e-06	DE	DEL +
ENSG00000140519.14	24.7206	2.76219	0.532502	5.18719	2.13488e-07	1.83296e-06	DE	DEL +
ENSG00000128626.11	77.0159	1.23144	0.237606	5.18268	2.18715e-07	1.8743e-06	DE	DEL +
ENSG00000169035.12	90.783	5.53749	1.06913	5.17944	2.22552e-07	1.90299e-06	DE	DEL +
ENSG00000125864.14	20.6396	1.52958	0.29533	5.17922	2.22816e-07	1.90406e-06	DE	DEL +
ENSG00000112394.17	80.2245	1.13902	0.219933	5.17896	2.2313e-07	1.90554e-06	DE	DEL +
ENSG00000281406.2	4.98748	3.32012	0.643588	5.15877	2.48583e-07	2.09796e-06	DE	DEL +
ENSG00000003096.14	165.452	1.80617	0.350337	5.15553	2.52915e-07	2.13254e-06	DE	DEL +
ENSG00000213376.4	21.6695	1.82181	0.353758	5.14988	2.60658e-07	2.19172e-06	DE	DEL +
ENSG00000160181.9	18.2517	3.32782	0.646291	5.14911	2.61719e-07	2.19862e-06	DE	DEL +
ENSG00000172893.16	715.585	1.38386	0.268885	5.14668	2.65141e-07	2.22531e-06	DE	DEL +
ENSG00000168785.8	79.4459	1.04003	0.202623	5.13284	2.85406e-07	2.37856e-06	DE	DEL +
ENSG00000225366.4	40.1095	1.54076	0.300304	5.13068	2.887e-07	2.40381e-06	DE	DEL +
ENSG00000166228.9	1116.5	1.23772	0.241268	5.13007	2.89637e-07	2.41087e-06	DE	DEL +
ENSG00000213881.3	112.849	1.18682	0.231642	5.12352	2.99882e-07	2.48704e-06	DE	DEL +
ENSG00000105664.11	62.638	3.41627	0.666813	5.12329	3.00257e-07	2.4894e-06	DE	DEL +
ENSG00000175606.11	781.198	1.17517	0.229472	5.12117	3.03645e-07	2.51577e-06	DE	DEL +
ENSG00000171759.10	96.4511	3.01672	0.589954	5.11348	3.16271e-07	2.60711e-06	DE	DEL +
ENSG00000168078.10	140.158	1.13691	0.222436	5.11118	3.20159e-07	2.63517e-06	DE	DEL +
ENSG00000087510.7	31.0342	2.54253	0.498287	5.10254	3.35132e-07	2.74352e-06	DE	DEL +
ENSG00000188910.8	424.634	2.00177	0.392356	5.10191	3.36245e-07	2.7518e-06	DE	DEL +
ENSG00000021300.14	104.813	1.33608	0.261908	5.10136	3.37224e-07	2.75899e-06	DE	DEL +
ENSG00000104415.14	30.0447	1.76397	0.345911	5.09949	3.40565e-07	2.78382e-06	DE	DEL +
ENSG00000218350.1	83.0597	1.39821	0.274569	5.09238	3.53593e-07	2.87995e-06	DE	DEL +
ENSG00000122691.13	20.8151	2.60939	0.51299	5.08663	3.64483e-07	2.9651e-06	DE	DEL +
ENSG00000072506.13	1076.79	1.0547	0.207595	5.08056	3.7633e-07	3.05419e-06	DE	DEL +
ENSG00000031691.7	54.5236	1.18682	0.23367	5.07905	3.79331e-07	3.07581e-06	DE	DEL +
ENSG00000104371.5	5.0654	2.24055	0.441176	5.0786	3.80231e-07	3.08127e-06	DE	DEL +
ENSG00000177839.7	99.1361	1.45546	0.286861	5.07373	3.90085e-07	3.15382e-06	DE	DEL +
ENSG00000198246.9	771.443	1.11785	0.2204	5.07191	3.93833e-07	3.18229e-06	DE	DEL +
ENSG00000100814.18	244.464	1.04028	0.206221	5.04448	4.54768e-07	3.62499e-06	DE	DEL +
ENSG00000174567.8	40.5379	1.3644	0.270495	5.04409	4.55677e-07	3.63075e-06	DE	DEL +
ENSG00000123843.13	128.427	1.57814	0.313238	5.03816	4.70033e-07	3.73575e-06	DE	DEL +
ENSG00000167207.13	216.414	1.42577	0.282999	5.03807	4.70238e-07	3.73629e-06	DE	DEL +
ENSG00000163013.11	103.315	1.06087	0.2107	5.03499	4.77862e-07	3.79135e-06	DE	DEL +
ENSG00000124767.7	694.469	1.01181	0.201257	5.02745	4.9704e-07	3.92865e-06	DE	DEL +
ENSG00000164932.13	228.016	1.92815	0.383657	5.02572	5.01534e-07	3.96073e-06	DE	DEL +
ENSG00000278909.1	3.71709	4.1428	0.827039	5.00919	5.46582e-07	4.28423e-06	DE	DEL +
ENSG00000186377.8	46.6316	1.95635	0.390708	5.00719	5.52294e-07	4.32776e-06	DE	DEL +
ENSG00000175602.4	35.2709	1.5232	0.304399	5.00398	5.61578e-07	4.39168e-06	DE	DEL +
ENSG00000149599.15	30.2131	2.37505	0.474972	5.00041	5.72087e-07	4.46746e-06	DE	DEL +
ENSG00000179869.15	165.62	1.57712	0.31556	4.99786	5.79712e-07	4.52311e-06	DE	DEL +
ENSG00000184635.16	387.551	1.16965	0.234348	4.99109	6.00405e-07	4.6712e-06	DE	DEL +
ENSG00000230356.1	10.8019	3.24766	0.650933	4.98925	6.06152e-07	4.71054e-06	DE	DEL +
ENSG00000122565.19	652.645	1.27361	0.255501	4.98476	6.20398e-07	4.80346e-06	DE	DEL +
ENSG00000162910.19	51.9579	1.1049	0.221699	4.98378	6.23529e-07	4.82496e-06	DE	DEL +
ENSG00000075213.11	363.271	1.7622	0.353779	4.98108	6.32295e-07	4.88586e-06	DE	DEL +
ENSG00000182621.18	383.824	1.17033	0.234966	4.98083	6.33115e-07	4.89082e-06	DE	DEL +
ENSG00000065268.11	243.025	1.19893	0.241547	4.96356	6.9213e-07	5.31061e-06	DE	DEL +
ENSG00000163584.18	226.895	1.75316	0.354556	4.94467	7.62747e-07	5.80995e-06	DE	DEL +
ENSG00000086991.13	15.2351	1.74008	0.352175	4.94095	7.77421e-07	5.91183e-06	DE	DEL +
ENSG00000213352.3	5.6493	1.38081	0.279732	4.9362	7.96578e-07	6.04571e-06	DE	DEL +
ENSG00000103202.13	271.134	1.29019	0.261517	4.93349	8.07737e-07	6.11678e-06	DE	DEL +
ENSG00000214039.9	3.64111	5.04451	1.02297	4.93123	8.17124e-07	6.18615e-06	DE	DEL +
ENSG00000162493.16	146.505	1.51733	0.307841	4.92895	8.26728e-07	6.25365e-06	DE	DEL +
ENSG00000145912.9	363.388	1.06642	0.216693	4.92131	8.59654e-07	6.47399e-06	DE	DEL +
ENSG00000275216.2	2.47209	3.668	0.745739	4.91861	8.71617e-07	6.55684e-06	DE	DEL +
ENSG00000134812.8	70.8758	1.3592	0.27643	4.91697	8.78929e-07	6.60456e-06	DE	DEL +
ENSG00000146700.9	19.1613	1.25445	0.255272	4.91416	8.91653e-07	6.69464e-06	DE	DEL +
ENSG00000132661.4	188.767	1.25387	0.255603	4.90552	9.3178e-07	6.9748e-06	DE	DEL +
ENSG00000134013.16	413.345	1.36458	0.27818	4.90539	9.32432e-07	6.97776e-06	DE	DEL +
ENSG00000214012.4	25.2856	1.21368	0.247684	4.9001	9.57886e-07	7.14863e-06	DE	DEL +
ENSG00000224837.1	330.195	1.12037	0.229288	4.8863	1.02749e-06	7.61544e-06	DE	DEL +
ENSG00000105988.6	291.413	1.35303	0.276919	4.886	1.02907e-06	7.62353e-06	DE	DEL +
ENSG00000143494.15	36.5029	1.82376	0.373299	4.88552	1.03157e-06	7.64e-06	DE	DEL +
ENSG00000226544.4	19.4507	1.24617	0.255531	4.8768	1.0782e-06	7.95511e-06	DE	DEL +
ENSG00000136270.14	693.836	1.07824	0.221113	4.8764	1.08039e-06	7.9691e-06	DE	DEL +
ENSG00000196976.7	64.7668	1.49051	0.306119	4.86906	1.12131e-06	8.24861e-06	DE	DEL +
ENSG00000124102.5	1572.57	2.57187	0.528432	4.86698	1.13316e-06	8.33103e-06	DE	DEL +
ENSG00000236751.2	1.00246	3.33804	0.686797	4.8603	1.17207e-06	8.58731e-06	DE	DEL +
ENSG00000235162.9	496.772	1.46089	0.300744	4.8576	1.1882e-06	8.69844e-06	DE	DEL +
ENSG00000186184.19	989.255	1.0365	0.213421	4.85661	1.19414e-06	8.7349e-06	DE	DEL +
ENSG00000102098.19	59.1	1.10827	0.228461	4.85102	1.22825e-06	8.96284e-06	DE	DEL +
ENSG00000215086.2	40.1858	1.52047	0.313675	4.84726	1.25176e-06	9.12704e-06	DE	DEL +
ENSG00000279307.2	84.6595	1.47597	0.304571	4.84606	1.25937e-06	9.1727e-06	DE	DEL +
ENSG00000147799.11	218.743	1.01994	0.211156	4.83029	1.36333e-06	9.86408e-06	DE	DEL +
ENSG00000124875.10	13.6961	1.74238	0.360829	4.82883	1.37336e-06	9.93401e-06	DE	DEL +
ENSG00000179241.13	51.5362	1.245	0.258129	4.82316	1.41299e-06	1.01775e-05	DE	DEL +
ENSG00000185272.14	20.7775	1.35633	0.281338	4.821	1.4284e-06	1.02749e-05	DE	DEL +
ENSG00000203397.2	12.8938	1.49585	0.31114	4.80764	1.52723e-06	1.09387e-05	DE	DEL +
ENSG00000250328.6	4.04935	1.61592	0.336275	4.80534	1.54488e-06	1.10545e-05	DE	DEL +
ENSG00000213406.3	26.2417	1.01049	0.210674	4.79646	1.61491e-06	1.15043e-05	DE	DEL +
ENSG00000162433.15	38.0096	1.24535	0.259694	4.79543	1.62328e-06	1.15579e-05	DE	DEL +
ENSG00000178053.19	82.4068	1.46441	0.305453	4.79422	1.63312e-06	1.16158e-05	DE	DEL +
ENSG00000274070.2	412.51	1.04367	0.218068	4.78597	1.70165e-06	1.20404e-05	DE	DEL +
ENSG00000155011.9	11.5633	3.04192	0.635655	4.78548	1.70576e-06	1.20664e-05	DE	DEL +
ENSG00000260860.2	2.74762	3.13892	0.656996	4.77768	1.77332e-06	1.25022e-05	DE	DEL +
ENSG00000182492.16	598.393	1.8518	0.388285	4.76919	1.84971e-06	1.30038e-05	DE	DEL +
ENSG00000165996.14	24.177	1.06421	0.223336	4.76506	1.88802e-06	1.32515e-05	DE	DEL +
ENSG00000186907.8	14.6395	1.89593	0.398077	4.76272	1.90999e-06	1.33965e-05	DE	DEL +
ENSG00000106366.9	458.547	1.44494	0.303463	4.76151	1.92151e-06	1.34634e-05	DE	DEL +
ENSG00000185761.11	20.4541	1.10444	0.232163	4.75716	1.96331e-06	1.3714e-05	DE	DEL +
ENSG00000106367.15	733.52	1.26143	0.265317	4.75444	1.98994e-06	1.38858e-05	DE	DEL +
ENSG00000104979.9	195.696	1.19205	0.250777	4.75343	1.99992e-06	1.39483e-05	DE	DEL +
ENSG00000180871.8	25.8348	1.44451	0.3039	4.75325	2.00172e-06	1.39545e-05	DE	DEL +
ENSG00000066279.18	2008.84	1.06421	0.223916	4.75274	2.00682e-06	1.39822e-05	DE	DEL +
ENSG00000171858.18	1143.41	1.46486	0.308627	4.74639	2.07083e-06	1.4406e-05	DE	DEL +
ENSG00000162366.8	1308.24	1.58271	0.333828	4.74111	2.12549e-06	1.47524e-05	DE	DEL +
ENSG00000163220.11	69.6056	1.37496	0.290082	4.73991	2.13812e-06	1.48229e-05	DE	DEL +
ENSG00000167757.14	43.6683	2.78015	0.587142	4.73506	2.18987e-06	1.5153e-05	DE	DEL +
ENSG00000118785.14	320.906	2.16454	0.457164	4.73471	2.19371e-06	1.51757e-05	DE	DEL +
ENSG00000125848.10	71.6164	1.37624	0.291093	4.72785	2.26907e-06	1.56693e-05	DE	DEL +
ENSG00000107130.10	163.288	1.03331	0.218844	4.72168	2.33899e-06	1.61031e-05	DE	DEL +
ENSG00000223650.1	63.2819	1.19863	0.254397	4.71164	2.45729e-06	1.68366e-05	DE	DEL +
ENSG00000144485.11	96.6889	1.1668	0.248301	4.69913	2.61277e-06	1.77994e-05	DE	DEL +
ENSG00000238835.1	17.0771	1.95055	0.415469	4.69483	2.66834e-06	1.81507e-05	DE	DEL +
ENSG00000206069.6	10.9868	1.67122	0.356043	4.69386	2.68099e-06	1.82231e-05	DE	DEL +
ENSG00000105982.16	21.7115	1.0025	0.213579	4.69379	2.68187e-06	1.82246e-05	DE	DEL +
ENSG00000165188.13	7.56973	1.93688	0.412709	4.69309	2.69105e-06	1.82733e-05	DE	DEL +
ENSG00000142544.7	26.1883	1.04225	0.222087	4.69297	2.69271e-06	1.82754e-05	DE	DEL +
ENSG00000198948.12	45.7656	1.48171	0.31578	4.69222	2.70257e-06	1.83378e-05	DE	DEL +
ENSG00000100526.20	171.697	1.19016	0.254264	4.68081	2.85747e-06	1.92881e-05	DE	DEL +
ENSG00000169583.13	31.3487	1.74512	0.373156	4.67664	2.91609e-06	1.96643e-05	DE	DEL +
ENSG00000088882.8	82.1559	1.62587	0.347667	4.67651	2.91801e-06	1.96724e-05	DE	DEL +
ENSG00000106025.9	815.436	1.29005	0.276278	4.6694	3.02074e-06	2.02897e-05	DE	DEL +
ENSG00000164885.13	195.855	1.03079	0.220772	4.66902	3.02645e-06	2.03231e-05	DE	DEL +
ENSG00000132541.11	231.236	1.24223	0.266229	4.66604	3.07065e-06	2.05996e-05	DE	DEL +
ENSG00000120324.9	73.4366	1.2521	0.26841	4.66488	3.08794e-06	2.06953e-05	DE	DEL +
ENSG00000086289.12	55.0726	1.03928	0.22288	4.66297	3.11684e-06	2.08582e-05	DE	DEL +
ENSG00000204876.4	26.5822	1.84958	0.396853	4.66061	3.15277e-06	2.1078e-05	DE	DEL +
ENSG00000201772.1	19.2985	2.26687	0.486825	4.65644	3.21728e-06	2.14567e-05	DE	DEL +
ENSG00000173272.16	546.8	1.1927	0.256264	4.65417	3.2529e-06	2.16783e-05	DE	DEL +
ENSG00000189433.7	8.65577	2.99652	0.644351	4.65045	3.31208e-06	2.20458e-05	DE	DEL +
ENSG00000106355.10	173.018	1.03068	0.22167	4.64961	3.3256e-06	2.21304e-05	DE	DEL +
ENSG00000128965.13	42.4414	1.14252	0.245832	4.64756	3.35878e-06	2.23403e-05	DE	DEL +
ENSG00000251026.2	1.85072	3.27014	0.703846	4.64611	3.38259e-06	2.24876e-05	DE	DEL +
ENSG00000143839.15	146.392	2.72554	0.586724	4.64536	3.39483e-06	2.25526e-05	DE	DEL +
ENSG00000137561.5	73.721	1.23844	0.266906	4.63998	3.48449e-06	2.30919e-05	DE	DEL +
ENSG00000043355.12	16.1738	3.24096	0.698911	4.63716	3.53228e-06	2.33803e-05	DE	DEL +
ENSG00000141756.19	733.924	1.60728	0.346621	4.637	3.53506e-06	2.3393e-05	DE	DEL +
ENSG00000109089.7	42.433	1.18967	0.256637	4.63563	3.55851e-06	2.35424e-05	DE	DEL +
ENSG00000224550.1	855.721	1.61897	0.350251	4.62233	3.79455e-06	2.49708e-05	DE	DEL +
ENSG00000080839.12	363.765	1.01937	0.220664	4.61955	3.84566e-06	2.52828e-05	DE	DEL +
ENSG00000181019.13	1290.82	1.56284	0.338572	4.61599	3.91227e-06	2.56773e-05	DE	DEL +
ENSG00000151617.17	57.1186	1.25776	0.272633	4.61339	3.96145e-06	2.59502e-05	DE	DEL +
ENSG00000104044.16	51.7747	2.27301	0.493163	4.60905	4.04516e-06	2.64477e-05	DE	DEL +
ENSG00000137288.10	208.047	1.32787	0.288167	4.608	4.0657e-06	2.65629e-05	DE	DEL +
ENSG00000106153.13	1701.18	1.24623	0.270528	4.60667	4.09171e-06	2.672e-05	DE	DEL +
ENSG00000142149.9	182.519	1.26667	0.275145	4.60365	4.15146e-06	2.70778e-05	DE	DEL +
ENSG00000213025.2	76.1704	1.25419	0.272644	4.60009	4.22302e-06	2.7492e-05	DE	DEL +
ENSG00000219747.1	26.3723	1.05353	0.229528	4.58999	4.4327e-06	2.87063e-05	DE	DEL +
ENSG00000137547.9	419.343	1.28796	0.280956	4.58422	4.5569e-06	2.94337e-05	DE	DEL +
ENSG00000128039.11	176.882	1.25078	0.272931	4.58279	4.58806e-06	2.9614e-05	DE	DEL +
ENSG00000151224.13	34.2956	1.82293	0.398009	4.58013	4.64679e-06	2.99576e-05	DE	DEL +
ENSG00000130513.6	470.658	1.7454	0.381334	4.5771	4.71467e-06	3.03378e-05	DE	DEL +
ENSG00000179031.8	19.8129	2.0028	0.4378	4.57469	4.76932e-06	3.06244e-05	DE	DEL +
ENSG00000174938.14	216.821	1.21845	0.266568	4.57087	4.85713e-06	3.1159e-05	DE	DEL +
ENSG00000125835.19	196.777	1.00156	0.219353	4.56597	4.97197e-06	3.18134e-05	DE	DEL +
ENSG00000189057.11	178.476	1.14462	0.250767	4.56447	5.00762e-06	3.2034e-05	DE	DEL +
ENSG00000158023.10	43.3516	1.38419	0.303415	4.56203	5.06619e-06	3.23479e-05	DE	DEL +
ENSG00000163629.13	737.105	1.14632	0.251918	4.55039	5.35474e-06	3.40787e-05	DE	DEL +
ENSG00000154582.16	252.799	1.24699	0.27407	4.5499	5.36711e-06	3.41415e-05	DE	DEL +
ENSG00000223559.1	80.1385	1.22389	0.269054	4.54885	5.394e-06	3.43045e-05	DE	DEL +
ENSG00000106178.6	205.584	1.39067	0.306542	4.53665	5.71556e-06	3.61724e-05	DE	DEL +
ENSG00000198723.11	14.6701	1.50816	0.332481	4.53608	5.73087e-06	3.62441e-05	DE	DEL +
ENSG00000101000.6	240.893	1.075	0.237197	4.5321	5.83996e-06	3.68913e-05	DE	DEL +
ENSG00000169989.3	5.82379	1.98003	0.437536	4.5254	6.028e-06	3.79824e-05	DE	DEL +
ENSG00000153044.10	51.2668	1.16968	0.258872	4.51838	6.2316e-06	3.91207e-05	DE	DEL +
ENSG00000132963.8	2551.35	1.2103	0.268007	4.51592	6.30416e-06	3.95035e-05	DE	DEL +
ENSG00000197696.10	24.0444	1.302	0.288483	4.51326	6.38396e-06	3.99301e-05	DE	DEL +
ENSG00000100036.13	41.5219	1.23784	0.274623	4.50743	6.56184e-06	4.09261e-05	DE	DEL +
ENSG00000258645.2	31.8253	1.23901	0.275123	4.50347	6.68526e-06	4.16238e-05	DE	DEL +
ENSG00000122884.12	818.143	1.33384	0.296626	4.49669	6.90197e-06	4.28654e-05	DE	DEL +
ENSG00000146540.15	171.334	1.13361	0.252201	4.49486	6.96149e-06	4.31761e-05	DE	DEL +
ENSG00000162814.11	20.8573	1.14635	0.255153	4.49279	7.02957e-06	4.35686e-05	DE	DEL +
ENSG00000201998.1	875.547	2.53123	0.563753	4.48996	7.12364e-06	4.41136e-05	DE	DEL +
ENSG00000179862.7	6.46074	1.69912	0.378614	4.48773	7.19874e-06	4.44958e-05	DE	DEL +
ENSG00000171421.13	59.7545	1.02812	0.229601	4.47788	7.53894e-06	4.64933e-05	DE	DEL +
ENSG00000159708.18	27.4816	1.64025	0.366543	4.47493	7.64371e-06	4.70543e-05	DE	DEL +
ENSG00000143369.15	673.942	1.3453	0.300917	4.47067	7.79748e-06	4.79036e-05	DE	DEL +
ENSG00000164220.7	85.8616	1.46786	0.328734	4.46519	7.99968e-06	4.91015e-05	DE	DEL +
ENSG00000217648.1	6.15852	1.55928	0.349529	4.46109	8.15437e-06	4.98827e-05	DE	DEL +
ENSG00000189366.9	31.9201	1.17521	0.263586	4.45854	8.25182e-06	5.0411e-05	DE	DEL +
ENSG00000127418.15	186.628	1.19927	0.269037	4.45763	8.28727e-06	5.06048e-05	DE	DEL +
ENSG00000074219.14	221.12	1.11637	0.250691	4.45317	8.46121e-06	5.15861e-05	DE	DEL +
ENSG00000137166.15	963.863	1.06398	0.238971	4.45233	8.4945e-06	5.17544e-05	DE	DEL +
ENSG00000209042.1	9.09787	1.20636	0.271065	4.45045	8.56917e-06	5.21511e-05	DE	DEL +
ENSG00000133740.11	182.828	1.20383	0.270521	4.45003	8.58572e-06	5.22401e-05	DE	DEL +
ENSG00000065621.15	199.546	1.21997	0.274438	4.44536	8.77442e-06	5.32388e-05	DE	DEL +
ENSG00000182968.5	11.7536	3.46975	0.780519	4.44543	8.77144e-06	5.32388e-05	DE	DEL +
ENSG00000143977.14	506.125	1.00345	0.225996	4.44014	8.98986e-06	5.44804e-05	DE	DEL +
ENSG00000138778.13	695.357	1.07195	0.241545	4.43788	9.08476e-06	5.49887e-05	DE	DEL +
ENSG00000180992.7	245.622	1.17174	0.264206	4.43495	9.20945e-06	5.56628e-05	DE	DEL +
ENSG00000178035.12	3258.81	1.00079	0.225793	4.43233	9.32215e-06	5.62941e-05	DE	DEL +
ENSG00000176731.12	76.6049	1.23689	0.279181	4.43043	9.40446e-06	5.67534e-05	DE	DEL +
ENSG00000181634.8	48.9871	1.5432	0.348406	4.42931	9.45344e-06	5.70037e-05	DE	DEL +
ENSG00000187498.16	7036.62	1.05737	0.239388	4.41698	1.0009e-05	5.99376e-05	DE	DEL +
ENSG00000217241.1	171.622	1.11085	0.251532	4.41633	1.0039e-05	6.00773e-05	DE	DEL +
ENSG00000281398.4	9.16469	1.60034	0.362978	4.40892	1.03886e-05	6.19521e-05	DE	DEL +
ENSG00000216171.1	11.6275	2.12961	0.483141	4.40783	1.04411e-05	6.21971e-05	DE	DEL +
ENSG00000204683.12	12.7137	1.34638	0.305965	4.40044	1.08031e-05	6.4116e-05	DE	DEL +
ENSG00000170791.18	183.125	1.29463	0.294481	4.39631	1.10105e-05	6.52757e-05	DE	DEL +
ENSG00000168875.3	9.15636	3.71951	0.848334	4.38449	1.16259e-05	6.85959e-05	DE	DEL +
ENSG00000200792.1	9.18531	1.75602	0.400877	4.38045	1.18437e-05	6.97603e-05	DE	DEL +
ENSG00000125398.8	2688.42	1.14356	0.261087	4.37998	1.18688e-05	6.98781e-05	DE	DEL +
ENSG00000230311.2	72.2363	1.0867	0.24881	4.36758	1.25632e-05	7.36959e-05	DE	DEL +
ENSG00000261373.1	78.2906	1.35385	0.310461	4.36075	1.29615e-05	7.58042e-05	DE	DEL +
ENSG00000136872.20	990.931	1.95248	0.44785	4.35967	1.30261e-05	7.61167e-05	DE	DEL +
ENSG00000204113.6	17.2149	1.01103	0.232143	4.35521	1.32941e-05	7.75498e-05	DE	DEL +
ENSG00000224430.2	53.1234	1.08159	0.248384	4.35448	1.3338e-05	7.77457e-05	DE	DEL +
ENSG00000073067.14	40.4415	2.24871	0.517106	4.34864	1.36982e-05	7.96858e-05	DE	DEL +
ENSG00000198780.12	90.7316	1.16096	0.267048	4.34737	1.37782e-05	8.00995e-05	DE	DEL +
ENSG00000125743.10	1698.1	1.0863	0.250397	4.3383	1.43591e-05	8.32461e-05	DE	DEL +
ENSG00000256968.1	96.0455	1.22963	0.283613	4.3356	1.45365e-05	8.41672e-05	DE	DEL +
ENSG00000169174.11	431.305	2.25017	0.519549	4.33101	1.48428e-05	8.58497e-05	DE	DEL +
ENSG00000168275.16	95.3727	1.25751	0.290535	4.32828	1.50281e-05	8.67742e-05	DE	DEL +
ENSG00000223676.1	2.11881	2.20549	0.509745	4.32666	1.51389e-05	8.73771e-05	DE	DEL +
ENSG00000057019.16	277.653	1.00542	0.232457	4.32521	1.52389e-05	8.78984e-05	DE	DEL +
ENSG00000175894.18	19.2838	1.98865	0.459797	4.32507	1.52486e-05	8.7917e-05	DE	DEL +
ENSG00000235363.1	385.591	1.02795	0.237953	4.31999	1.56038e-05	8.97945e-05	DE	DEL +
ENSG00000149089.13	301.156	1.23418	0.285711	4.3197	1.56244e-05	8.98938e-05	DE	DEL +
ENSG00000178796.13	5.79344	2.02962	0.469994	4.3184	1.57167e-05	9.03108e-05	DE	DEL +
ENSG00000196756.13	23.2655	1.35948	0.314816	4.31832	1.57218e-05	9.03208e-05	DE	DEL +
ENSG00000128524.5	135.687	1.2543	0.290463	4.31827	1.57256e-05	9.03239e-05	DE	DEL +
ENSG00000173141.5	594.004	1.17296	0.271703	4.31708	1.58106e-05	9.07546e-05	DE	DEL +
ENSG00000165730.16	107.017	1.09253	0.253359	4.31219	1.61645e-05	9.25328e-05	DE	DEL +
ENSG00000136943.11	47.2261	1.08812	0.252427	4.31063	1.62794e-05	9.31318e-05	DE	DEL +
ENSG00000214078.12	1398.98	1.00813	0.234143	4.30564	1.66504e-05	9.51147e-05	DE	DEL +
ENSG00000253161.5	5.64454	1.37214	0.318721	4.30516	1.66867e-05	9.52825e-05	DE	DEL +
ENSG00000105677.12	533.28	1.28001	0.297863	4.29732	1.72877e-05	9.83049e-05	DE	DEL +
ENSG00000228742.11	1.5751	3.3706	0.784385	4.29712	1.73029e-05	9.83686e-05	DE	DEL +
ENSG00000204334.7	4.60853	2.31661	0.53925	4.29598	1.73924e-05	9.87948e-05	DE	DEL +
ENSG00000250337.7	4.80589	4.43666	1.03324	4.29394	1.75532e-05	9.96253e-05	DE	DEL +
ENSG00000198108.4	20.2703	1.3096	0.305789	4.2827	1.84637e-05	0.000104294	DE	DEL +
ENSG00000106028.11	80.6827	1.34419	0.314076	4.27983	1.87038e-05	0.000105541	DE	DEL +
ENSG00000107833.10	166.657	1.22485	0.286337	4.27763	1.88892e-05	0.00010652	DE	DEL +
ENSG00000112655.16	654.388	1.62568	0.38042	4.27337	1.92537e-05	0.000108419	DE	DEL +
ENSG00000189431.8	29.171	2.4067	0.563212	4.27316	1.92723e-05	0.000108502	DE	DEL +
ENSG00000166415.15	80.4754	2.11463	0.49491	4.27276	1.93071e-05	0.000108653	DE	DEL +
ENSG00000165621.8	52.4302	1.5242	0.35687	4.27101	1.94586e-05	0.000109438	DE	DEL +
ENSG00000186451.2	10.3673	1.4597	0.342031	4.26775	1.97457e-05	0.000110846	DE	DEL +
ENSG00000109501.14	1102.57	1.0287	0.241171	4.26544	1.99507e-05	0.000111774	DE	DEL +
ENSG00000228766.3	30.8239	1.02387	0.240055	4.26513	1.99788e-05	0.000111902	DE	DEL +
ENSG00000005073.6	53.152	1.50377	0.352902	4.26115	2.03376e-05	0.000113748	DE	DEL +
ENSG00000130701.4	47.3872	1.22319	0.287776	4.25048	2.13312e-05	0.000118769	DE	DEL +
ENSG00000163464.8	34.1236	1.3221	0.311905	4.2388	2.24722e-05	0.000124563	DE	DEL +
ENSG00000164266.10	4119.56	1.59786	0.377314	4.23484	2.28719e-05	0.000126496	DE	DEL +
ENSG00000233270.1	258.79	1.16718	0.276605	4.21968	2.44654e-05	0.00013441	DE	DEL +
ENSG00000274080.1	3.37218	2.68728	0.637274	4.21684	2.47747e-05	0.000135999	DE	DEL +
ENSG00000136244.12	7.51869	2.00052	0.474687	4.21439	2.50452e-05	0.000137373	DE	DEL +
ENSG00000000003.15	792.792	1.08001	0.256753	4.20643	2.59438e-05	0.000141676	DE	DEL +
ENSG00000224367.6	6.05643	1.80048	0.428063	4.2061	2.59811e-05	0.000141851	DE	DEL +
ENSG00000207871.2	10.5348	1.99031	0.473277	4.20539	2.60631e-05	0.000142219	DE	DEL +
ENSG00000175352.11	9.45943	1.23599	0.294096	4.20268	2.63778e-05	0.0001437	DE	DEL +
ENSG00000111640.15	20700.6	1.00882	0.240127	4.2012	2.655e-05	0.000144494	DE	DEL +
ENSG00000232928.2	27.0947	1.1997	0.285627	4.20025	2.66618e-05	0.000145044	DE	DEL +
ENSG00000146001.5	114.574	1.11388	0.265569	4.19431	2.73706e-05	0.000148545	DE	DEL +
ENSG00000224099.2	2.14389	3.92731	0.937299	4.19003	2.78922e-05	0.000151075	DE	DEL +
ENSG00000143429.10	17.3206	1.04785	0.250243	4.18734	2.82248e-05	0.000152725	DE	DEL +
ENSG00000166840.13	18.6158	1.88409	0.449989	4.18696	2.82712e-05	0.000152946	DE	DEL +
ENSG00000262096.2	13.1921	1.18434	0.282992	4.18506	2.85087e-05	0.000154017	DE	DEL +
ENSG00000170465.10	129.471	3.28684	0.785907	4.18223	2.88664e-05	0.000155857	DE	DEL +
ENSG00000168065.16	18.9557	3.19219	0.764069	4.17789	2.94231e-05	0.000158706	DE	DEL +
ENSG00000186940.6	26.5272	1.60893	0.385125	4.17769	2.94483e-05	0.00015881	DE	DEL +
ENSG00000017483.15	473.745	1.42563	0.341495	4.17466	2.98428e-05	0.000160842	DE	DEL +
ENSG00000188070.9	25.6715	1.16222	0.278423	4.17429	2.98913e-05	0.000161071	DE	DEL +
ENSG00000175065.12	36.5136	1.33539	0.320105	4.17174	3.02287e-05	0.000162633	DE	DEL +
ENSG00000187566.6	42.108	1.00001	0.239732	4.17138	3.02764e-05	0.000162857	DE	DEL +
ENSG00000185988.15	11.4764	1.81848	0.436267	4.16827	3.06916e-05	0.000164861	DE	DEL +
ENSG00000125337.19	8.45416	1.87566	0.450279	4.16556	3.10591e-05	0.000166706	DE	DEL +
ENSG00000011201.12	107.391	1.5044	0.361363	4.16312	3.13931e-05	0.0001683	DE	DEL +
ENSG00000184374.3	9.47014	1.48607	0.357084	4.1617	3.15891e-05	0.000169284	DE	DEL +
ENSG00000149809.16	162.38	1.03672	0.249336	4.1579	3.21182e-05	0.000171849	DE	DEL +
ENSG00000146233.8	62.9799	1.10233	0.26548	4.15223	3.29252e-05	0.000175788	DE	DEL +
ENSG00000234996.4	7.19255	1.45222	0.349754	4.15211	3.29424e-05	0.000175846	DE	DEL +
ENSG00000286850.1	4.13705	1.58727	0.382284	4.15206	3.2949e-05	0.000175846	DE	DEL +
ENSG00000181104.7	608.055	1.02496	0.247054	4.14874	3.34314e-05	0.000178041	DE	DEL +
ENSG00000207873.1	7.42913	2.12325	0.511967	4.14724	3.36511e-05	0.000179138	DE	DEL +
ENSG00000188368.9	5.10181	1.706	0.411421	4.14661	3.37431e-05	0.000179547	DE	DEL +
ENSG00000189325.7	301.022	1.06638	0.257273	4.14492	3.39935e-05	0.000180713	DE	DEL +
ENSG00000126010.6	17.9785	1.77441	0.42853	4.14068	3.46275e-05	0.000183538	DE	DEL +
ENSG00000241186.10	18.8796	1.30802	0.316164	4.13716	3.51634e-05	0.000186171	DE	DEL +
ENSG00000154856.13	578.274	1.2824	0.310042	4.1362	3.53101e-05	0.000186875	DE	DEL +
ENSG00000100116.16	138.226	1.32251	0.319931	4.13372	3.56931e-05	0.000188719	DE	DEL +
ENSG00000160207.9	9.72495	1.16435	0.281742	4.13269	3.58539e-05	0.000189459	DE	DEL +
ENSG00000162723.10	7.33403	2.01995	0.488857	4.13199	3.59643e-05	0.000190005	DE	DEL +
ENSG00000123689.6	14.7349	1.03034	0.249428	4.13082	3.61464e-05	0.000190783	DE	DEL +
ENSG00000175928.6	94.6529	2.02727	0.49139	4.12559	3.69781e-05	0.000194388	DE	DEL +
ENSG00000139289.13	469.815	1.37483	0.333299	4.12493	3.7084e-05	0.000194902	DE	DEL +
ENSG00000187583.11	23.0835	1.32247	0.320751	4.12304	3.7391e-05	0.000196326	DE	DEL +
ENSG00000115363.14	10.922	2.19864	0.534176	4.11594	3.85604e-05	0.000201767	DE	DEL +
ENSG00000255398.3	12.919	1.6335	0.396906	4.11558	3.86206e-05	0.000202005	DE	DEL +
ENSG00000179058.7	23.4082	1.57386	0.382577	4.11384	3.89123e-05	0.000203342	DE	DEL +
ENSG00000204869.8	8.55248	2.23116	0.542422	4.11332	3.90001e-05	0.000203677	DE	DEL +
ENSG00000280109.3	437.177	1.84071	0.447553	4.11283	3.90832e-05	0.000204033	DE	DEL +
ENSG00000173391.9	12.6407	1.66032	0.404092	4.10877	3.97764e-05	0.000207255	DE	DEL +
ENSG00000189043.10	1984.84	1.25797	0.306174	4.10869	3.97918e-05	0.000207296	DE	DEL +
ENSG00000174939.11	23.0277	1.56127	0.380401	4.10429	4.05564e-05	0.000211077	DE	DEL +
ENSG00000137745.12	55.2365	2.12292	0.517327	4.10364	4.067e-05	0.000211588	DE	DEL +
ENSG00000161016.17	22706.5	1.26704	0.308921	4.1015	4.10478e-05	0.00021335	DE	DEL +
ENSG00000177447.6	4.18799	2.0096	0.490541	4.09671	4.19057e-05	0.000217353	DE	DEL +
ENSG00000237149.5	3.18747	1.47302	0.359733	4.09475	4.22632e-05	0.00021909	DE	DEL +
ENSG00000185607.5	32.6517	1.47332	0.360173	4.09059	4.30281e-05	0.000222583	DE	DEL +
ENSG00000131187.9	81.6712	1.31155	0.321408	4.08064	4.49113e-05	0.000231665	DE	DEL +
ENSG00000196950.14	483.599	1.00514	0.246318	4.08066	4.49081e-05	0.000231665	DE	DEL +
ENSG00000103569.10	17.0288	1.52811	0.374606	4.07924	4.51833e-05	0.00023298	DE	DEL +
ENSG00000163288.14	25.1522	2.39044	0.586136	4.0783	4.53667e-05	0.000233837	DE	DEL +
ENSG00000075461.6	27.0682	2.61914	0.642299	4.07777	4.54705e-05	0.000234328	DE	DEL +
ENSG00000228232.1	293.616	1.03426	0.253776	4.07547	4.59207e-05	0.000236514	DE	DEL +
ENSG00000182004.13	107.84	1.06438	0.261216	4.07472	4.60703e-05	0.000237195	DE	DEL +
ENSG00000125508.3	32.9593	1.81235	0.444853	4.07405	4.62034e-05	0.000237753	DE	DEL +
ENSG00000130332.15	569.073	1.06282	0.261061	4.07113	4.67852e-05	0.000240422	DE	DEL +
ENSG00000186234.7	20.384	1.72114	0.42281	4.07072	4.68682e-05	0.000240758	DE	DEL +
ENSG00000162747.12	99.9719	1.56233	0.383995	4.06863	4.72911e-05	0.000242747	DE	DEL +
ENSG00000205754.12	1.64233	3.04673	0.749089	4.06724	4.75728e-05	0.000244055	DE	DEL +
ENSG00000172965.17	19.3795	1.21063	0.297684	4.06681	4.76612e-05	0.000244451	DE	DEL +
ENSG00000200959.1	1440.43	2.07905	0.511543	4.06428	4.81814e-05	0.000246807	DE	DEL +
ENSG00000198807.13	43.3147	2.34469	0.577059	4.06317	4.84115e-05	0.000247799	DE	DEL +
ENSG00000254166.3	30.6761	2.02957	0.499749	4.06117	4.88265e-05	0.000249642	DE	DEL +
ENSG00000260455.2	2.14987	2.9906	0.737034	4.05762	4.95762e-05	0.000253095	DE	DEL +
ENSG00000206531.10	9.5665	3.52929	0.869952	4.05687	4.9734e-05	0.000253759	DE	DEL +
ENSG00000137868.19	73.5191	2.03137	0.500995	4.05466	5.02067e-05	0.000255883	DE	DEL +
ENSG00000175445.17	157.803	1.50389	0.371317	4.05014	5.11877e-05	0.0002603	DE	DEL +
ENSG00000176809.10	652.508	1.29269	0.319482	4.04622	5.20515e-05	0.000264199	DE	DEL +
ENSG00000230061.2	1.91396	2.76818	0.685104	4.04052	5.33321e-05	0.000270046	DE	DEL +
ENSG00000253153.1	7.10987	1.1459	0.283678	4.03946	5.35742e-05	0.000271071	DE	DEL +
ENSG00000121361.5	19.6629	1.06978	0.265122	4.03504	5.45932e-05	0.000275715	DE	DEL +
ENSG00000170498.9	3.40112	1.84766	0.458528	4.02954	5.58858e-05	0.000281514	DE	DEL +
ENSG00000060558.4	50.5784	1.06915	0.265371	4.0289	5.60379e-05	0.000282228	DE	DEL +
ENSG00000125744.12	50.6668	1.35617	0.336818	4.02641	5.66348e-05	0.000284918	DE	DEL +
ENSG00000259838.1	14.8738	1.13331	0.281574	4.02491	5.69963e-05	0.000286526	DE	DEL +
ENSG00000128510.12	10.5454	2.67023	0.66345	4.02477	5.70319e-05	0.000286652	DE	DEL +
ENSG00000143126.8	281.742	1.04989	0.260949	4.02334	5.73791e-05	0.000288237	DE	DEL +
ENSG00000249306.6	1.96629	4.16341	1.03507	4.02234	5.76219e-05	0.000289404	DE	DEL +
ENSG00000123131.13	846.949	1.15523	0.287335	4.0205	5.80739e-05	0.000291299	DE	DEL +
ENSG00000104408.10	3223.5	1.12714	0.280386	4.01996	5.82076e-05	0.000291754	DE	DEL +
ENSG00000114270.17	1737.43	1.68428	0.419594	4.01407	5.96816e-05	0.000298375	DE	DEL +
ENSG00000177410.13	10.0738	1.40216	0.3496	4.01076	6.05228e-05	0.000302248	DE	DEL +
ENSG00000105131.8	11.6524	1.81651	0.453462	4.00589	6.17857e-05	0.000307879	DE	DEL +
ENSG00000134824.14	423.503	1.40385	0.350571	4.00447	6.21578e-05	0.000309563	DE	DEL +
ENSG00000182747.5	8.69853	1.62614	0.406171	4.00358	6.23911e-05	0.000310498	DE	DEL +
ENSG00000253537.3	62.8316	1.06984	0.267405	4.00082	6.31222e-05	0.000313736	DE	DEL +
ENSG00000102007.11	3166.94	1.0317	0.257914	4.00016	6.32992e-05	0.000314559	DE	DEL +
ENSG00000205403.13	38.5065	1.68023	0.420245	3.99821	6.38234e-05	0.000316933	DE	DEL +
ENSG00000160200.18	39.1941	1.42469	0.357272	3.9877	6.67173e-05	0.000329802	DE	DEL +
ENSG00000241352.3	8.15278	1.0709	0.268601	3.98694	6.69308e-05	0.000330677	DE	DEL +
ENSG00000007908.16	11.504	1.7688	0.443863	3.98502	6.74754e-05	0.000333127	DE	DEL +
ENSG00000172172.8	428.691	1.14922	0.288418	3.98457	6.76038e-05	0.000333701	DE	DEL +
ENSG00000181333.12	57.4839	1.51108	0.379731	3.97935	6.9104e-05	0.000340612	DE	DEL +
ENSG00000147669.11	362.965	1.19832	0.301765	3.97105	7.1558e-05	0.000351565	DE	DEL +
ENSG00000154096.14	412.219	1.11623	0.28133	3.9677	7.25681e-05	0.00035595	DE	DEL +
ENSG00000105835.12	3408.75	1.0455	0.264139	3.95815	7.55328e-05	0.000369032	DE	DEL +
ENSG00000143320.9	25.7501	1.65859	0.419785	3.95104	7.78129e-05	0.000379018	DE	DEL +
ENSG00000106125.14	7.33609	1.30303	0.330135	3.94697	7.91474e-05	0.00038512	DE	DEL +
ENSG00000173110.8	97.5063	1.0113	0.256439	3.94363	8.02564e-05	0.000389945	DE	DEL +
ENSG00000184156.17	64.1116	1.74865	0.443621	3.94177	8.08839e-05	0.000392714	DE	DEL +
ENSG00000207731.1	6.16043	2.19707	0.557842	3.93852	8.1986e-05	0.000397358	DE	DEL +
ENSG00000179603.18	213.703	1.48712	0.377716	3.93713	8.24624e-05	0.000399313	DE	DEL +
ENSG00000212013.1	6.00345	2.55428	0.648823	3.93679	8.25783e-05	0.000399803	DE	DEL +
ENSG00000181143.15	971.419	2.90502	0.738332	3.93457	8.33475e-05	0.000402955	DE	DEL +
ENSG00000171159.5	31.3616	1.31353	0.333859	3.93439	8.34081e-05	0.000403176	DE	DEL +
ENSG00000159167.12	103.413	1.65367	0.420568	3.932	8.4243e-05	0.000406707	DE	DEL +
ENSG00000015413.9	1031.72	2.2602	0.575205	3.92937	8.51678e-05	0.000410881	DE	DEL +
ENSG00000278771.1	36.6279	1.11113	0.283264	3.9226	8.75979e-05	0.000421561	DE	DEL +
ENSG00000280219.1	0.879	2.51299	0.641515	3.91728	8.95553e-05	0.000429692	DE	DEL +
ENSG00000184995.7	2.72356	2.57675	0.65847	3.91324	9.10651e-05	0.000435939	DE	DEL +
ENSG00000106268.15	148.512	1.01916	0.260808	3.90771	9.31753e-05	0.000444948	DE	DEL +
ENSG00000172016.16	39.8451	1.83484	0.469589	3.90734	9.33183e-05	0.000445553	DE	DEL +
ENSG00000136231.14	57.8601	2.27733	0.58401	3.89946	9.64063e-05	0.000459091	DE	DEL +
ENSG00000208003.1	1.64358	2.53418	0.65007	3.89832	9.68631e-05	0.000461186	DE	DEL +
ENSG00000166033.13	699.583	1.06897	0.2746	3.89283	9.90826e-05	0.000470686	DE	DEL +
ENSG00000198959.12	2856.02	1.04759	0.269977	3.88031	0.000104323	0.000492833	DE	DEL +
ENSG00000164294.14	73.8717	1.08257	0.279073	3.87918	0.00010481	0.00049493	DE	DEL +
ENSG00000143556.9	2.78273	3.30639	0.853774	3.87267	0.000107649	0.000506177	DE	DEL +
ENSG00000164647.9	166.597	1.02828	0.265633	3.87105	0.000108369	0.000508951	DE	DEL +
ENSG00000101333.16	3004.71	1.15574	0.298564	3.871	0.000108388	0.000508952	DE	DEL +
ENSG00000006128.12	17.0113	2.47427	0.639505	3.86903	0.000109268	0.000512605	DE	DEL +
ENSG00000141682.12	21.6722	1.07213	0.277132	3.86867	0.00010943	0.000513226	DE	DEL +
ENSG00000253148.1	3.41851	3.02932	0.783047	3.86863	0.00010945	0.00051323	DE	DEL +
ENSG00000232803.1	1.94894	2.25754	0.583587	3.86838	0.000109562	0.000513579	DE	DEL +
ENSG00000214485.6	1618.78	1.22606	0.317764	3.85841	0.000114126	0.000532869	DE	DEL +
ENSG00000197550.3	20.6249	1.65869	0.431316	3.84565	0.000120232	0.000559366	DE	DEL +
ENSG00000213462.5	122.23	1.02185	0.26588	3.84327	0.000121406	0.000563867	DE	DEL +
ENSG00000167646.14	7.14884	1.44056	0.375068	3.8408	0.000122632	0.000568927	DE	DEL +
ENSG00000198042.11	394.979	1.01239	0.263627	3.84024	0.000122913	0.000569897	DE	DEL +
ENSG00000270069.1	4.86704	1.55968	0.406422	3.83759	0.000124249	0.000575603	DE	DEL +
ENSG00000218996.1	12.08	1.34628	0.350826	3.83746	0.000124314	0.000575611	DE	DEL +
ENSG00000242308.2	1.11053	3.20449	0.835781	3.83413	0.000126009	0.00058316	DE	DEL +
ENSG00000164620.9	11.5163	1.16837	0.305176	3.8285	0.000128927	0.000594748	DE	DEL +
ENSG00000251254.1	14.0952	1.17325	0.306928	3.82257	0.000132066	0.000608198	DE	DEL +
ENSG00000112280.16	109.889	1.54493	0.404607	3.81836	0.000134343	0.00061754	DE	DEL +
ENSG00000085741.13	33.5035	2.11372	0.555132	3.8076	0.00014032	0.000641768	DE	DEL +
ENSG00000095752.7	4.70708	2.27259	0.597097	3.80607	0.000141194	0.000645441	DE	DEL +
ENSG00000163331.12	5.65579	2.181	0.573507	3.80292	0.000142999	0.000652816	DE	DEL +
ENSG00000179934.7	10.3003	1.05673	0.278064	3.80033	0.000144504	0.000658917	DE	DEL +
ENSG00000101255.11	101.258	1.675	0.441025	3.79796	0.00014589	0.000664346	DE	DEL +
ENSG00000208000.1	7.55851	2.06513	0.544947	3.7896	0.00015089	0.000684489	DE	DEL +
ENSG00000136002.19	53.4446	1.60019	0.42309	3.78215	0.000155481	0.000702861	DE	DEL +
ENSG00000171017.11	4.36608	1.80605	0.477901	3.77912	0.000157381	0.000710388	DE	DEL +
ENSG00000254560.6	1.0125	2.53414	0.671013	3.7766	0.000158987	0.000716979	DE	DEL +
ENSG00000196335.13	28.5437	1.11327	0.29499	3.77393	0.000160695	0.00072367	DE	DEL +
ENSG00000277998.1	419.663	1.07598	0.285962	3.76267	0.000168106	0.000753437	DE	DEL +
ENSG00000177614.11	42.8415	1.22368	0.325426	3.76023	0.000169756	0.000760459	DE	DEL +
ENSG00000137970.7	4183.79	1.20863	0.32143	3.76016	0.000169807	0.000760564	DE	DEL +
ENSG00000227619.3	1.19008	3.28773	0.874725	3.75859	0.000170875	0.000764843	DE	DEL +
ENSG00000165568.18	127.269	1.03923	0.276665	3.75627	0.000172468	0.000770961	DE	DEL +
ENSG00000147604.14	885.865	1.10887	0.296354	3.74172	0.000182768	0.000813261	DE	DEL +
ENSG00000135312.7	9.58279	1.62113	0.433698	3.73791	0.000185556	0.0008242	DE	DEL +
ENSG00000107807.13	5.67583	1.53264	0.410168	3.73662	0.000186509	0.00082749	DE	DEL +
ENSG00000169710.9	9072.37	1.0148	0.271618	3.73614	0.000186868	0.000828813	DE	DEL +
ENSG00000159674.12	289.597	1.14854	0.307685	3.73284	0.000189336	0.000839154	DE	DEL +
ENSG00000257138.1	5.88659	1.53716	0.412105	3.73001	0.00019147	0.000847847	DE	DEL +
ENSG00000129195.16	21.3939	1.10076	0.295376	3.72664	0.000194048	0.000857332	DE	DEL +
ENSG00000129455.15	2.65748	3.8196	1.02539	3.72501	0.00019531	0.000862331	DE	DEL +
ENSG00000178660.6	6.7897	1.18061	0.316988	3.72446	0.000195738	0.000863937	DE	DEL +
ENSG00000204540.11	3.38871	1.61694	0.434174	3.72417	0.000195959	0.000864495	DE	DEL +
ENSG00000260029.2	1.45548	3.21947	0.865362	3.72038	0.000198926	0.000876169	DE	DEL +
ENSG00000142623.11	21.5117	2.32115	0.624745	3.71536	0.000202915	0.000892009	DE	DEL +
ENSG00000102243.13	7.5563	3.85999	1.04009	3.7112	0.000206277	0.000904891	DE	DEL +
ENSG00000135111.16	836.822	1.07799	0.290577	3.70982	0.000207404	0.000909691	DE	DEL +
ENSG00000157227.13	1056.6	1.13656	0.306404	3.70934	0.000207801	0.000910992	DE	DEL +
ENSG00000167771.6	56.3696	1.26358	0.341015	3.70535	0.000211102	0.000923977	DE	DEL +
ENSG00000235721.1	16.3004	1.74632	0.472652	3.69474	0.000220115	0.000958811	DE	DEL +
ENSG00000282961.1	2.11758	1.92021	0.519864	3.69367	0.00022104	0.000962378	DE	DEL +
ENSG00000234146.1	1.81567	3.13102	0.848802	3.68875	0.000225356	0.000979137	DE	DEL +
ENSG00000222033.1	5.1278	1.30955	0.355332	3.68542	0.000228327	0.000991101	DE	DEL +
ENSG00000112761.21	29.1858	2.42101	0.65823	3.67805	0.00023502	0.00101724	DE	DEL +
ENSG00000230650.1	18.7594	1.10916	0.301591	3.67772	0.000235332	0.00101827	DE	DEL +
ENSG00000201302.1	23.4137	1.11375	0.303127	3.67422	0.000238577	0.00103067	DE	DEL +
ENSG00000064692.19	186.879	1.12118	0.306054	3.66335	0.000248938	0.001069	DE	DEL +
ENSG00000150051.14	12.1461	1.44245	0.393765	3.66322	0.000249064	0.00106937	DE	DEL +
ENSG00000237082.1	1.68373	1.66235	0.454106	3.6607	0.000251523	0.0010784	DE	DEL +
ENSG00000019186.10	35.8679	1.82844	0.499953	3.65723	0.000254959	0.00109228	DE	DEL +
ENSG00000248933.2	7.45565	2.78193	0.760816	3.65651	0.000255676	0.00109483	DE	DEL +
ENSG00000240694.9	14.4777	1.81039	0.495424	3.65423	0.000257957	0.00110321	DE	DEL +
ENSG00000052802.13	412.909	1.1006	0.301664	3.64844	0.000263837	0.00112624	DE	DEL +
ENSG00000197238.5	108.046	1.10612	0.303268	3.64734	0.000264965	0.00113053	DE	DEL +
ENSG00000101188.5	12.9682	2.47569	0.679701	3.64232	0.000270194	0.00115032	DE	DEL +
ENSG00000207815.1	3.19592	1.37646	0.378346	3.6381	0.000274654	0.00116766	DE	DEL +
ENSG00000197479.7	138.328	1.34656	0.370193	3.63745	0.000275349	0.00116989	DE	DEL +
ENSG00000261115.6	28.8041	1.69052	0.464761	3.6374	0.000275406	0.00116995	DE	DEL +
ENSG00000164764.11	40.8786	1.74715	0.480697	3.63463	0.000278384	0.00118095	DE	DEL +
ENSG00000100625.9	18.226	1.73911	0.478689	3.63306	0.000280078	0.00118666	DE	DEL +
ENSG00000229644.6	1443.53	1.01342	0.279035	3.63187	0.000281379	0.00119124	DE	DEL +
ENSG00000175426.11	427.114	1.72992	0.477219	3.625	0.000288963	0.00122042	DE	DEL +
ENSG00000215148.9	20.1297	1.70007	0.468984	3.625	0.000288958	0.00122042	DE	DEL +
ENSG00000249784.1	9.66738	1.66531	0.459398	3.62498	0.000288987	0.00122042	DE	DEL +
ENSG00000180316.12	16.0788	1.30315	0.359707	3.6228	0.000291435	0.00122924	DE	DEL +
ENSG00000117691.10	255.044	1.12055	0.309378	3.62193	0.000292415	0.00123259	DE	DEL +
ENSG00000250290.1	1.20536	2.28571	0.633291	3.60925	0.000307078	0.00128765	DE	DEL +
ENSG00000229404.6	1.02889	2.40693	0.666895	3.60916	0.000307186	0.00128791	DE	DEL +
ENSG00000198937.9	184.78	1.04061	0.28849	3.60709	0.000309652	0.00129665	DE	DEL +
ENSG00000113140.11	3875.33	1.10894	0.30806	3.59976	0.000318508	0.00133087	DE	DEL +
ENSG00000205922.5	6.09107	2.6766	0.744369	3.5958	0.000323398	0.00134903	DE	DEL +
ENSG00000112562.19	585.78	1.37298	0.381884	3.59529	0.000324031	0.00135126	DE	DEL +
ENSG00000153292.16	80.5805	1.81568	0.505707	3.59038	0.000330197	0.0013732	DE	DEL +
ENSG00000011677.13	20.7045	3.12006	0.869433	3.58861	0.000332446	0.00138128	DE	DEL +
ENSG00000182782.8	31.0036	1.30986	0.365182	3.58687	0.000334675	0.00138864	DE	DEL +
ENSG00000273045.6	7.79007	1.01092	0.281865	3.58652	0.000335117	0.00139005	DE	DEL +
ENSG00000248318.1	1.29792	2.34457	0.654056	3.58466	0.000337521	0.00139917	DE	DEL +
ENSG00000146950.13	158.678	1.25498	0.350406	3.5815	0.000341622	0.00141446	DE	DEL +
ENSG00000237991.3	9.42484	1.37452	0.383844	3.58094	0.00034236	0.00141708	DE	DEL +
ENSG00000172061.9	23.4371	1.50253	0.41971	3.57992	0.000343697	0.00142218	DE	DEL +
ENSG00000134757.5	158.403	2.88978	0.808503	3.57424	0.000351253	0.00144993	DE	DEL +
ENSG00000251107.1	4.20614	2.18014	0.610529	3.57091	0.000355747	0.00146715	DE	DEL +
ENSG00000211896.7	1.28314	2.24601	0.629007	3.57073	0.000355992	0.00146794	DE	DEL +
ENSG00000110680.12	13.3522	2.07443	0.581592	3.56681	0.000361353	0.00148712	DE	DEL +
ENSG00000205502.4	9.20584	1.05119	0.294721	3.56671	0.000361488	0.00148745	DE	DEL +
ENSG00000139055.7	63.9465	1.14357	0.320767	3.5651	0.00036372	0.00149596	DE	DEL +
ENSG00000253522.6	1.97887	1.77128	0.496879	3.56481	0.000364122	0.00149694	DE	DEL +
ENSG00000265688.2	1.02723	2.60105	0.729851	3.56382	0.000365503	0.00150238	DE	DEL +
ENSG00000092758.18	242.902	1.40857	0.395543	3.56112	0.000369281	0.00151654	DE	DEL +
ENSG00000170681.7	6.79599	1.19657	0.336182	3.55928	0.00037187	0.0015258	DE	DEL +
ENSG00000135960.10	109.666	1.69495	0.476355	3.55815	0.000373471	0.00153167	DE	DEL +
ENSG00000231252.3	1.06508	2.93721	0.826749	3.55273	0.000381261	0.0015594	DE	DEL +
ENSG00000179958.9	365.008	1.01907	0.286995	3.55085	0.000383995	0.00156964	DE	DEL +
ENSG00000140988.16	6573.89	1.01587	0.286458	3.54633	0.000390642	0.00159466	DE	DEL +
ENSG00000226917.6	4.30024	1.96249	0.553437	3.54599	0.000391134	0.00159619	DE	DEL +
ENSG00000246228.6	0.742755	2.954	0.833189	3.54542	0.000391993	0.00159898	DE	DEL +
ENSG00000137571.11	79.107	1.17193	0.330873	3.54195	0.000397188	0.00161896	DE	DEL +
ENSG00000112208.11	30.1741	1.24599	0.352027	3.53948	0.00040092	0.00163271	DE	DEL +
ENSG00000099625.13	10.7291	1.2103	0.342375	3.53501	0.000407767	0.00165762	DE	DEL +
ENSG00000150556.17	28.0523	1.00547	0.285389	3.52314	0.000426462	0.00172437	DE	DEL +
ENSG00000182912.6	2.72971	2.08532	0.592255	3.52099	0.00042994	0.00173663	DE	DEL +
ENSG00000196228.3	21.5222	1.81893	0.517677	3.51363	0.00044202	0.00178147	DE	DEL +
ENSG00000140274.14	561.373	1.61768	0.460743	3.51102	0.000446392	0.00179644	DE	DEL +
ENSG00000226465.3	5.43623	2.09557	0.597175	3.50914	0.000449552	0.00180623	DE	DEL +
ENSG00000237632.3	1.45347	1.77578	0.506264	3.50761	0.000452145	0.0018153	DE	DEL +
ENSG00000132000.13	46.305	1.30218	0.371497	3.50523	0.000456206	0.00183026	DE	DEL +
ENSG00000171425.10	41.3606	1.07226	0.306078	3.50323	0.000459647	0.00184217	DE	DEL +
ENSG00000083845.9	10730.9	1.24506	0.355913	3.49822	0.000468369	0.00187107	DE	DEL +
ENSG00000226887.8	23.0396	1.14333	0.328285	3.48273	0.000496338	0.00197471	DE	DEL +
ENSG00000239906.1	26.3955	1.66253	0.478097	3.4774	0.000506298	0.00201052	DE	DEL +
ENSG00000204054.14	12.2616	1.12814	0.325165	3.46944	0.000521541	0.00206325	DE	DEL +
ENSG00000221867.9	66.7831	5.60576	1.61596	3.46899	0.000522422	0.00206643	DE	DEL +
ENSG00000284753.2	7.97779	1.36618	0.393847	3.4688	0.000522782	0.00206755	DE	DEL +
ENSG00000261395.3	1.31988	2.12065	0.61317	3.4585	0.000543188	0.0021371	DE	DEL +
ENSG00000273983.1	1396.9	1.56186	0.451769	3.45722	0.000545776	0.00214605	DE	DEL +
ENSG00000129991.13	14.3733	2.67421	0.773825	3.45583	0.000548598	0.00215632	DE	DEL +
ENSG00000207984.1	5.15303	1.59477	0.461495	3.45566	0.000548945	0.00215695	DE	DEL +
ENSG00000217130.1	58.7281	1.14333	0.330955	3.45465	0.000551012	0.00216414	DE	DEL +
ENSG00000226549.3	8.40063	1.41215	0.409083	3.45198	0.000556483	0.00218312	DE	DEL +
ENSG00000217716.3	92.3829	1.14508	0.332391	3.44498	0.000571104	0.00223373	DE	DEL +
ENSG00000198443.6	4.2607	1.42581	0.413984	3.44413	0.000572899	0.00223978	DE	DEL +
ENSG00000260668.1	8.82692	1.23885	0.359786	3.44329	0.000574681	0.00224611	DE	DEL +
ENSG00000280997.1	1.47404	3.59201	1.04334	3.44279	0.000575752	0.00224965	DE	DEL +
ENSG00000150893.11	135.175	1.55674	0.45259	3.43962	0.000582524	0.00227318	DE	DEL +
ENSG00000224094.1	176.453	1.06477	0.310488	3.42936	0.000605006	0.00235216	DE	DEL +
ENSG00000242299.1	2893.38	1.21334	0.354038	3.42715	0.000609961	0.00236771	DE	DEL +
ENSG00000164532.11	36.4977	1.44783	0.422803	3.42436	0.00061625	0.00238839	DE	DEL +
ENSG00000287656.1	2.02537	2.11742	0.618952	3.42098	0.000623965	0.00241348	DE	DEL +
ENSG00000228219.1	4.15371	1.28362	0.375255	3.42068	0.000624657	0.00241582	DE	DEL +
ENSG00000180537.13	5.17963	2.84403	0.831654	3.41973	0.000626832	0.00242311	DE	DEL +
ENSG00000140254.12	75.4565	1.72368	0.504089	3.41939	0.000627617	0.0024252	DE	DEL +
ENSG00000287781.1	1.42212	2.54105	0.743189	3.41911	0.000628255	0.00242733	DE	DEL +
ENSG00000123009.4	26.9898	1.15636	0.338569	3.41543	0.000636806	0.00245653	DE	DEL +
ENSG00000185008.17	111.274	1.04799	0.307046	3.41314	0.000642194	0.00247487	DE	DEL +
ENSG00000232684.1	1.07697	2.57576	0.75603	3.40695	0.000656922	0.00252485	DE	DEL +
ENSG00000255874.2	7.90747	1.20608	0.354806	3.39926	0.000675688	0.00258822	DE	DEL +
ENSG00000188770.10	5.25439	2.01356	0.592976	3.39569	0.000684558	0.00261963	DE	DEL +
ENSG00000263266.2	6364.04	1.1905	0.350844	3.39324	0.00069071	0.00263983	DE	DEL +
ENSG00000278828.1	1532.55	1.18781	0.35009	3.39288	0.000691629	0.00264298	DE	DEL +
ENSG00000170827.9	139.978	1.61356	0.47624	3.38812	0.000703738	0.00268361	DE	DEL +
ENSG00000172927.8	84.4794	1.36769	0.403742	3.38753	0.00070524	0.00268713	DE	DEL +
ENSG00000251046.2	4.0101	1.72522	0.509286	3.38753	0.000705252	0.00268713	DE	DEL +
ENSG00000169248.13	105.274	1.78128	0.526025	3.3863	0.000708417	0.00269731	DE	DEL +
ENSG00000177788.6	4.07678	1.49283	0.440885	3.38599	0.000709232	0.00269927	DE	DEL +
ENSG00000101074.5	32.4637	1.21457	0.359378	3.37965	0.000725769	0.00275453	DE	DEL +
ENSG00000164070.12	229.815	1.38894	0.411057	3.37894	0.000727663	0.0027598	DE	DEL +
ENSG00000118707.10	26.1951	1.03012	0.305094	3.37641	0.000734377	0.00278255	DE	DEL +
ENSG00000213755.3	2.32823	1.64895	0.488863	3.37302	0.000743473	0.00281311	DE	DEL +
ENSG00000258204.1	13.4387	1.30061	0.38561	3.37286	0.000743923	0.00281442	DE	DEL +
ENSG00000233762.3	2736.11	1.15524	0.342762	3.3704	0.000750597	0.00283613	DE	DEL +
ENSG00000242193.11	21.5191	1.27827	0.379698	3.36654	0.000761175	0.00287093	DE	DEL +
ENSG00000166535.20	37.974	2.24269	0.666993	3.36238	0.000772736	0.00290891	DE	DEL +
ENSG00000159261.12	10.052	1.7628	0.524668	3.35983	0.000779891	0.00293462	DE	DEL +
ENSG00000268104.3	487.108	1.81931	0.541823	3.35776	0.000785777	0.00295311	DE	DEL +
ENSG00000161249.21	73.9105	1.35386	0.403616	3.35433	0.000795571	0.00298509	DE	DEL +
ENSG00000171757.17	20.7746	1.29792	0.387256	3.35157	0.000803537	0.00301073	DE	DEL +
ENSG00000241741.1	78.1956	1.13719	0.339644	3.34817	0.000813461	0.00304289	DE	DEL +
ENSG00000237729.2	2.17604	2.1419	0.639778	3.34788	0.000814323	0.0030457	DE	DEL +
ENSG00000249049.1	2.95593	1.68396	0.503439	3.3449	0.000823109	0.00307477	DE	DEL +
ENSG00000258153.1	2.87516	1.47209	0.440628	3.34089	0.000835112	0.00311321	DE	DEL +
ENSG00000201592.1	30.2693	1.12386	0.3366	3.33886	0.000841234	0.00313218	DE	DEL +
ENSG00000142661.19	160.484	1.43532	0.430125	3.33698	0.000846926	0.00315079	DE	DEL +
ENSG00000163817.16	270.237	1.53305	0.460265	3.33081	0.000865939	0.00321582	DE	DEL +
ENSG00000236015.1	9.46225	1.0814	0.325017	3.32722	0.000877173	0.00325311	DE	DEL +
ENSG00000240950.1	10.0225	1.22834	0.369196	3.32707	0.000877641	0.00325375	DE	DEL +
ENSG00000264994.1	2.95842	1.21087	0.363948	3.32705	0.000877703	0.00325375	DE	DEL +
ENSG00000235174.1	3496.72	1.15212	0.346382	3.32616	0.000880517	0.00326064	DE	DEL +
ENSG00000137809.17	296.463	1.00402	0.302206	3.32228	0.000892843	0.0033018	DE	DEL +
ENSG00000285933.1	2.51414	1.50338	0.452769	3.32042	0.000898826	0.00332302	DE	DEL +
ENSG00000137261.14	85.4756	1.06382	0.320415	3.32011	0.000899808	0.00332575	DE	DEL +
ENSG00000159784.17	41.5047	1.13444	0.34289	3.30847	0.000938066	0.00344429	DE	DEL +
ENSG00000181418.8	5.82788	1.71926	0.52037	3.30392	0.000953423	0.00349644	DE	DEL +
ENSG00000100557.9	9.6957	1.81344	0.549221	3.30184	0.000960536	0.00352016	DE	DEL +
ENSG00000124602.10	82.7621	1.01006	0.306097	3.2998	0.000967548	0.00354395	DE	DEL +
ENSG00000186474.15	32.1682	1.69636	0.514854	3.29483	0.000984795	0.00359926	DE	DEL +
ENSG00000050438.17	127.27	1.03175	0.313225	3.29396	0.000987868	0.00360821	DE	DEL +
ENSG00000023839.12	564.552	1.69345	0.514158	3.29363	0.000989023	0.00361146	DE	DEL +
ENSG00000189280.3	28.5216	2.37244	0.720672	3.29199	0.000994825	0.00362779	DE	DEL +
ENSG00000171564.11	22.0059	3.57406	1.08574	3.29181	0.000995436	0.00362953	DE	DEL +
ENSG00000163283.7	11.7586	2.51163	0.763408	3.29003	0.00100178	0.00364876	DE	DEL +
ENSG00000106536.21	52.2261	2.66614	0.810504	3.28948	0.00100371	0.00365434	DE	DEL +
ENSG00000225357.3	4.00528	1.15547	0.35148	3.28744	0.00101103	0.00367753	DE	DEL +
ENSG00000237523.2	0.986778	1.91282	0.5823	3.28495	0.00102002	0.0037053	DE	DEL +
ENSG00000267315.1	2.1776	1.59263	0.485455	3.28069	0.00103553	0.00375615	DE	DEL +
ENSG00000197882.3	3.59908	1.16314	0.35495	3.2769	0.00104954	0.00380038	DE	DEL +
ENSG00000109158.11	29.45	2.90469	0.887631	3.2724	0.00106638	0.00385518	DE	DEL +
ENSG00000106236.4	25.6872	1.42321	0.436628	3.25954	0.00111595	0.00401128	DE	DEL +
ENSG00000182798.10	3.35846	2.66174	0.816635	3.2594	0.00111647	0.0040113	DE	DEL +
ENSG00000148344.11	32.3165	1.09604	0.336507	3.25712	0.00112548	0.00403942	DE	DEL +
ENSG00000175592.9	67.6639	1.46274	0.449822	3.25183	0.00114665	0.00410782	DE	DEL +
ENSG00000280055.1	23.2312	1.15232	0.354697	3.24874	0.00115916	0.00414721	DE	DEL +
ENSG00000104327.7	24.5049	1.95149	0.601186	3.24606	0.00117013	0.00418208	DE	DEL +
ENSG00000196352.16	3244.28	1.0158	0.313101	3.24432	0.00117731	0.00420499	DE	DEL +
ENSG00000163630.11	9.60047	1.09962	0.339315	3.24072	0.00119229	0.00424854	DE	DEL +
ENSG00000230897.1	367.157	1.10765	0.342927	3.22998	0.001238	0.00438842	DE	DEL +
ENSG00000175061.18	1371.53	1.17035	0.362384	3.22957	0.00123976	0.00439384	DE	DEL +
ENSG00000205155.8	43.3239	1.07845	0.333932	3.22955	0.00123985	0.00439384	DE	DEL +
ENSG00000200087.1	46755.9	1.48403	0.459933	3.22662	0.0012526	0.00442926	DE	DEL +
ENSG00000142700.12	4.12446	3.16826	0.982046	3.22618	0.00125454	0.00443469	DE	DEL +
ENSG00000167733.13	17.5393	1.11949	0.347466	3.22186	0.0012736	0.00449534	DE	DEL +
ENSG00000196154.12	293.888	1.22005	0.378851	3.22039	0.00128018	0.00451624	DE	DEL +
ENSG00000164946.19	314.484	1.11841	0.347805	3.21564	0.00130156	0.00458394	DE	DEL +
ENSG00000236792.1	6.72596	1.00626	0.313545	3.20929	0.00133062	0.00467482	DE	DEL +
ENSG00000123496.8	23.7567	1.37155	0.427381	3.20919	0.00133107	0.00467581	DE	DEL +
ENSG00000136149.6	119.985	1.3916	0.433989	3.20653	0.00134346	0.00471143	DE	DEL +
ENSG00000041982.16	2229.97	1.36496	0.4264	3.20114	0.00136885	0.00478939	DE	DEL +
ENSG00000250899.3	1.99928	1.74979	0.547211	3.19765	0.00138554	0.00483971	DE	DEL +
ENSG00000091482.8	4.98836	2.31092	0.724055	3.19163	0.00141473	0.00493031	DE	DEL +
ENSG00000206633.1	8.74643	1.29789	0.406814	3.19039	0.00142082	0.00494839	DE	DEL +
ENSG00000187556.7	4.05573	1.34119	0.420653	3.18835	0.00143087	0.0049802	DE	DEL +
ENSG00000108511.10	66.5046	1.02307	0.321178	3.18536	0.00144572	0.00502549	DE	DEL +
ENSG00000213315.5	88.5922	1.10037	0.345549	3.18441	0.00145051	0.00503892	DE	DEL +
ENSG00000236081.1	1.78643	2.18137	0.685172	3.18368	0.00145415	0.00504898	DE	DEL +
ENSG00000131650.14	10.2347	1.28697	0.40445	3.18203	0.00146245	0.00507329	DE	DEL +
ENSG00000120328.6	97.4146	1.0235	0.321668	3.18185	0.00146336	0.00507579	DE	DEL +
ENSG00000267500.1	6.68859	1.19929	0.377069	3.18055	0.00146996	0.0050948	DE	DEL +
ENSG00000109625.19	0.811901	2.15639	0.680576	3.16847	0.00153242	0.00528243	DE	DEL +
ENSG00000222489.1	3.091	1.90965	0.602768	3.16813	0.00153423	0.00528799	DE	DEL +
ENSG00000086548.9	22264.7	1.19051	0.376545	3.16168	0.00156863	0.00539225	DE	DEL +
ENSG00000057593.14	15.7518	2.21148	0.699504	3.16149	0.00156964	0.00539437	DE	DEL +
ENSG00000078900.15	39.1831	1.12223	0.355226	3.1592	0.00158201	0.00542973	DE	DEL +
ENSG00000174450.12	6.76228	2.39264	0.757764	3.15749	0.00159131	0.0054551	DE	DEL +
ENSG00000104892.17	5.74136	1.65384	0.525045	3.1499	0.00163324	0.00558548	DE	DEL +
ENSG00000148734.8	9.97986	1.65169	0.524567	3.14868	0.00164012	0.00560692	DE	DEL +
ENSG00000118473.22	88.9745	1.09924	0.350521	3.13602	0.00171259	0.00581965	DE	DEL +
ENSG00000204791.10	0.854411	2.30878	0.737036	3.13252	0.00173314	0.00587629	DE	DEL +
ENSG00000169469.9	8.39729	3.29731	1.05268	3.1323	0.00173443	0.0058792	DE	DEL +
ENSG00000149380.12	11.4765	1.4209	0.45385	3.13077	0.00174347	0.00590722	DE	DEL +
ENSG00000259649.4	4.1302	1.0177	0.325069	3.13072	0.00174377	0.00590722	DE	DEL +
ENSG00000134538.3	5.59676	2.04023	0.652613	3.12625	0.00177052	0.00598519	DE	DEL +
ENSG00000206885.1	42.5242	1.30909	0.418832	3.12558	0.00177453	0.0059943	DE	DEL +
ENSG00000213133.4	3.01539	1.24873	0.400365	3.11897	0.00181482	0.00610844	DE	DEL +
ENSG00000138100.14	7.92961	1.5696	0.504071	3.11384	0.00184667	0.00620264	DE	DEL +
ENSG00000240893.1	0.897005	3.04944	0.97963	3.11285	0.00185288	0.00622044	DE	DEL +
ENSG00000249550.7	1.35104	3.09829	0.995394	3.11263	0.00185428	0.00622438	DE	DEL +
ENSG00000167157.11	7.13884	1.63732	0.526042	3.11252	0.00185497	0.00622593	DE	DEL +
ENSG00000096088.16	11.7459	1.41189	0.453676	3.11212	0.00185751	0.00623366	DE	DEL +
ENSG00000198610.11	11.033	1.9587	0.631581	3.10127	0.0019269	0.00642779	DE	DEL +
ENSG00000264112.1	10.812	1.04319	0.33659	3.09929	0.00193988	0.0064624	DE	DEL +
ENSG00000170454.6	30.3506	2.60603	0.842115	3.09462	0.00197063	0.00654964	DE	DEL +
ENSG00000207589.1	3.08012	2.19175	0.708594	3.0931	0.00198077	0.00657852	DE	DEL +
ENSG00000223803.1	88.0179	1.05492	0.341434	3.08968	0.00200375	0.00664515	DE	DEL +
ENSG00000127928.13	1.19561	2.62835	0.851364	3.08722	0.00202038	0.00669181	DE	DEL +
ENSG00000182057.5	2.89365	1.34669	0.436764	3.08335	0.00204686	0.00676425	DE	DEL +
ENSG00000204262.14	5663.64	1.12814	0.366362	3.0793	0.00207489	0.00684446	DE	DEL +
ENSG00000272168.8	6.1541	1.53685	0.499125	3.0791	0.0020763	0.00684827	DE	DEL +
ENSG00000231982.1	1.28183	1.85701	0.603384	3.07766	0.0020863	0.00687794	DE	DEL +
ENSG00000226986.4	120.691	1.11151	0.361297	3.07644	0.00209492	0.00689967	DE	DEL +
ENSG00000186047.10	7.12757	1.09991	0.358068	3.0718	0.0021277	0.00699476	DE	DEL +
ENSG00000213302.3	0.85319	1.95957	0.638222	3.07036	0.00213801	0.00701786	DE	DEL +
ENSG00000266869.2	0.666082	2.06836	0.674236	3.06771	0.00215706	0.00707019	DE	DEL +
ENSG00000118733.17	20.7357	2.02757	0.661275	3.06615	0.00216834	0.0071012	DE	DEL +
ENSG00000100665.12	14.106	1.62279	0.529378	3.06547	0.00217331	0.0071132	DE	DEL +
ENSG00000206838.1	108.155	1.40591	0.458864	3.0639	0.00218474	0.00714802	DE	DEL +
ENSG00000237016.1	1.20886	2.0185	0.659518	3.06057	0.00220918	0.00721502	DE	DEL +
ENSG00000228492.2	6.20368	1.10329	0.360953	3.0566	0.00223861	0.00729948	DE	DEL +
ENSG00000262001.1	4.60364	1.25632	0.411023	3.05658	0.00223879	0.00729948	DE	DEL +
ENSG00000165863.17	9.27975	1.37106	0.4489	3.05426	0.00225616	0.00734551	DE	DEL +
ENSG00000206585.1	3.65717	1.7902	0.586195	3.05393	0.00225866	0.00735128	DE	DEL +
ENSG00000120256.11	3.78166	1.05663	0.346053	3.05337	0.00226287	0.00736303	DE	DEL +
ENSG00000284731.1	3.54971	1.49138	0.488766	3.05133	0.0022783	0.0074053	DE	DEL +
ENSG00000116132.12	77.286	1.06658	0.349953	3.04778	0.00230537	0.00748346	DE	DEL +
ENSG00000249395.3	2.01464	1.42053	0.466138	3.04744	0.00230796	0.00749099	DE	DEL +
ENSG00000286966.1	2.47429	3.2649	1.0741	3.03965	0.00236853	0.00766025	DE	DEL +
ENSG00000221164.1	3.53072	1.35918	0.44781	3.03517	0.00240397	0.00775553	DE	DEL +
ENSG00000233376.1	1.44448	1.54831	0.510273	3.03429	0.00241106	0.00777474	DE	DEL +
ENSG00000197140.15	4.45524	1.39621	0.460356	3.03288	0.00242228	0.00780446	DE	DEL +
ENSG00000125531.7	9.83374	1.26462	0.417259	3.03078	0.00243925	0.00785222	DE	DEL +
ENSG00000150201.15	6.65242	1.90228	0.628958	3.02449	0.00249053	0.0080045	DE	DEL +
ENSG00000249031.1	4.21871	2.06477	0.683373	3.02144	0.00251579	0.00807759	DE	DEL +
ENSG00000265148.6	4.81816	1.30022	0.431202	3.01533	0.00256703	0.00822227	DE	DEL +
ENSG00000187608.10	114.551	1.03198	0.342482	3.01325	0.00258466	0.00826808	DE	DEL +
ENSG00000124343.13	6.31407	1.38029	0.458417	3.01099	0.00260395	0.00832585	DE	DEL +
ENSG00000226320.6	3.43113	2.52764	0.839817	3.00976	0.00261457	0.00835395	DE	DEL +
ENSG00000102387.15	14.2778	1.23692	0.411419	3.00648	0.00264293	0.00843072	DE	DEL +
ENSG00000183036.11	11.0166	2.08393	0.693782	3.00373	0.00266693	0.00849736	DE	DEL +
ENSG00000226950.7	5.76909	1.12261	0.374513	2.99752	0.00272189	0.00865327	DE	DEL +
ENSG00000183298.5	47.1726	1.12731	0.376631	2.99315	0.00276116	0.00876789	DE	DEL +
ENSG00000101230.6	16.8201	1.0395	0.347493	2.99142	0.00277681	0.00881143	DE	DEL +
ENSG00000230524.8	3.7511	1.64949	0.552043	2.98798	0.00280831	0.00890414	DE	DEL +
ENSG00000158113.13	16.5306	1.16349	0.391421	2.97248	0.00295402	0.00927876	DE	DEL +
ENSG00000180881.19	49.116	1.02974	0.346692	2.97019	0.00297613	0.00933318	DE	DEL +
ENSG00000282890.1	0.67763	2.43189	0.820631	2.96344	0.0030422	0.00951303	DE	DEL +
ENSG00000224055.1	2.03473	1.4947	0.504547	2.96246	0.00305187	0.00953936	DE	DEL +
ENSG00000224856.2	5.77234	1.03279	0.348744	2.96146	0.00306183	0.00956235	DE	DEL +
ENSG00000155265.11	4.15458	1.23322	0.416781	2.95892	0.00308723	0.00963176	DE	DEL +
ENSG00000244300.3	1.64502	2.06789	0.699358	2.95684	0.00310804	0.00968782	DE	DEL +
ENSG00000188015.10	5.36643	1.33352	0.452036	2.95004	0.00317732	0.00987855	DE	DEL +

## Sheet: del- GENES
Gene id	baseMean	log2FoldChange	lfcSE	stat	pvalue	padj	del	del2
ENSG00000163815.6	112.934	-3.4718	0.172201	-20.1613	2.14285e-90	5.84505e-86	DE	DEL -
ENSG00000104332.12	83.3931	-5.97847	0.304213	-19.6522	5.53126e-86	7.5438e-82	DE	DEL -
ENSG00000107562.16	352.213	-3.12792	0.159754	-19.5796	2.30817e-85	2.09866e-81	DE	DEL -
ENSG00000174358.16	598.047	-7.16355	0.384565	-18.6277	1.91653e-77	8.71285e-74	DE	DEL -
ENSG00000160712.13	412.885	-2.45655	0.132453	-18.5465	8.69657e-77	3.3888e-73	DE	DEL -
ENSG00000182271.13	383.994	-6.14407	0.340399	-18.0496	7.9463e-73	2.70939e-69	DE	DEL -
ENSG00000205038.12	194.243	-3.96374	0.220764	-17.9546	4.41543e-72	1.33822e-68	DE	DEL -
ENSG00000211445.12	198.888	-2.62885	0.147485	-17.8245	4.55809e-71	1.24331e-67	DE	DEL -
ENSG00000170381.14	83.3173	-5.50119	0.311128	-17.6814	5.82806e-70	1.4452e-66	DE	DEL -
ENSG00000111846.18	134.637	-3.19532	0.18095	-17.6586	8.74555e-70	1.98794e-66	DE	DEL -
ENSG00000118515.11	3083.71	-2.91934	0.166377	-17.5466	6.32015e-69	1.32611e-65	DE	DEL -
ENSG00000179915.23	92.0069	-4.95503	0.283793	-17.46	2.88858e-68	5.62799e-65	DE	DEL -
ENSG00000142959.5	231.814	-6.24936	0.359567	-17.3802	1.16476e-67	2.11807e-64	DE	DEL -
ENSG00000138615.6	89.5616	-4.00092	0.231232	-17.3026	4.49467e-67	7.66258e-64	DE	DEL -
ENSG00000162852.14	518.892	-1.08962	0.0633813	-17.1915	3.07725e-66	4.93753e-63	DE	DEL -
ENSG00000173175.14	210.176	-3.26052	0.191602	-17.0171	6.13261e-65	9.29329e-62	DE	DEL -
ENSG00000101938.15	178.71	-4.47859	0.263422	-17.0016	7.99127e-65	1.14725e-61	DE	DEL -
ENSG00000101782.15	1110.07	-1.46988	0.0878711	-16.7277	8.23876e-63	1.12364e-59	DE	DEL -
ENSG00000123560.14	46.4593	-4.4931	0.271021	-16.5784	9.97876e-62	1.23723e-58	DE	DEL -
ENSG00000133800.9	160.145	-3.54322	0.21425	-16.5378	1.96166e-61	2.32644e-58	DE	DEL -
ENSG00000018625.15	164.03	-4.96918	0.306195	-16.2288	3.15539e-59	3.58623e-56	DE	DEL -
ENSG00000157005.4	129.233	-7.43935	0.462778	-16.0754	3.79387e-58	4.13941e-55	DE	DEL -
ENSG00000162706.13	21.8686	-4.976	0.311997	-15.9489	2.90124e-57	3.04374e-54	DE	DEL -
ENSG00000004799.8	1541.33	-2.91723	0.18503	-15.7662	5.31145e-56	5.1743e-53	DE	DEL -
ENSG00000196616.14	1381.52	-4.27864	0.277092	-15.4413	8.6385e-54	8.12525e-51	DE	DEL -
ENSG00000140538.16	92.312	-4.37802	0.287786	-15.2128	2.9095e-52	2.64541e-49	DE	DEL -
ENSG00000168309.18	47.0517	-3.45221	0.227823	-15.153	7.2362e-52	6.36716e-49	DE	DEL -
ENSG00000168079.17	319.766	-3.40318	0.225377	-15.0999	1.62146e-51	1.38214e-48	DE	DEL -
ENSG00000165072.10	27.2369	-3.25372	0.217519	-14.9583	1.37437e-50	1.13602e-47	DE	DEL -
ENSG00000106688.12	673.749	-1.17039	0.078278	-14.9517	1.51876e-50	1.21845e-47	DE	DEL -
ENSG00000184113.9	38.0276	-2.12	0.141931	-14.9368	1.89828e-50	1.47941e-47	DE	DEL -
ENSG00000141338.14	681.06	-4.42566	0.296724	-14.9151	2.62942e-50	1.99229e-47	DE	DEL -
ENSG00000180875.5	17.8042	-3.7241	0.251272	-14.821	1.07174e-49	7.90104e-47	DE	DEL -
ENSG00000018236.15	86.3495	-5.05909	0.341524	-14.8133	1.20214e-49	8.62912e-47	DE	DEL -
ENSG00000163884.4	27.788	-2.81892	0.190445	-14.8017	1.42763e-49	9.98502e-47	DE	DEL -
ENSG00000177103.15	58.1237	-4.13865	0.279796	-14.7917	1.65796e-49	1.1306e-46	DE	DEL -
ENSG00000170323.9	60.137	-3.95881	0.267771	-14.7843	1.84926e-49	1.2303e-46	DE	DEL -
ENSG00000160801.14	39.8038	-3.15465	0.213421	-14.7813	1.93339e-49	1.25565e-46	DE	DEL -
ENSG00000157514.16	716.363	-2.1566	0.146478	-14.723	4.58892e-49	2.84482e-46	DE	DEL -
ENSG00000183034.13	351.626	-6.82606	0.465377	-14.6678	1.03638e-48	6.28205e-46	DE	DEL -
ENSG00000089199.10	171.151	-4.75693	0.325306	-14.6229	2.00535e-48	1.18913e-45	DE	DEL -
ENSG00000154175.17	2867.65	-3.7987	0.26135	-14.5349	7.27946e-48	4.22472e-45	DE	DEL -
ENSG00000050030.15	22.0536	-4.18489	0.288305	-14.5155	9.66855e-48	5.49436e-45	DE	DEL -
ENSG00000108018.15	48.2865	-3.86017	0.266112	-14.5058	1.11273e-47	6.19427e-45	DE	DEL -
ENSG00000136546.16	189.971	-5.08645	0.35315	-14.4031	4.94893e-47	2.69984e-44	DE	DEL -
ENSG00000135298.14	44.1984	-3.91222	0.272102	-14.3777	7.13857e-47	3.81802e-44	DE	DEL -
ENSG00000168748.14	378.427	-4.70451	0.328372	-14.3268	1.48897e-46	7.81053e-44	DE	DEL -
ENSG00000197165.11	269.059	-3.75154	0.262869	-14.2716	3.29163e-46	1.69407e-43	DE	DEL -
ENSG00000164530.15	37.6738	-5.97544	0.42157	-14.1742	1.32256e-45	6.68064e-43	DE	DEL -
ENSG00000116833.14	358.894	-2.18183	0.155755	-14.0081	1.39032e-44	6.89524e-42	DE	DEL -
ENSG00000033122.21	21.8802	-4.75757	0.343264	-13.8598	1.10966e-43	5.40505e-41	DE	DEL -
ENSG00000172403.11	911.869	-2.69845	0.194925	-13.8435	1.39223e-43	6.66242e-41	DE	DEL -
ENSG00000092421.16	1165.7	-2.38481	0.173939	-13.7106	8.76844e-43	3.98628e-40	DE	DEL -
ENSG00000106809.11	144.85	-2.58068	0.189617	-13.61	3.49383e-42	1.56231e-39	DE	DEL -
ENSG00000140009.18	37.748	-2.203	0.162156	-13.5857	4.8684e-42	2.10786e-39	DE	DEL -
ENSG00000166825.14	13859	-5.37996	0.397832	-13.5232	1.14114e-41	4.86359e-39	DE	DEL -
ENSG00000196660.11	150.003	-6.07703	0.449492	-13.5198	1.19543e-41	5.01659e-39	DE	DEL -
ENSG00000143603.19	216.126	-1.50921	0.111855	-13.4926	1.72957e-41	7.04142e-39	DE	DEL -
ENSG00000214814.7	810.156	-3.13048	0.232833	-13.4452	3.28591e-41	1.31808e-38	DE	DEL -
ENSG00000109906.14	1840.23	-3.29453	0.246375	-13.372	8.81386e-41	3.43451e-38	DE	DEL -
ENSG00000165269.13	60.8249	-2.53937	0.190333	-13.3418	1.32286e-40	5.0116e-38	DE	DEL -
ENSG00000186642.16	103.988	-2.24828	0.168989	-13.3043	2.18422e-40	8.0512e-38	DE	DEL -
ENSG00000118729.11	59.4089	-5.21372	0.392	-13.3003	2.3058e-40	8.38605e-38	DE	DEL -
ENSG00000071991.9	34.731	-4.57809	0.344461	-13.2906	2.62427e-40	9.41872e-38	DE	DEL -
ENSG00000030304.14	95.2744	-3.63349	0.273714	-13.2748	3.24247e-40	1.14863e-37	DE	DEL -
ENSG00000108231.13	19.5466	-5.17821	0.391111	-13.2397	5.17417e-40	1.80943e-37	DE	DEL -
ENSG00000172987.13	50.6838	-2.41412	0.182364	-13.2379	5.30207e-40	1.83069e-37	DE	DEL -
ENSG00000036672.16	206.205	-2.95849	0.224608	-13.1718	1.27592e-39	4.35042e-37	DE	DEL -
ENSG00000111341.10	405.253	-2.17337	0.165203	-13.1557	1.57745e-39	5.3121e-37	DE	DEL -
ENSG00000160191.18	2942.21	-2.99475	0.227834	-13.1444	1.83138e-39	6.09201e-37	DE	DEL -
ENSG00000125851.10	25.3246	-6.24931	0.481626	-12.9755	1.68601e-38	5.54087e-36	DE	DEL -
ENSG00000175161.13	10.6945	-5.14924	0.399797	-12.8796	5.86196e-38	1.90353e-35	DE	DEL -
ENSG00000198121.13	147.719	-1.89525	0.147325	-12.8644	7.13707e-38	2.29033e-35	DE	DEL -
ENSG00000139910.20	31.3131	-3.25468	0.253105	-12.859	7.65245e-38	2.42716e-35	DE	DEL -
ENSG00000163295.5	269.131	-4.63281	0.360899	-12.8369	1.019e-37	3.19485e-35	DE	DEL -
ENSG00000113594.10	410.646	-2.87545	0.224463	-12.8103	1.43515e-37	4.44846e-35	DE	DEL -
ENSG00000132514.13	94.5493	-2.29271	0.179475	-12.7745	2.27465e-37	6.97141e-35	DE	DEL -
ENSG00000034971.17	34.997	-6.21439	0.486727	-12.7677	2.48338e-37	7.52656e-35	DE	DEL -
ENSG00000150593.18	3939.91	-1.5204	0.11909	-12.7668	2.51257e-37	7.53136e-35	DE	DEL -
ENSG00000164442.10	695.837	-1.30325	0.102095	-12.7651	2.56973e-37	7.61897e-35	DE	DEL -
ENSG00000049759.18	2134.83	-1.74618	0.13797	-12.6563	1.03315e-36	2.96645e-34	DE	DEL -
ENSG00000022267.19	1040.52	-2.32299	0.184363	-12.6001	2.10916e-36	5.99286e-34	DE	DEL -
ENSG00000114200.10	21.9588	-3.82624	0.303778	-12.5955	2.23495e-36	6.28481e-34	DE	DEL -
ENSG00000078549.14	18.6736	-6.5735	0.523452	-12.558	3.59442e-36	9.90352e-34	DE	DEL -
ENSG00000099139.14	1919.27	-2.51252	0.201291	-12.482	9.35865e-36	2.55276e-33	DE	DEL -
ENSG00000143867.7	29.6337	-3.41106	0.273765	-12.4598	1.23629e-35	3.33884e-33	DE	DEL -
ENSG00000131096.10	113.468	-6.24507	0.501452	-12.454	1.33035e-35	3.55764e-33	DE	DEL -
ENSG00000197273.4	1592.4	-5.37253	0.432788	-12.4138	2.20076e-35	5.82816e-33	DE	DEL -
ENSG00000138744.16	681.905	-1.8763	0.151522	-12.383	3.22841e-35	8.46743e-33	DE	DEL -
ENSG00000179520.11	20.9992	-3.74494	0.302698	-12.3719	3.70979e-35	9.63732e-33	DE	DEL -
ENSG00000183454.17	30.5577	-3.95524	0.319763	-12.3693	3.8311e-35	9.85857e-33	DE	DEL -
ENSG00000102290.22	91.064	-5.96273	0.484701	-12.3019	8.84919e-35	2.235e-32	DE	DEL -
ENSG00000130558.19	76.4297	-1.97562	0.161245	-12.2523	1.63285e-34	4.08616e-32	DE	DEL -
ENSG00000184347.15	747.589	-3.10984	0.253861	-12.2502	1.67659e-34	4.15749e-32	DE	DEL -
ENSG00000167434.10	3896.25	-5.58906	0.459233	-12.1704	4.46734e-34	1.07837e-31	DE	DEL -
ENSG00000197614.11	80.0321	-3.81358	0.31359	-12.161	5.01195e-34	1.19922e-31	DE	DEL -
ENSG00000226306.6	27.3972	-4.08914	0.336819	-12.1405	6.44509e-34	1.52872e-31	DE	DEL -
ENSG00000172572.6	939.728	-2.28332	0.188262	-12.1284	7.46678e-34	1.75579e-31	DE	DEL -
ENSG00000129244.9	27.8003	-2.50823	0.207038	-12.1148	8.814e-34	2.05487e-31	DE	DEL -
ENSG00000138678.11	352.417	-2.85059	0.235719	-12.0932	1.14775e-33	2.65316e-31	DE	DEL -
ENSG00000167723.15	141.093	-3.00565	0.249498	-12.0468	2.01645e-33	4.62208e-31	DE	DEL -
ENSG00000196218.13	249.001	-3.04639	0.252903	-12.0457	2.04375e-33	4.64561e-31	DE	DEL -
ENSG00000156218.13	131.912	-2.79231	0.232328	-12.0188	2.8308e-33	6.38146e-31	DE	DEL -
ENSG00000136842.14	41.8148	-2.7056	0.225985	-11.9725	4.95303e-33	1.10741e-30	DE	DEL -
ENSG00000135678.12	381.341	-2.06607	0.173265	-11.9243	8.83883e-33	1.96014e-30	DE	DEL -
ENSG00000162817.7	82.0055	-1.9647	0.164861	-11.9173	9.61622e-33	2.11534e-30	DE	DEL -
ENSG00000137727.12	40.4022	-2.07862	0.174975	-11.8795	1.51235e-32	3.3002e-30	DE	DEL -
ENSG00000043591.6	18.2415	-2.61143	0.220375	-11.8499	2.15368e-32	4.62567e-30	DE	DEL -
ENSG00000185112.6	58.3424	-2.69785	0.22784	-11.841	2.39619e-32	5.10632e-30	DE	DEL -
ENSG00000116194.13	139.758	-1.89712	0.160411	-11.8266	2.84413e-32	6.01391e-30	DE	DEL -
ENSG00000129167.9	206.469	-4.00542	0.339497	-11.7981	3.99248e-32	8.37714e-30	DE	DEL -
ENSG00000197410.14	40.9436	-3.5923	0.305342	-11.7648	5.92386e-32	1.23347e-29	DE	DEL -
ENSG00000151892.14	78.5755	-2.70673	0.230441	-11.7458	7.41904e-32	1.51022e-29	DE	DEL -
ENSG00000164674.15	231.15	-1.79167	0.152536	-11.7459	7.4147e-32	1.51022e-29	DE	DEL -
ENSG00000104833.12	25.5843	-3.47961	0.296273	-11.7446	7.52856e-32	1.52116e-29	DE	DEL -
ENSG00000100626.17	22.3607	-2.86924	0.244347	-11.7425	7.71926e-32	1.54822e-29	DE	DEL -
ENSG00000165478.7	14.9133	-4.59009	0.391689	-11.7187	1.02222e-31	2.00598e-29	DE	DEL -
ENSG00000148842.18	674.183	-1.61496	0.137865	-11.7141	1.07898e-31	2.08733e-29	DE	DEL -
ENSG00000176438.12	218.696	-2.36745	0.202594	-11.6857	1.50877e-31	2.87795e-29	DE	DEL -
ENSG00000198879.12	277.489	-1.28932	0.110467	-11.6715	1.78245e-31	3.35309e-29	DE	DEL -
ENSG00000169862.19	31.2806	-3.33907	0.286482	-11.6554	2.15364e-31	4.02362e-29	DE	DEL -
ENSG00000115263.15	178.85	-5.42543	0.465579	-11.6531	2.21337e-31	4.10707e-29	DE	DEL -
ENSG00000197375.13	1067.94	-1.37003	0.117704	-11.6396	2.59148e-31	4.77621e-29	DE	DEL -
ENSG00000133083.14	85.7639	-3.39516	0.291744	-11.6375	2.65793e-31	4.86579e-29	DE	DEL -
ENSG00000044012.4	503.536	-5.31931	0.458347	-11.6054	3.86717e-31	7.03232e-29	DE	DEL -
ENSG00000111452.13	136.761	-2.7616	0.238044	-11.6012	4.06203e-31	7.33775e-29	DE	DEL -
ENSG00000259823.6	936.102	-4.40473	0.380461	-11.5773	5.36853e-31	9.63403e-29	DE	DEL -
ENSG00000134028.14	3441.08	-2.66285	0.230297	-11.5627	6.36737e-31	1.13518e-28	DE	DEL -
ENSG00000147655.12	13.8425	-4.1484	0.360341	-11.5124	1.14234e-30	1.99741e-28	DE	DEL -
ENSG00000213088.12	69.695	-2.41618	0.210109	-11.4996	1.32455e-30	2.30127e-28	DE	DEL -
ENSG00000117682.17	758.119	-1.20791	0.105437	-11.4563	2.18759e-30	3.73265e-28	DE	DEL -
ENSG00000172005.11	12.6798	-2.94879	0.257397	-11.4562	2.18948e-30	3.73265e-28	DE	DEL -
ENSG00000147883.12	251.009	-3.54069	0.309251	-11.4492	2.37258e-30	4.01968e-28	DE	DEL -
ENSG00000167916.5	38.3294	-7.84427	0.685806	-11.438	2.69908e-30	4.54462e-28	DE	DEL -
ENSG00000154262.13	264.434	-2.7561	0.241124	-11.4302	2.95442e-30	4.94403e-28	DE	DEL -
ENSG00000111404.6	9.80527	-6.00237	0.525998	-11.4114	3.66741e-30	6.06278e-28	DE	DEL -
ENSG00000186912.6	12.9247	-3.03469	0.266077	-11.4053	3.93248e-30	6.46182e-28	DE	DEL -
ENSG00000133742.13	6023.19	-5.54294	0.48943	-11.3253	9.83365e-30	1.60618e-27	DE	DEL -
ENSG00000189056.14	352.701	-2.79193	0.246683	-11.3179	1.07053e-29	1.73815e-27	DE	DEL -
ENSG00000188596.11	62.879	-2.28705	0.202458	-11.2964	1.36714e-29	2.2066e-27	DE	DEL -
ENSG00000148357.16	396.468	-2.66171	0.235677	-11.2939	1.4067e-29	2.2571e-27	DE	DEL -
ENSG00000152785.7	62.3957	-4.2844	0.379574	-11.2874	1.5146e-29	2.41601e-27	DE	DEL -
ENSG00000112936.19	427.376	-4.28758	0.380154	-11.2785	1.67513e-29	2.64119e-27	DE	DEL -
ENSG00000100079.7	286.627	-2.49395	0.221601	-11.2542	2.20739e-29	3.46039e-27	DE	DEL -
ENSG00000179981.10	213.802	-1.4269	0.126807	-11.2525	2.25073e-29	3.50818e-27	DE	DEL -
ENSG00000169760.17	16.0013	-4.28475	0.381528	-11.2305	2.88837e-29	4.45118e-27	DE	DEL -
ENSG00000250722.6	122.982	-2.44603	0.21834	-11.2028	3.95017e-29	6.0533e-27	DE	DEL -
ENSG00000133424.20	834.107	-1.1744	0.105185	-11.1651	6.04055e-29	9.10321e-27	DE	DEL -
ENSG00000135218.19	443.457	-2.76094	0.247705	-11.1461	7.48188e-29	1.1122e-26	DE	DEL -
ENSG00000169418.10	83.881	-1.70188	0.152692	-11.1458	7.50249e-29	1.1122e-26	DE	DEL -
ENSG00000187288.10	106.112	-3.71585	0.335791	-11.066	1.83476e-28	2.6763e-26	DE	DEL -
ENSG00000004846.16	16.3775	-4.27211	0.386878	-11.0425	2.38264e-28	3.4387e-26	DE	DEL -
ENSG00000175084.12	1738.49	-3.63691	0.329689	-11.0314	2.69765e-28	3.87283e-26	DE	DEL -
ENSG00000150625.16	15.0186	-5.2566	0.476695	-11.0272	2.82568e-28	4.03539e-26	DE	DEL -
ENSG00000154721.15	100.247	-2.46282	0.223373	-11.0256	2.87687e-28	4.08711e-26	DE	DEL -
ENSG00000116183.11	46.6136	-3.88317	0.352614	-11.0125	3.32551e-28	4.69999e-26	DE	DEL -
ENSG00000067840.12	33.8178	-2.97232	0.270155	-11.0023	3.72677e-28	5.23995e-26	DE	DEL -
ENSG00000131471.7	177.088	-2.13717	0.194279	-11.0005	3.79916e-28	5.31434e-26	DE	DEL -
ENSG00000215193.13	839.483	-1.44203	0.131173	-10.9934	4.11261e-28	5.72345e-26	DE	DEL -
ENSG00000179163.11	2079.77	-1.37537	0.125358	-10.9715	5.23872e-28	7.217e-26	DE	DEL -
ENSG00000125355.15	33.0005	-2.87367	0.261991	-10.9686	5.41249e-28	7.41892e-26	DE	DEL -
ENSG00000087258.15	45.6245	-2.1146	0.193274	-10.9409	7.34376e-28	9.96595e-26	DE	DEL -
ENSG00000165495.16	20.6255	-3.01334	0.275765	-10.9272	8.54311e-28	1.14793e-25	DE	DEL -
ENSG00000187699.10	190.258	-2.37392	0.217244	-10.9275	8.51863e-28	1.14793e-25	DE	DEL -
ENSG00000172554.12	9.08812	-3.5064	0.320951	-10.925	8.75079e-28	1.17007e-25	DE	DEL -
ENSG00000086696.11	332.217	-2.68632	0.245937	-10.9228	8.96952e-28	1.19347e-25	DE	DEL -
ENSG00000108405.4	211.335	-2.23097	0.205512	-10.8557	1.87447e-27	2.47005e-25	DE	DEL -
ENSG00000101955.15	125.795	-2.63214	0.242934	-10.8348	2.35483e-27	3.08811e-25	DE	DEL -
ENSG00000119686.10	344.584	-1.65639	0.152891	-10.8338	2.38025e-27	3.10651e-25	DE	DEL -
ENSG00000152217.19	1070.93	-1.97408	0.182733	-10.8031	3.32925e-27	4.32438e-25	DE	DEL -
ENSG00000169291.10	56.3576	-1.75145	0.162156	-10.8011	3.40258e-27	4.39868e-25	DE	DEL -
ENSG00000141434.12	92.0058	-2.77876	0.257491	-10.7917	3.76857e-27	4.84883e-25	DE	DEL -
ENSG00000100321.15	43.8793	-2.07627	0.192525	-10.7845	4.07596e-27	5.21972e-25	DE	DEL -
ENSG00000233306.2	37.9336	-2.59889	0.241159	-10.7767	4.43665e-27	5.65506e-25	DE	DEL -
ENSG00000100242.15	642.243	-1.27871	0.118694	-10.7731	4.61015e-27	5.84888e-25	DE	DEL -
ENSG00000135549.15	182.925	-3.06925	0.285112	-10.7651	5.03285e-27	6.35561e-25	DE	DEL -
ENSG00000243955.6	382.27	-5.74534	0.533789	-10.7633	5.12931e-27	6.44757e-25	DE	DEL -
ENSG00000172348.14	192.519	-2.13191	0.198691	-10.7298	7.3778e-27	9.23139e-25	DE	DEL -
ENSG00000164120.14	1263.61	-2.5658	0.239308	-10.7217	8.04855e-27	1.00247e-24	DE	DEL -
ENSG00000153446.15	25.0961	-3.17941	0.296704	-10.7158	8.58379e-27	1.06427e-24	DE	DEL -
ENSG00000006071.15	53.5462	-3.83477	0.359398	-10.67	1.40676e-26	1.7363e-24	DE	DEL -
ENSG00000120907.18	12.0705	-4.42854	0.415444	-10.6598	1.56969e-26	1.92867e-24	DE	DEL -
ENSG00000110887.8	35.7897	-5.4869	0.516982	-10.6133	2.58421e-26	3.16096e-24	DE	DEL -
ENSG00000133256.12	63.2267	-1.92674	0.181705	-10.6037	2.86476e-26	3.48849e-24	DE	DEL -
ENSG00000096060.14	2442.49	-1.89191	0.178858	-10.5777	3.78124e-26	4.58404e-24	DE	DEL -
ENSG00000156920.11	20.8703	-5.52695	0.522971	-10.5684	4.17711e-26	5.04155e-24	DE	DEL -
ENSG00000178462.12	119.405	-2.49884	0.236586	-10.5621	4.46715e-26	5.36787e-24	DE	DEL -
ENSG00000114455.13	1060.47	-2.0378	0.193089	-10.5537	4.88263e-26	5.84138e-24	DE	DEL -
ENSG00000134545.13	23.2203	-2.41003	0.228831	-10.532	6.15431e-26	7.29874e-24	DE	DEL -
ENSG00000143196.5	37.2964	-3.73291	0.355089	-10.5126	7.55735e-26	8.84729e-24	DE	DEL -
ENSG00000016602.9	8602.31	-4.88631	0.465365	-10.5	8.64217e-26	1.0074e-23	DE	DEL -
ENSG00000162949.16	254.073	-2.84227	0.271443	-10.471	1.17443e-25	1.346e-23	DE	DEL -
ENSG00000065325.13	68.9763	-3.44963	0.330104	-10.4501	1.46345e-25	1.66328e-23	DE	DEL -
ENSG00000198597.9	40.4967	-2.54679	0.243758	-10.448	1.49607e-25	1.69329e-23	DE	DEL -
ENSG00000119147.10	7.56384	-4.48541	0.429727	-10.4378	1.66584e-25	1.87765e-23	DE	DEL -
ENSG00000173320.12	28.7025	-2.17181	0.208113	-10.4357	1.70266e-25	1.91125e-23	DE	DEL -
ENSG00000145362.20	1014.5	-2.47989	0.23852	-10.397	2.55846e-25	2.814e-23	DE	DEL -
ENSG00000133687.16	192.948	-1.33345	0.128331	-10.3907	2.73318e-25	2.99409e-23	DE	DEL -
ENSG00000103942.13	23.1337	-2.38795	0.229832	-10.39	2.75463e-25	3.00553e-23	DE	DEL -
ENSG00000121807.5	49.2723	-2.08225	0.200611	-10.3796	3.07201e-25	3.33845e-23	DE	DEL -
ENSG00000233929.1	15.4655	-1.86613	0.180273	-10.3516	4.11357e-25	4.43501e-23	DE	DEL -
ENSG00000068976.14	95.3277	-2.09332	0.202263	-10.3495	4.20558e-25	4.51636e-23	DE	DEL -
ENSG00000132561.14	749.849	-1.9814	0.191602	-10.3412	4.58723e-25	4.88773e-23	DE	DEL -
ENSG00000170419.10	22.9813	-4.00862	0.388082	-10.3293	5.19349e-25	5.51217e-23	DE	DEL -
ENSG00000182175.14	80.3984	-2.4522	0.237946	-10.3057	6.6409e-25	6.99397e-23	DE	DEL -
ENSG00000160868.15	355.517	-5.24203	0.509607	-10.2864	8.11471e-25	8.51326e-23	DE	DEL -
ENSG00000040199.18	1189.1	-1.53887	0.149996	-10.2594	1.07401e-24	1.12244e-22	DE	DEL -
ENSG00000137077.8	455.161	-4.12372	0.402618	-10.2423	1.28207e-24	1.33477e-22	DE	DEL -
ENSG00000176641.11	54.6416	-3.03337	0.296657	-10.2252	1.52951e-24	1.57436e-22	DE	DEL -
ENSG00000146039.11	359.394	-2.56233	0.251386	-10.1928	2.13486e-24	2.16478e-22	DE	DEL -
ENSG00000057704.13	317.205	-1.70148	0.167005	-10.1882	2.23842e-24	2.26138e-22	DE	DEL -
ENSG00000166869.3	567.986	-3.67114	0.361201	-10.1637	2.87898e-24	2.88713e-22	DE	DEL -
ENSG00000007264.15	42.4686	-2.52305	0.248438	-10.1557	3.12665e-24	3.12402e-22	DE	DEL -
ENSG00000177675.8	1066.57	-2.14409	0.212026	-10.1124	4.86609e-24	4.82663e-22	DE	DEL -
ENSG00000113303.12	609.494	-2.79076	0.276231	-10.103	5.35755e-24	5.27573e-22	DE	DEL -
ENSG00000138669.9	82.2522	-3.76691	0.373099	-10.0963	5.73708e-24	5.62915e-22	DE	DEL -
ENSG00000064300.9	16.1564	-2.6349	0.261269	-10.085	6.43605e-24	6.26987e-22	DE	DEL -
ENSG00000158445.10	10.0885	-3.99504	0.396415	-10.0779	6.91701e-24	6.64849e-22	DE	DEL -
ENSG00000109265.14	609.67	-1.66809	0.165609	-10.0725	7.31077e-24	6.99705e-22	DE	DEL -
ENSG00000244682.7	365.51	-1.8453	0.18325	-10.0698	7.5102e-24	7.16279e-22	DE	DEL -
ENSG00000130052.13	83.685	-1.55877	0.154955	-10.0595	8.3416e-24	7.90048e-22	DE	DEL -
ENSG00000206579.9	13.9213	-4.05597	0.403382	-10.0549	8.74085e-24	8.22152e-22	DE	DEL -
ENSG00000174944.9	104.479	-1.9062	0.189639	-10.0518	9.02496e-24	8.45958e-22	DE	DEL -
ENSG00000095777.17	51.095	-3.28539	0.327	-10.0471	9.46577e-24	8.81221e-22	DE	DEL -
ENSG00000198624.13	433.038	-1.70178	0.169604	-10.0338	1.08216e-23	1.00401e-21	DE	DEL -
ENSG00000004776.13	20.3858	-3.48992	0.348667	-10.0093	1.38693e-23	1.26951e-21	DE	DEL -
ENSG00000164736.6	29.7723	-1.59302	0.159161	-10.0089	1.39336e-23	1.27112e-21	DE	DEL -
ENSG00000100678.19	18.7292	-2.54497	0.254481	-10.0006	1.51453e-23	1.37706e-21	DE	DEL -
ENSG00000103647.13	25.8555	-2.43497	0.243853	-9.98538	1.76625e-23	1.5953e-21	DE	DEL -
ENSG00000138356.14	168.715	-2.57471	0.257842	-9.98563	1.76178e-23	1.5953e-21	DE	DEL -
ENSG00000106278.12	29.4085	-4.2254	0.423195	-9.98454	1.78128e-23	1.60357e-21	DE	DEL -
ENSG00000118432.12	34.0586	-4.67087	0.468319	-9.97368	1.98723e-23	1.77723e-21	DE	DEL -
ENSG00000103375.11	1530.3	-5.93719	0.595504	-9.97002	2.06196e-23	1.83205e-21	DE	DEL -
ENSG00000144339.12	14.4722	-4.84847	0.486375	-9.96858	2.09188e-23	1.85261e-21	DE	DEL -
ENSG00000076258.10	80.1033	-1.20926	0.121377	-9.96283	2.21664e-23	1.95043e-21	DE	DEL -
ENSG00000006747.15	536.137	-2.28832	0.229794	-9.95811	2.3245e-23	2.03876e-21	DE	DEL -
ENSG00000240505.9	76.1166	-3.60038	0.36162	-9.95625	2.36834e-23	2.07055e-21	DE	DEL -
ENSG00000163959.10	116.067	-3.9152	0.393283	-9.95516	2.39426e-23	2.08652e-21	DE	DEL -
ENSG00000010319.7	54.6473	-2.153	0.216474	-9.94577	2.63129e-23	2.28578e-21	DE	DEL -
ENSG00000101082.14	61.4095	-1.58682	0.159558	-9.94506	2.65011e-23	2.29483e-21	DE	DEL -
ENSG00000101605.13	157.115	-1.9654	0.197781	-9.93723	2.86679e-23	2.4741e-21	DE	DEL -
ENSG00000163431.13	457.518	-2.35996	0.237501	-9.93662	2.88435e-23	2.4741e-21	DE	DEL -
ENSG00000189233.12	242.537	-2.70599	0.272316	-9.93693	2.87544e-23	2.4741e-21	DE	DEL -
ENSG00000256612.7	54.8117	-3.06167	0.308683	-9.91851	3.45879e-23	2.95754e-21	DE	DEL -
ENSG00000130595.19	36.893	-3.37405	0.340215	-9.9174	3.4974e-23	2.9812e-21	DE	DEL -
ENSG00000168447.11	2113.74	-4.58315	0.462291	-9.91399	3.61881e-23	3.07508e-21	DE	DEL -
ENSG00000146013.11	31.2584	-3.20921	0.32384	-9.90987	3.77124e-23	3.19466e-21	DE	DEL -
ENSG00000122367.19	83.6477	-2.71606	0.274231	-9.90427	3.98881e-23	3.35811e-21	DE	DEL -
ENSG00000196502.11	898.373	-1.9404	0.196535	-9.87308	5.44644e-23	4.5432e-21	DE	DEL -
ENSG00000125775.15	681.202	-2.29661	0.23297	-9.85798	6.33132e-23	5.24922e-21	DE	DEL -
ENSG00000107864.15	183.334	-1.36559	0.138659	-9.84853	6.95555e-23	5.73192e-21	DE	DEL -
ENSG00000168356.12	19.6604	-2.91128	0.295742	-9.84396	7.27898e-23	5.96243e-21	DE	DEL -
ENSG00000139433.10	416.1	-1.30299	0.132643	-9.82332	8.93528e-23	7.27545e-21	DE	DEL -
ENSG00000215559.8	75.791	-3.28576	0.334813	-9.81372	9.82817e-23	7.97866e-21	DE	DEL -
ENSG00000122224.18	115.097	-2.6741	0.272567	-9.81079	1.01169e-22	8.18865e-21	DE	DEL -
ENSG00000124440.15	89.3241	-3.15815	0.322105	-9.80471	1.07454e-22	8.67169e-21	DE	DEL -
ENSG00000116748.21	237.184	-3.41463	0.348418	-9.80038	1.12159e-22	8.99814e-21	DE	DEL -
ENSG00000172578.12	487.378	-2.32755	0.237492	-9.80052	1.12002e-22	8.99814e-21	DE	DEL -
ENSG00000153902.14	106.361	-2.91231	0.297203	-9.79908	1.13612e-22	9.08793e-21	DE	DEL -
ENSG00000102409.10	45.7376	-1.88209	0.192143	-9.79521	1.18049e-22	9.38783e-21	DE	DEL -
ENSG00000197415.12	18.4964	-2.66058	0.271729	-9.79127	1.22747e-22	9.73307e-21	DE	DEL -
ENSG00000144847.13	6.23297	-4.02362	0.410989	-9.79008	1.24199e-22	9.81964e-21	DE	DEL -
ENSG00000119121.22	2262.18	-3.15987	0.323037	-9.78175	1.34862e-22	1.06319e-20	DE	DEL -
ENSG00000154258.17	118.092	-2.9104	0.299276	-9.7248	2.3636e-22	1.85264e-20	DE	DEL -
ENSG00000093072.18	344.094	-1.69772	0.175207	-9.68982	3.33119e-22	2.58875e-20	DE	DEL -
ENSG00000237515.9	10.054	-3.78441	0.390798	-9.68381	3.53303e-22	2.7378e-20	DE	DEL -
ENSG00000154263.17	167.03	-1.93246	0.19985	-9.66953	4.06238e-22	3.13021e-20	DE	DEL -
ENSG00000107954.10	181.158	-2.62582	0.272111	-9.6498	4.92507e-22	3.75254e-20	DE	DEL -
ENSG00000171094.18	48.3353	-2.96091	0.307449	-9.63059	5.93866e-22	4.51222e-20	DE	DEL -
ENSG00000131845.14	46.4577	-1.56887	0.163591	-9.59019	8.7925e-22	6.62522e-20	DE	DEL -
ENSG00000140368.13	129.251	-1.47371	0.153793	-9.58247	9.47505e-22	7.11985e-20	DE	DEL -
ENSG00000168546.11	43.2767	-2.53229	0.264271	-9.58219	9.50114e-22	7.11985e-20	DE	DEL -
ENSG00000147724.12	30.3733	-3.19308	0.333402	-9.57728	9.96319e-22	7.44564e-20	DE	DEL -
ENSG00000092009.10	24.4975	-3.56246	0.372063	-9.57489	1.0197e-21	7.59957e-20	DE	DEL -
ENSG00000130176.8	159.709	-2.59145	0.270738	-9.57181	1.05047e-21	7.78635e-20	DE	DEL -
ENSG00000260691.6	137.107	-3.68721	0.385208	-9.57199	1.04871e-21	7.78635e-20	DE	DEL -
ENSG00000213366.13	265.402	-1.85998	0.194429	-9.56639	1.10701e-21	8.18314e-20	DE	DEL -
ENSG00000172594.13	804.551	-1.90847	0.199581	-9.56238	1.15077e-21	8.48369e-20	DE	DEL -
ENSG00000166828.3	676.283	-5.12445	0.536113	-9.55853	1.19437e-21	8.78135e-20	DE	DEL -
ENSG00000134539.17	28.8078	-1.92127	0.20101	-9.55808	1.19963e-21	8.79634e-20	DE	DEL -
ENSG00000144218.19	380.178	-3.35954	0.352037	-9.54315	1.38556e-21	1.01054e-19	DE	DEL -
ENSG00000163661.4	12.3353	-3.1136	0.327307	-9.51276	1.85662e-21	1.35048e-19	DE	DEL -
ENSG00000168497.5	91.6054	-1.88848	0.198726	-9.5029	2.04119e-21	1.47686e-19	DE	DEL -
ENSG00000166405.15	34.7684	-3.32387	0.349799	-9.50222	2.05458e-21	1.48261e-19	DE	DEL -
ENSG00000169432.18	213.078	-3.00024	0.315979	-9.49506	2.2008e-21	1.58394e-19	DE	DEL -
ENSG00000114541.15	481.35	-1.03494	0.10901	-9.49395	2.22432e-21	1.59665e-19	DE	DEL -
ENSG00000127249.15	156.703	-2.66057	0.280359	-9.48986	2.31342e-21	1.65192e-19	DE	DEL -
ENSG00000118777.12	372.849	-3.25726	0.343322	-9.48749	2.36667e-21	1.68552e-19	DE	DEL -
ENSG00000069974.16	679.958	-1.31218	0.138452	-9.47753	2.60372e-21	1.84952e-19	DE	DEL -
ENSG00000110324.11	1293.15	-1.5865	0.167579	-9.46719	2.87462e-21	2.03138e-19	DE	DEL -
ENSG00000163239.12	15.1211	-2.31061	0.244249	-9.46006	3.07754e-21	2.16915e-19	DE	DEL -
ENSG00000130294.16	33.0705	-4.12067	0.435922	-9.45277	3.29973e-21	2.31976e-19	DE	DEL -
ENSG00000189221.9	6083.94	-1.61771	0.17131	-9.44319	3.61601e-21	2.52907e-19	DE	DEL -
ENSG00000184905.9	7.72916	-5.31375	0.563061	-9.43725	3.82674e-21	2.66962e-19	DE	DEL -
ENSG00000053328.8	13.0234	-2.33327	0.2474	-9.43118	4.05508e-21	2.82169e-19	DE	DEL -
ENSG00000181826.10	633.055	-1.38594	0.147074	-9.42345	4.36521e-21	3.02207e-19	DE	DEL -
ENSG00000171408.14	102.022	-1.86838	0.198807	-9.39791	5.56559e-21	3.83365e-19	DE	DEL -
ENSG00000188783.6	64.1949	-3.21895	0.34258	-9.39619	5.65726e-21	3.88698e-19	DE	DEL -
ENSG00000070729.14	27.5985	-3.58238	0.38148	-9.39076	5.95708e-21	4.08269e-19	DE	DEL -
ENSG00000130037.5	19.4164	-2.90295	0.309302	-9.38547	6.26394e-21	4.28224e-19	DE	DEL -
ENSG00000181804.15	200.645	-1.91401	0.203941	-9.38511	6.28511e-21	4.28597e-19	DE	DEL -
ENSG00000133328.4	104.361	-3.61907	0.38621	-9.37071	7.20446e-21	4.87633e-19	DE	DEL -
ENSG00000172901.20	13.9067	-3.08675	0.329429	-9.37	7.25343e-21	4.89732e-19	DE	DEL -
ENSG00000091831.23	43.8574	-1.60862	0.171819	-9.36232	7.80078e-21	5.25387e-19	DE	DEL -
ENSG00000115380.20	1247.28	-1.90757	0.203761	-9.3618	7.83867e-21	5.26639e-19	DE	DEL -
ENSG00000141574.8	327.084	-2.3168	0.247515	-9.36021	7.95792e-21	5.33337e-19	DE	DEL -
ENSG00000140961.14	48.4526	-1.00608	0.107503	-9.35868	8.07414e-21	5.39799e-19	DE	DEL -
ENSG00000156475.18	22.0213	-1.99934	0.213866	-9.34856	8.88455e-21	5.91083e-19	DE	DEL -
ENSG00000172349.17	479.939	-2.35647	0.252064	-9.34867	8.87566e-21	5.91083e-19	DE	DEL -
ENSG00000130592.16	445.737	-1.68192	0.180163	-9.33557	1.0045e-20	6.65041e-19	DE	DEL -
ENSG00000165966.16	50.2932	-3.54886	0.380807	-9.3193	1.17112e-20	7.71609e-19	DE	DEL -
ENSG00000170500.13	11.7042	-4.48145	0.481103	-9.31494	1.22016e-20	8.00057e-19	DE	DEL -
ENSG00000133063.16	26.048	-2.12974	0.228734	-9.31099	1.26649e-20	8.2844e-19	DE	DEL -
ENSG00000072163.19	196.606	-1.90392	0.204564	-9.30721	1.3123e-20	8.56356e-19	DE	DEL -
ENSG00000038295.8	77.2147	-2.59121	0.278453	-9.30573	1.33075e-20	8.66319e-19	DE	DEL -
ENSG00000168016.14	2144.47	-1.78827	0.192419	-9.29364	1.49102e-20	9.66049e-19	DE	DEL -
ENSG00000166311.10	548.193	-1.60562	0.173042	-9.27878	1.71435e-20	1.10811e-18	DE	DEL -
ENSG00000204136.10	34.5846	-2.15349	0.232127	-9.27718	1.74029e-20	1.12222e-18	DE	DEL -
ENSG00000178695.6	166.258	-1.69254	0.182603	-9.26897	1.87952e-20	1.2063e-18	DE	DEL -
ENSG00000135842.17	420.419	-1.65511	0.178575	-9.26844	1.88897e-20	1.20952e-18	DE	DEL -
ENSG00000121898.13	64.9578	-1.57605	0.170171	-9.26156	2.01472e-20	1.28401e-18	DE	DEL -
ENSG00000112214.10	14.7002	-2.27127	0.24533	-9.25804	2.08217e-20	1.3239e-18	DE	DEL -
ENSG00000196405.13	523.977	-1.71836	0.185946	-9.24117	2.43816e-20	1.53948e-18	DE	DEL -
ENSG00000105737.9	36.7202	-2.17389	0.235312	-9.23829	2.50456e-20	1.5744e-18	DE	DEL -
ENSG00000162458.13	411.47	-1.64471	0.178032	-9.23828	2.505e-20	1.5744e-18	DE	DEL -
ENSG00000133169.6	5.06143	-3.09673	0.335237	-9.23742	2.52503e-20	1.58334e-18	DE	DEL -
ENSG00000113580.15	750.161	-1.64794	0.178689	-9.2224	2.9053e-20	1.81345e-18	DE	DEL -
ENSG00000203859.10	348.804	-6.12503	0.664423	-9.21857	3.01089e-20	1.87356e-18	DE	DEL -
ENSG00000269067.2	16.6245	-3.54293	0.384332	-9.21841	3.01533e-20	1.87356e-18	DE	DEL -
ENSG00000135709.12	409.281	-1.65881	0.180146	-9.20816	3.31768e-20	2.05673e-18	DE	DEL -
ENSG00000196664.5	52.0666	-2.38417	0.259152	-9.19987	3.58392e-20	2.20674e-18	DE	DEL -
ENSG00000155816.20	45.2515	-5.44587	0.592455	-9.19204	3.85473e-20	2.36814e-18	DE	DEL -
ENSG00000070748.19	24.0651	-5.22225	0.568435	-9.18707	4.03693e-20	2.4745e-18	DE	DEL -
ENSG00000119138.4	267.501	-1.8518	0.201718	-9.18015	4.30502e-20	2.62803e-18	DE	DEL -
ENSG00000129538.14	1207.76	-1.52146	0.165834	-9.17462	4.53154e-20	2.75908e-18	DE	DEL -
ENSG00000169282.17	35.1085	-1.54111	0.168076	-9.16908	4.77085e-20	2.88547e-18	DE	DEL -
ENSG00000163017.14	1203.72	-2.14953	0.234533	-9.16511	4.94944e-20	2.98686e-18	DE	DEL -
ENSG00000130775.16	245.896	-1.2833	0.140129	-9.15796	5.28856e-20	3.18446e-18	DE	DEL -
ENSG00000079689.14	35.6368	-3.76228	0.411006	-9.15384	5.49436e-20	3.30109e-18	DE	DEL -
ENSG00000124205.18	349.72	-2.94786	0.322241	-9.148	5.79986e-20	3.47698e-18	DE	DEL -
ENSG00000149596.7	83.1945	-2.42685	0.26531	-9.14721	5.84224e-20	3.49471e-18	DE	DEL -
ENSG00000154165.5	68.9374	-2.23187	0.24413	-9.14213	6.12362e-20	3.65501e-18	DE	DEL -
ENSG00000204065.3	6.27225	-4.53823	0.496608	-9.13846	6.33485e-20	3.75643e-18	DE	DEL -
ENSG00000198947.15	1633.07	-1.73977	0.190439	-9.13554	6.50827e-20	3.85089e-18	DE	DEL -
ENSG00000146147.15	11.8852	-3.93509	0.430938	-9.13144	6.75933e-20	3.97358e-18	DE	DEL -
ENSG00000017427.17	61.198	-1.71898	0.188477	-9.12035	7.48836e-20	4.38326e-18	DE	DEL -
ENSG00000267749.1	65.8656	-2.95007	0.323876	-9.10864	8.34231e-20	4.86225e-18	DE	DEL -
ENSG00000119865.9	42.0193	-1.41967	0.155869	-9.1081	8.38381e-20	4.87602e-18	DE	DEL -
ENSG00000104938.17	8.33049	-4.86979	0.535586	-9.09244	9.6843e-20	5.59658e-18	DE	DEL -
ENSG00000178075.20	122.745	-1.36677	0.150388	-9.08832	1.0058e-19	5.78801e-18	DE	DEL -
ENSG00000164236.12	20.862	-2.39994	0.264256	-9.08185	1.06748e-19	6.13005e-18	DE	DEL -
ENSG00000163683.12	292.896	-1.15099	0.126877	-9.07171	1.1716e-19	6.71384e-18	DE	DEL -
ENSG00000205221.12	22.4725	-2.57635	0.285165	-9.03461	1.64585e-19	9.35286e-18	DE	DEL -
ENSG00000118271.11	17.9646	-3.18884	0.353028	-9.03281	1.67325e-19	9.47499e-18	DE	DEL -
ENSG00000168077.14	69.368	-1.86782	0.206975	-9.02441	1.80671e-19	1.01821e-17	DE	DEL -
ENSG00000065534.18	3025.38	-1.87528	0.20797	-9.01707	1.93193e-19	1.08208e-17	DE	DEL -
ENSG00000230246.7	53.191	-4.07284	0.452415	-9.00245	2.2074e-19	1.2263e-17	DE	DEL -
ENSG00000174640.15	664.292	-2.00492	0.222761	-9.00031	2.2508e-19	1.24787e-17	DE	DEL -
ENSG00000198650.11	17.5525	-2.9436	0.327106	-8.99893	2.27935e-19	1.26113e-17	DE	DEL -
ENSG00000075340.23	13.2985	-3.26484	0.363107	-8.9914	2.44103e-19	1.34785e-17	DE	DEL -
ENSG00000100266.19	1465.95	-1.35016	0.150206	-8.98874	2.50074e-19	1.37803e-17	DE	DEL -
ENSG00000183230.17	12.5094	-3.81906	0.424985	-8.98634	2.55596e-19	1.40563e-17	DE	DEL -
ENSG00000197992.7	8.74475	-2.8446	0.316612	-8.98448	2.59971e-19	1.42681e-17	DE	DEL -
ENSG00000152583.12	1232.09	-1.942	0.216499	-8.97	2.96514e-19	1.6241e-17	DE	DEL -
ENSG00000104112.9	10.6365	-3.25462	0.362919	-8.96791	3.02195e-19	1.6486e-17	DE	DEL -
ENSG00000211698.2	43.4791	-2.34806	0.261841	-8.96751	3.0329e-19	1.65127e-17	DE	DEL -
ENSG00000187193.9	142.94	-1.92593	0.214854	-8.96392	3.13343e-19	1.69922e-17	DE	DEL -
ENSG00000196724.12	52.9073	-1.82522	0.204024	-8.94612	3.68208e-19	1.98883e-17	DE	DEL -
ENSG00000136826.15	2064.08	-2.22592	0.248964	-8.94073	3.86606e-19	2.07588e-17	DE	DEL -
ENSG00000077616.11	16.9986	-2.74968	0.307785	-8.93377	4.11725e-19	2.20641e-17	DE	DEL -
ENSG00000134533.6	30.6967	-1.69525	0.190337	-8.9066	5.26238e-19	2.80355e-17	DE	DEL -
ENSG00000110975.8	7.25755	-3.78428	0.425231	-8.89935	5.61736e-19	2.98103e-17	DE	DEL -
ENSG00000250853.1	27.0536	-1.65287	0.185785	-8.89665	5.75579e-19	3.04856e-17	DE	DEL -
ENSG00000117115.13	1327.36	-3.09785	0.348299	-8.89424	5.88208e-19	3.10941e-17	DE	DEL -
ENSG00000119919.11	45.1478	-1.9386	0.21797	-8.89391	5.89939e-19	3.11252e-17	DE	DEL -
ENSG00000162461.8	7.40235	-3.77093	0.424157	-8.8904	6.08898e-19	3.20635e-17	DE	DEL -
ENSG00000132932.17	17.4376	-2.54758	0.286932	-8.87871	6.76418e-19	3.55504e-17	DE	DEL -
ENSG00000138061.12	44.2376	-1.46309	0.164847	-8.87546	6.9646e-19	3.65334e-17	DE	DEL -
ENSG00000144191.12	35.5036	-3.26177	0.368226	-8.85808	8.1407e-19	4.25166e-17	DE	DEL -
ENSG00000186994.11	25.4887	-1.53202	0.172955	-8.85792	8.15198e-19	4.25166e-17	DE	DEL -
ENSG00000132704.16	149.547	-3.92519	0.443514	-8.8502	8.73622e-19	4.54767e-17	DE	DEL -
ENSG00000130038.10	877	-1.25579	0.141946	-8.84698	8.99209e-19	4.67195e-17	DE	DEL -
ENSG00000239571.1	354.4	-3.35707	0.379548	-8.84491	9.15987e-19	4.75007e-17	DE	DEL -
ENSG00000065609.14	10.1768	-4.56571	0.51667	-8.8368	9.84997e-19	5.08859e-17	DE	DEL -
ENSG00000141540.11	82.3542	-1.28198	0.14513	-8.83332	1.01611e-18	5.23939e-17	DE	DEL -
ENSG00000086967.10	20.7209	-3.15716	0.357546	-8.83008	1.04604e-18	5.38356e-17	DE	DEL -
ENSG00000109814.12	1927.67	-1.62814	0.184394	-8.82966	1.04997e-18	5.39362e-17	DE	DEL -
ENSG00000102032.13	83.1179	-1.32494	0.150072	-8.82868	1.05921e-18	5.43083e-17	DE	DEL -
ENSG00000145681.11	29.2305	-1.9519	0.221248	-8.82222	1.12216e-18	5.74278e-17	DE	DEL -
ENSG00000120903.13	17.9037	-3.32529	0.377133	-8.81729	1.1726e-18	5.9785e-17	DE	DEL -
ENSG00000183549.10	16.6564	-2.62197	0.297581	-8.81094	1.24098e-18	6.31535e-17	DE	DEL -
ENSG00000172137.19	25.0573	-3.32959	0.377978	-8.80895	1.26324e-18	6.41663e-17	DE	DEL -
ENSG00000100368.14	714.423	-1.50967	0.171515	-8.80201	1.34388e-18	6.80095e-17	DE	DEL -
ENSG00000189058.9	220.905	-2.45431	0.278902	-8.79992	1.36914e-18	6.91594e-17	DE	DEL -
ENSG00000081189.16	478.027	-1.94429	0.221013	-8.79718	1.40294e-18	7.04749e-17	DE	DEL -
ENSG00000149577.16	1379.66	-1.07959	0.122718	-8.79732	1.40127e-18	7.04749e-17	DE	DEL -
ENSG00000164035.10	60.6399	-1.40336	0.159845	-8.77948	1.64235e-18	8.23502e-17	DE	DEL -
ENSG00000062524.16	71.2862	-2.83128	0.322519	-8.77864	1.65462e-18	8.28127e-17	DE	DEL -
ENSG00000232070.9	8.52381	-2.46173	0.280525	-8.77542	1.70273e-18	8.50648e-17	DE	DEL -
ENSG00000185046.18	31.2721	-2.19558	0.250211	-8.77493	1.71015e-18	8.52794e-17	DE	DEL -
ENSG00000197943.10	1058.42	-2.36386	0.2698	-8.76153	1.92625e-18	9.58801e-17	DE	DEL -
ENSG00000146192.15	259.313	-1.8545	0.211782	-8.75663	2.01174e-18	9.9953e-17	DE	DEL -
ENSG00000153162.9	92.3423	-2.42518	0.27723	-8.7479	2.17366e-18	1.07606e-16	DE	DEL -
ENSG00000099864.18	33.759	-1.9362	0.221546	-8.73947	2.34207e-18	1.15108e-16	DE	DEL -
ENSG00000108381.11	35.8143	-3.22079	0.368823	-8.7326	2.48884e-18	1.22101e-16	DE	DEL -
ENSG00000150275.18	31.5054	-5.1965	0.595425	-8.72739	2.60617e-18	1.27399e-16	DE	DEL -
ENSG00000140090.17	21.3847	-2.202	0.252453	-8.72244	2.72277e-18	1.32623e-16	DE	DEL -
ENSG00000104081.14	63.1398	-1.40303	0.160972	-8.716	2.88201e-18	1.39632e-16	DE	DEL -
ENSG00000128040.11	6.68034	-2.85708	0.328171	-8.70607	3.14589e-18	1.51609e-16	DE	DEL -
ENSG00000111962.8	43.6737	-1.97978	0.227412	-8.70571	3.15582e-18	1.51819e-16	DE	DEL -
ENSG00000198523.6	60.9383	-2.04762	0.235231	-8.70473	3.18344e-18	1.52878e-16	DE	DEL -
ENSG00000091138.13	30255.3	-3.61377	0.415319	-8.70118	3.28452e-18	1.57455e-16	DE	DEL -
ENSG00000213606.3	30.0833	-3.30337	0.379658	-8.70091	3.29228e-18	1.5755e-16	DE	DEL -
ENSG00000197629.6	704.49	-1.69686	0.19504	-8.70007	3.31692e-18	1.58451e-16	DE	DEL -
ENSG00000137872.17	401.041	-2.09324	0.24066	-8.69791	3.38042e-18	1.61202e-16	DE	DEL -
ENSG00000263961.8	31.3581	-2.6495	0.304643	-8.69706	3.40579e-18	1.62129e-16	DE	DEL -
ENSG00000185010.15	78.3809	-1.43729	0.165266	-8.69686	3.41197e-18	1.6214e-16	DE	DEL -
ENSG00000091513.16	18.1026	-3.36454	0.38709	-8.69187	3.56528e-18	1.68837e-16	DE	DEL -
ENSG00000120729.10	12.128	-3.19259	0.367489	-8.68758	3.70239e-18	1.75026e-16	DE	DEL -
ENSG00000012504.15	175.022	-4.08864	0.472005	-8.66228	4.62403e-18	2.17091e-16	DE	DEL -
ENSG00000118407.15	21.9043	-1.74037	0.201093	-8.65451	4.95033e-18	2.32011e-16	DE	DEL -
ENSG00000133561.15	90.2148	-1.31721	0.152267	-8.65067	5.12e-18	2.39551e-16	DE	DEL -
ENSG00000256518.3	10.2186	-5.19081	0.601253	-8.63332	5.95985e-18	2.77892e-16	DE	DEL -
ENSG00000188517.16	7.82995	-3.60278	0.41767	-8.62592	6.35813e-18	2.95453e-16	DE	DEL -
ENSG00000100647.8	384.5	-1.17571	0.136319	-8.62468	6.42723e-18	2.98156e-16	DE	DEL -
ENSG00000144868.13	19.0533	-2.49435	0.289437	-8.61793	6.81732e-18	3.14646e-16	DE	DEL -
ENSG00000198771.11	347.38	-2.19254	0.254653	-8.60992	7.311e-18	3.36862e-16	DE	DEL -
ENSG00000105492.16	46.3706	-3.16364	0.368267	-8.59061	8.65105e-18	3.97934e-16	DE	DEL -
ENSG00000100346.18	56.8114	-2.55144	0.297016	-8.59026	8.67743e-18	3.98304e-16	DE	DEL -
ENSG00000109846.9	238.979	-2.12285	0.247127	-8.59011	8.68831e-18	3.98304e-16	DE	DEL -
ENSG00000233585.2	44.0122	-1.82639	0.212635	-8.58932	8.74829e-18	4.00381e-16	DE	DEL -
ENSG00000120885.22	1634.4	-2.52639	0.294418	-8.58097	9.40767e-18	4.29119e-16	DE	DEL -
ENSG00000224466.1	10.9203	-4.36437	0.508967	-8.57497	9.91151e-18	4.49097e-16	DE	DEL -
ENSG00000158887.18	21.4521	-1.88187	0.219572	-8.57062	1.02928e-17	4.62529e-16	DE	DEL -
ENSG00000124253.11	2923.52	-3.43443	0.401059	-8.56342	1.09567e-17	4.91556e-16	DE	DEL -
ENSG00000127951.7	853.898	-1.57289	0.183897	-8.55311	1.19821e-17	5.35794e-16	DE	DEL -
ENSG00000074370.18	4608.25	-1.92274	0.224808	-8.55281	1.20123e-17	5.36266e-16	DE	DEL -
ENSG00000175287.19	47.3014	-1.99291	0.233241	-8.54443	1.29178e-17	5.74809e-16	DE	DEL -
ENSG00000164303.11	9.32221	-2.36768	0.277963	-8.518	1.62334e-17	7.16501e-16	DE	DEL -
ENSG00000271178.1	93.335	-2.5013	0.293756	-8.51488	1.66766e-17	7.33691e-16	DE	DEL -
ENSG00000080493.17	2539.84	-3.45202	0.405446	-8.51413	1.67847e-17	7.37256e-16	DE	DEL -
ENSG00000125148.7	2523.62	-1.91746	0.225438	-8.50551	1.80807e-17	7.8994e-16	DE	DEL -
ENSG00000151702.17	500.329	-1.70891	0.200922	-8.50538	1.81e-17	7.8994e-16	DE	DEL -
ENSG00000137819.14	102.72	-1.72276	0.202561	-8.50488	1.81788e-17	7.92114e-16	DE	DEL -
ENSG00000115705.22	24.525	-2.99805	0.352673	-8.50093	1.88074e-17	8.18197e-16	DE	DEL -
ENSG00000078804.13	122.643	-1.86892	0.219976	-8.496	1.96239e-17	8.52358e-16	DE	DEL -
ENSG00000278318.5	10.9606	-2.17802	0.256376	-8.4954	1.97247e-17	8.55375e-16	DE	DEL -
ENSG00000180353.11	1562.49	-1.64898	0.19412	-8.49464	1.9855e-17	8.59661e-16	DE	DEL -
ENSG00000105366.15	56.7081	-1.8997	0.223726	-8.49118	2.04549e-17	8.84228e-16	DE	DEL -
ENSG00000135905.19	1308.46	-1.8382	0.216789	-8.47919	2.26776e-17	9.77214e-16	DE	DEL -
ENSG00000101445.10	352.474	-2.24238	0.264495	-8.47799	2.29118e-17	9.8575e-16	DE	DEL -
ENSG00000183508.5	698.582	-1.84392	0.217562	-8.47537	2.34337e-17	1.00662e-15	DE	DEL -
ENSG00000225217.1	130.16	-2.11311	0.249353	-8.47438	2.36334e-17	1.0136e-15	DE	DEL -
ENSG00000164330.17	202.924	-2.42832	0.286682	-8.47043	2.44484e-17	1.0469e-15	DE	DEL -
ENSG00000166510.14	347.07	-1.52479	0.180152	-8.46391	2.58564e-17	1.10373e-15	DE	DEL -
ENSG00000177301.15	12.929	-2.42257	0.286265	-8.46269	2.61283e-17	1.11359e-15	DE	DEL -
ENSG00000203685.10	8.71342	-3.09707	0.366024	-8.46137	2.6426e-17	1.12453e-15	DE	DEL -
ENSG00000187097.12	1145.67	-1.83566	0.21708	-8.45614	2.7637e-17	1.17058e-15	DE	DEL -
ENSG00000060566.14	271.71	-4.78425	0.565904	-8.45417	2.81068e-17	1.18864e-15	DE	DEL -
ENSG00000172367.16	183.177	-2.34871	0.278019	-8.44801	2.96309e-17	1.25115e-15	DE	DEL -
ENSG00000074755.15	5039.39	-1.41796	0.167958	-8.44235	3.11017e-17	1.3074e-15	DE	DEL -
ENSG00000137265.15	237.115	-2.11127	0.250082	-8.44231	3.11134e-17	1.3074e-15	DE	DEL -
ENSG00000162676.12	107.631	-1.75115	0.207429	-8.44215	3.11548e-17	1.3074e-15	DE	DEL -
ENSG00000072694.21	91.0046	-2.2431	0.265974	-8.4335	3.35467e-17	1.40131e-15	DE	DEL -
ENSG00000262583.1	23.2765	-2.53847	0.301169	-8.42871	3.495e-17	1.45547e-15	DE	DEL -
ENSG00000277586.3	19.8195	-4.07609	0.483842	-8.42442	3.62545e-17	1.50519e-15	DE	DEL -
ENSG00000180287.17	5.93127	-4.88111	0.58007	-8.4147	3.93907e-17	1.63292e-15	DE	DEL -
ENSG00000197520.10	40.1604	-4.30485	0.511658	-8.41352	3.97894e-17	1.64694e-15	DE	DEL -
ENSG00000128645.15	5.48742	-3.30084	0.392444	-8.41098	4.06601e-17	1.67945e-15	DE	DEL -
ENSG00000152580.8	143.882	-2.99432	0.356006	-8.41087	4.06978e-17	1.67945e-15	DE	DEL -
ENSG00000185518.11	15.9305	-3.29626	0.391956	-8.40979	4.1076e-17	1.69249e-15	DE	DEL -
ENSG00000172724.12	161.142	-3.84688	0.45744	-8.40957	4.11504e-17	1.693e-15	DE	DEL -
ENSG00000155850.8	8039.08	-2.93156	0.348794	-8.40485	4.28424e-17	1.75996e-15	DE	DEL -
ENSG00000114166.8	402.542	-1.44843	0.172725	-8.38575	5.04051e-17	2.05301e-15	DE	DEL -
ENSG00000039537.13	39.9499	-2.80632	0.334785	-8.38244	5.18416e-17	2.10162e-15	DE	DEL -
ENSG00000147443.13	99.6907	-1.27856	0.152565	-8.38043	5.27341e-17	2.13417e-15	DE	DEL -
ENSG00000071203.9	1944.03	-4.67596	0.558106	-8.37827	5.37112e-17	2.16728e-15	DE	DEL -
ENSG00000102683.7	6.75101	-4.04315	0.482799	-8.3744	5.55059e-17	2.23309e-15	DE	DEL -
ENSG00000198074.10	928.607	-2.79054	0.333268	-8.37326	5.60439e-17	2.25141e-15	DE	DEL -
ENSG00000162460.7	37.3917	-2.48631	0.297136	-8.36758	5.88127e-17	2.3557e-15	DE	DEL -
ENSG00000047346.12	542.93	-1.25012	0.149455	-8.36451	6.0364e-17	2.41076e-15	DE	DEL -
ENSG00000171791.13	106.263	-1.94914	0.233125	-8.36092	6.2233e-17	2.48177e-15	DE	DEL -
ENSG00000135426.16	82.577	-2.35686	0.28199	-8.35797	6.38042e-17	2.53725e-15	DE	DEL -
ENSG00000144712.12	31.0624	-1.43665	0.17189	-8.35796	6.38104e-17	2.53725e-15	DE	DEL -
ENSG00000100652.5	32.1834	-1.86772	0.223644	-8.35132	6.75051e-17	2.67248e-15	DE	DEL -
ENSG00000082293.13	99.9856	-3.81697	0.457176	-8.34901	6.884e-17	2.71351e-15	DE	DEL -
ENSG00000139970.17	54.4247	-1.78051	0.2134	-8.34353	7.21053e-17	2.83403e-15	DE	DEL -
ENSG00000158458.21	11.722	-2.69934	0.323586	-8.34196	7.30705e-17	2.86783e-15	DE	DEL -
ENSG00000107518.18	40.4022	-2.24205	0.269699	-8.31318	9.31707e-17	3.62542e-15	DE	DEL -
ENSG00000172020.13	8.45655	-4.36529	0.525217	-8.31139	9.4586e-17	3.67525e-15	DE	DEL -
ENSG00000225194.3	6.52721	-2.40069	0.289355	-8.29671	1.07031e-16	4.147e-15	DE	DEL -
ENSG00000188175.10	753.806	-2.45883	0.296468	-8.29376	1.09721e-16	4.23918e-15	DE	DEL -
ENSG00000185985.10	4.53232	-4.40381	0.530999	-8.29345	1.10014e-16	4.24451e-15	DE	DEL -
ENSG00000153283.13	414.015	-2.03919	0.245987	-8.28982	1.13423e-16	4.36983e-15	DE	DEL -
ENSG00000085265.11	52.9002	-2.59754	0.313412	-8.28794	1.15223e-16	4.43293e-15	DE	DEL -
ENSG00000213203.3	12.1465	-1.70754	0.20606	-8.2866	1.16533e-16	4.47701e-15	DE	DEL -
ENSG00000148948.8	6.30819	-3.19558	0.385664	-8.28593	1.17186e-16	4.49574e-15	DE	DEL -
ENSG00000148680.16	7.83679	-2.29147	0.276579	-8.28504	1.18066e-16	4.52314e-15	DE	DEL -
ENSG00000145934.16	26.3464	-2.51834	0.304061	-8.28233	1.20785e-16	4.62083e-15	DE	DEL -
ENSG00000112232.9	15.4667	-4.39247	0.530556	-8.27899	1.24223e-16	4.74569e-15	DE	DEL -
ENSG00000196169.15	45.1804	-1.95017	0.235708	-8.27369	1.29875e-16	4.9547e-15	DE	DEL -
ENSG00000172716.16	205.587	-1.08196	0.13104	-8.25668	1.49778e-16	5.70598e-15	DE	DEL -
ENSG00000110934.13	535.098	-1.37438	0.166757	-8.24181	1.69631e-16	6.44434e-15	DE	DEL -
ENSG00000243063.1	10.0864	-3.57046	0.433236	-8.24137	1.70246e-16	6.4587e-15	DE	DEL -
ENSG00000118526.7	80.7827	-2.05564	0.249568	-8.23681	1.76858e-16	6.70021e-15	DE	DEL -
ENSG00000148483.9	2037.25	-2.2711	0.275823	-8.23389	1.81223e-16	6.85606e-15	DE	DEL -
ENSG00000127903.14	19.3659	-2.62858	0.319293	-8.23252	1.83323e-16	6.92589e-15	DE	DEL -
ENSG00000259363.6	10.3535	-2.50747	0.305012	-8.22088	2.02008e-16	7.60023e-15	DE	DEL -
ENSG00000227288.3	32.5241	-1.34837	0.164243	-8.2096	2.21927e-16	8.30383e-15	DE	DEL -
ENSG00000120279.6	24.5606	-1.49367	0.182081	-8.20334	2.33808e-16	8.73643e-15	DE	DEL -
ENSG00000124772.12	201.306	-1.69185	0.2063	-8.2009	2.38594e-16	8.87876e-15	DE	DEL -
ENSG00000110848.8	107.819	-1.88447	0.229895	-8.19707	2.46318e-16	9.15371e-15	DE	DEL -
ENSG00000176406.23	19.3971	-3.92301	0.478657	-8.19587	2.48794e-16	9.22905e-15	DE	DEL -
ENSG00000070915.10	17.2377	-2.71162	0.331057	-8.19078	2.59533e-16	9.60554e-15	DE	DEL -
ENSG00000183117.19	16.4558	-3.39128	0.414506	-8.18149	2.80345e-16	1.03198e-14	DE	DEL -
ENSG00000151632.17	144.198	-2.04656	0.250212	-8.1793	2.85492e-16	1.04951e-14	DE	DEL -
ENSG00000184434.8	256.46	-1.63164	0.199783	-8.16706	3.16009e-16	1.15857e-14	DE	DEL -
ENSG00000150672.17	34.4499	-2.21066	0.270743	-8.16517	3.20978e-16	1.17521e-14	DE	DEL -
ENSG00000065675.15	158.339	-1.47484	0.180732	-8.16037	3.34e-16	1.22125e-14	DE	DEL -
ENSG00000107611.16	448.094	-3.78064	0.463322	-8.15984	3.35464e-16	1.22496e-14	DE	DEL -
ENSG00000090659.18	543.1	-1.78898	0.219451	-8.15206	3.57764e-16	1.3029e-14	DE	DEL -
ENSG00000158481.13	108.383	-3.54854	0.435408	-8.1499	3.64223e-16	1.32289e-14	DE	DEL -
ENSG00000211668.2	10449.7	-2.18587	0.268245	-8.1488	3.67558e-16	1.33323e-14	DE	DEL -
ENSG00000156966.7	472.87	-3.4305	0.421031	-8.14786	3.70408e-16	1.34178e-14	DE	DEL -
ENSG00000224689.9	12.857	-2.08129	0.255547	-8.14448	3.80912e-16	1.378e-14	DE	DEL -
ENSG00000185905.4	18.8264	-1.99154	0.244621	-8.14131	3.91024e-16	1.41271e-14	DE	DEL -
ENSG00000198865.10	7.99117	-2.89022	0.3551	-8.13918	3.97958e-16	1.43396e-14	DE	DEL -
ENSG00000104435.14	71.9435	-2.73424	0.336411	-8.12769	4.37546e-16	1.57453e-14	DE	DEL -
ENSG00000100055.21	290.753	-1.26691	0.155944	-8.1241	4.50706e-16	1.61975e-14	DE	DEL -
ENSG00000178965.14	13.3855	-4.47451	0.551028	-8.1203	4.65027e-16	1.66683e-14	DE	DEL -
ENSG00000187783.12	15.7373	-3.79897	0.468178	-8.11437	4.88298e-16	1.74565e-14	DE	DEL -
ENSG00000260807.7	56.7748	-1.62325	0.200284	-8.10474	5.28576e-16	1.8847e-14	DE	DEL -
ENSG00000163106.11	38.5039	-3.06698	0.378537	-8.1022	5.39735e-16	1.92198e-14	DE	DEL -
ENSG00000177272.9	94.5835	-2.19879	0.271416	-8.10117	5.44321e-16	1.93578e-14	DE	DEL -
ENSG00000104722.14	35.0295	-3.95427	0.488365	-8.09695	5.63552e-16	2.00156e-14	DE	DEL -
ENSG00000138722.10	182.859	-2.50483	0.309382	-8.09625	5.66786e-16	2.01043e-14	DE	DEL -
ENSG00000187942.12	6.737	-2.09267	0.258682	-8.08971	5.98076e-16	2.11866e-14	DE	DEL -
ENSG00000123643.13	477.389	-1.19592	0.147982	-8.08154	6.39558e-16	2.25682e-14	DE	DEL -
ENSG00000196104.11	4.51922	-4.87108	0.602901	-8.0794	6.5086e-16	2.29078e-14	DE	DEL -
ENSG00000110777.12	407.47	-2.46568	0.305365	-8.07452	6.77439e-16	2.37819e-14	DE	DEL -
ENSG00000072818.12	302.763	-1.89745	0.23555	-8.0554	7.92187e-16	2.76677e-14	DE	DEL -
ENSG00000108798.9	101.4	-1.48412	0.18431	-8.0523	8.12523e-16	2.83055e-14	DE	DEL -
ENSG00000134201.12	55.8104	-2.35915	0.293228	-8.04545	8.59319e-16	2.98594e-14	DE	DEL -
ENSG00000181036.14	17.2849	-1.79904	0.223728	-8.04123	8.89436e-16	3.08274e-14	DE	DEL -
ENSG00000211699.2	37.4484	-2.20801	0.274756	-8.03627	9.26154e-16	3.19377e-14	DE	DEL -
ENSG00000196090.12	22.757	-2.34264	0.291773	-8.029	9.8273e-16	3.38032e-14	DE	DEL -
ENSG00000136011.15	114.619	-2.21997	0.276559	-8.02709	9.98148e-16	3.42903e-14	DE	DEL -
ENSG00000177910.7	59.6201	-3.13002	0.390043	-8.02481	1.01687e-15	3.48896e-14	DE	DEL -
ENSG00000187239.17	830.779	-1.34006	0.167117	-8.01872	1.06851e-15	3.65237e-14	DE	DEL -
ENSG00000123453.18	36.3848	-1.52091	0.189693	-8.01775	1.07697e-15	3.67667e-14	DE	DEL -
ENSG00000163406.11	128.095	-1.56456	0.195289	-8.01149	1.13325e-15	3.85914e-14	DE	DEL -
ENSG00000071967.12	642.826	-2.04963	0.255973	-8.00723	1.1732e-15	3.99021e-14	DE	DEL -
ENSG00000006638.13	24.9654	-1.36865	0.170954	-8.00595	1.18549e-15	4.02699e-14	DE	DEL -
ENSG00000224321.1	6.64344	-2.352	0.293966	-8.00091	1.23505e-15	4.18491e-14	DE	DEL -
ENSG00000048052.21	389.505	-1.72587	0.21574	-7.99976	1.24662e-15	4.21886e-14	DE	DEL -
ENSG00000166206.15	22.4251	-3.366	0.422001	-7.9763	1.50789e-15	5.08416e-14	DE	DEL -
ENSG00000004848.8	10.4733	-3.59646	0.45107	-7.97319	1.54632e-15	5.19917e-14	DE	DEL -
ENSG00000158201.10	408.085	-1.34178	0.168289	-7.97308	1.54772e-15	5.19917e-14	DE	DEL -
ENSG00000134516.18	1643.03	-1.8861	0.236742	-7.96692	1.62674e-15	5.45788e-14	DE	DEL -
ENSG00000005844.18	394.076	-1.87941	0.235908	-7.96672	1.62941e-15	5.46012e-14	DE	DEL -
ENSG00000185432.12	370.397	-1.58564	0.199092	-7.96437	1.66071e-15	5.55138e-14	DE	DEL -
ENSG00000042980.13	1009.41	-2.04737	0.257226	-7.9594	1.72876e-15	5.77177e-14	DE	DEL -
ENSG00000149781.12	440.917	-1.28002	0.160845	-7.95811	1.74686e-15	5.81797e-14	DE	DEL -
ENSG00000186469.8	56.2726	-1.59107	0.199929	-7.95817	1.74607e-15	5.81797e-14	DE	DEL -
ENSG00000165457.14	192.27	-1.91221	0.240344	-7.95615	1.77469e-15	5.89627e-14	DE	DEL -
ENSG00000274736.5	8.94188	-3.37519	0.424224	-7.95617	1.7745e-15	5.89627e-14	DE	DEL -
ENSG00000107796.13	2344.36	-1.20414	0.151426	-7.95198	1.83551e-15	6.08351e-14	DE	DEL -
ENSG00000170989.10	111.194	-1.33965	0.168467	-7.95198	1.83551e-15	6.08351e-14	DE	DEL -
ENSG00000151062.15	37.0135	-1.30786	0.164477	-7.95159	1.84126e-15	6.09514e-14	DE	DEL -
ENSG00000149451.18	118.558	-2.56736	0.323307	-7.94094	2.00656e-15	6.62625e-14	DE	DEL -
ENSG00000227471.9	5.7218	-4.05235	0.510476	-7.93837	2.04858e-15	6.75684e-14	DE	DEL -
ENSG00000073861.3	14.5335	-1.7368	0.219114	-7.92648	2.25443e-15	7.4e-14	DE	DEL -
ENSG00000031081.11	933.232	-1.28746	0.162433	-7.92611	2.26122e-15	7.41338e-14	DE	DEL -
ENSG00000211649.3	998.613	-2.81519	0.35581	-7.91207	2.53137e-15	8.27917e-14	DE	DEL -
ENSG00000166831.9	26.5424	-2.14244	0.270854	-7.90993	2.57543e-15	8.40312e-14	DE	DEL -
ENSG00000108823.16	47.3803	-2.40777	0.304409	-7.90966	2.58095e-15	8.41107e-14	DE	DEL -
ENSG00000159753.14	145.462	-2.14535	0.271397	-7.90484	2.68283e-15	8.71186e-14	DE	DEL -
ENSG00000215009.5	11.5511	-1.93575	0.244986	-7.90148	2.75621e-15	8.93949e-14	DE	DEL -
ENSG00000108370.17	132.516	-1.93713	0.245294	-7.89715	2.85351e-15	9.24172e-14	DE	DEL -
ENSG00000205018.2	144.963	-2.24609	0.284422	-7.89703	2.85617e-15	9.24172e-14	DE	DEL -
ENSG00000227191.8	92.3362	-1.76085	0.223148	-7.89093	2.99934e-15	9.67057e-14	DE	DEL -
ENSG00000178175.12	63.5293	-1.31808	0.167182	-7.88411	3.16787e-15	1.01899e-13	DE	DEL -
ENSG00000243238.1	2299.76	-2.91545	0.370015	-7.87928	3.2927e-15	1.05665e-13	DE	DEL -
ENSG00000065809.13	325.765	-1.62936	0.206885	-7.87567	3.38925e-15	1.08508e-13	DE	DEL -
ENSG00000167261.14	65.7969	-2.03688	0.258674	-7.87431	3.42636e-15	1.09567e-13	DE	DEL -
ENSG00000144063.4	329.511	-1.36866	0.173841	-7.87306	3.46059e-15	1.10532e-13	DE	DEL -
ENSG00000276231.5	77.9352	-1.609	0.204378	-7.87267	3.47148e-15	1.1075e-13	DE	DEL -
ENSG00000183287.14	25.259	-3.23879	0.411635	-7.8681	3.60074e-15	1.14606e-13	DE	DEL -
ENSG00000140459.18	7.55086	-3.2395	0.412039	-7.86211	3.77729e-15	1.20085e-13	DE	DEL -
ENSG00000277494.2	26.8399	-2.61948	0.333266	-7.86002	3.84061e-15	1.21814e-13	DE	DEL -
ENSG00000105122.13	193.851	-1.71576	0.218453	-7.85413	4.02541e-15	1.27379e-13	DE	DEL -
ENSG00000069018.19	10.029	-2.27477	0.289922	-7.84614	4.29035e-15	1.35449e-13	DE	DEL -
ENSG00000115295.20	258.56	-1.42707	0.182233	-7.83103	4.83884e-15	1.52061e-13	DE	DEL -
ENSG00000182263.14	28.9134	-1.94316	0.248314	-7.82544	5.05866e-15	1.58604e-13	DE	DEL -
ENSG00000015285.11	527.854	-1.6134	0.206266	-7.82195	5.20104e-15	1.6288e-13	DE	DEL -
ENSG00000259683.1	115.754	-2.67142	0.341569	-7.82103	5.23937e-15	1.63893e-13	DE	DEL -
ENSG00000154822.18	335.074	-1.65237	0.211311	-7.81964	5.29748e-15	1.6552e-13	DE	DEL -
ENSG00000100146.18	24.201	-2.39942	0.307451	-7.80422	5.98684e-15	1.86467e-13	DE	DEL -
ENSG00000172238.6	130.233	-2.37202	0.304131	-7.79933	6.22345e-15	1.93566e-13	DE	DEL -
ENSG00000110031.12	341.177	-1.37474	0.176419	-7.79248	6.57089e-15	2.03213e-13	DE	DEL -
ENSG00000171403.10	13.7606	-4.7534	0.610012	-7.79232	6.5792e-15	2.0324e-13	DE	DEL -
ENSG00000197134.13	60.8672	-2.45613	0.315477	-7.78547	6.94546e-15	2.14069e-13	DE	DEL -
ENSG00000241294.1	862.189	-3.09136	0.397298	-7.78095	7.19809e-15	2.21355e-13	DE	DEL -
ENSG00000072195.15	85.8016	-2.78408	0.35812	-7.77416	7.59503e-15	2.33037e-13	DE	DEL -
ENSG00000138347.15	86.7674	-2.46362	0.317082	-7.76966	7.86992e-15	2.4116e-13	DE	DEL -
ENSG00000185483.12	91.6082	-2.032	0.261535	-7.76954	7.87746e-15	2.4116e-13	DE	DEL -
ENSG00000204936.10	1338.35	-4.29474	0.552982	-7.76651	8.0681e-15	2.46443e-13	DE	DEL -
ENSG00000228981.3	39.4749	-1.05982	0.136513	-7.76351	8.26128e-15	2.52061e-13	DE	DEL -
ENSG00000205364.4	320.496	-3.06425	0.394844	-7.76066	8.44878e-15	2.57494e-13	DE	DEL -
ENSG00000107738.20	380.882	-1.24301	0.160188	-7.75969	8.51387e-15	2.59188e-13	DE	DEL -
ENSG00000170776.22	4890.7	-1.21442	0.156531	-7.75834	8.6045e-15	2.61656e-13	DE	DEL -
ENSG00000197535.14	1624.29	-1.37404	0.177199	-7.75424	8.88749e-15	2.6996e-13	DE	DEL -
ENSG00000164161.10	141.129	-1.95826	0.252583	-7.75294	8.97891e-15	2.72131e-13	DE	DEL -
ENSG00000067113.17	366.201	-1.19957	0.154747	-7.75183	9.05754e-15	2.74209e-13	DE	DEL -
ENSG00000267594.5	8.9945	-3.41377	0.440498	-7.74979	9.20472e-15	2.78356e-13	DE	DEL -
ENSG00000015592.16	4.44036	-4.51114	0.582261	-7.74763	9.36225e-15	2.82806e-13	DE	DEL -
ENSG00000203858.3	14.5905	-5.57628	0.71998	-7.74505	9.55436e-15	2.8829e-13	DE	DEL -
ENSG00000165496.5	14.7763	-3.01893	0.390152	-7.73784	1.0112e-14	3.04108e-13	DE	DEL -
ENSG00000185760.15	28.9681	-3.55282	0.45951	-7.73175	1.06081e-14	3.18325e-13	DE	DEL -
ENSG00000109436.8	739.316	-1.55356	0.201119	-7.72457	1.12232e-14	3.35674e-13	DE	DEL -
ENSG00000184226.15	33.553	-2.83351	0.366945	-7.72188	1.14625e-14	3.42457e-13	DE	DEL -
ENSG00000167083.7	15.3225	-1.71457	0.222137	-7.71854	1.17666e-14	3.51158e-13	DE	DEL -
ENSG00000184507.16	19.155	-2.29167	0.296911	-7.71838	1.1782e-14	3.51232e-13	DE	DEL -
ENSG00000225731.1	5.21252	-3.22375	0.418097	-7.71054	1.25291e-14	3.72282e-13	DE	DEL -
ENSG00000064201.16	12.2757	-1.87836	0.243771	-7.70542	1.30413e-14	3.86661e-13	DE	DEL -
ENSG00000066382.16	11.8793	-2.44985	0.317968	-7.7047	1.31149e-14	3.8842e-13	DE	DEL -
ENSG00000174600.14	201.068	-1.2999	0.168745	-7.70333	1.3257e-14	3.92204e-13	DE	DEL -
ENSG00000118849.10	203.433	-1.38356	0.179746	-7.69732	1.38946e-14	4.0929e-13	DE	DEL -
ENSG00000042445.14	1628.12	-1.21838	0.15829	-7.69715	1.39135e-14	4.09406e-13	DE	DEL -
ENSG00000269404.7	5.58577	-4.2479	0.552023	-7.69514	1.41342e-14	4.15004e-13	DE	DEL -
ENSG00000138964.17	288.122	-1.7515	0.227624	-7.6947	1.41827e-14	4.15981e-13	DE	DEL -
ENSG00000167315.18	1154.98	-1.56432	0.203361	-7.69234	1.44468e-14	4.22817e-13	DE	DEL -
ENSG00000172782.12	6.912	-4.24515	0.552064	-7.6896	1.47595e-14	4.31044e-13	DE	DEL -
ENSG00000188848.16	23.5703	-3.37121	0.438593	-7.68643	1.51299e-14	4.41387e-13	DE	DEL -
ENSG00000076555.15	1259.03	-1.26201	0.164433	-7.67497	1.65459e-14	4.80129e-13	DE	DEL -
ENSG00000163492.15	127.828	-2.61899	0.341479	-7.66956	1.72592e-14	4.99765e-13	DE	DEL -
ENSG00000229089.8	22.7436	-4.25256	0.554573	-7.66818	1.74456e-14	5.04627e-13	DE	DEL -
ENSG00000182578.13	1218.83	-1.33039	0.173501	-7.66788	1.74856e-14	5.0525e-13	DE	DEL -
ENSG00000166292.12	7.97943	-2.45489	0.320201	-7.6667	1.76481e-14	5.09404e-13	DE	DEL -
ENSG00000169764.15	1268.57	-1.14602	0.149508	-7.66529	1.78423e-14	5.14466e-13	DE	DEL -
ENSG00000100060.18	83.6963	-1.23175	0.160739	-7.66302	1.81607e-14	5.22542e-13	DE	DEL -
ENSG00000165300.7	10.6274	-3.21683	0.419833	-7.66216	1.82826e-14	5.25494e-13	DE	DEL -
ENSG00000243175.1	83.7458	-1.31923	0.172203	-7.66087	1.8468e-14	5.30264e-13	DE	DEL -
ENSG00000120899.18	2438.82	-1.52683	0.199377	-7.65798	1.88884e-14	5.41198e-13	DE	DEL -
ENSG00000163873.10	37.0333	-2.4336	0.317815	-7.65728	1.89916e-14	5.43582e-13	DE	DEL -
ENSG00000185811.19	264.996	-1.93382	0.252573	-7.65648	1.91095e-14	5.46382e-13	DE	DEL -
ENSG00000182022.18	161.17	-1.26432	0.165214	-7.6526	1.96949e-14	5.61355e-13	DE	DEL -
ENSG00000076864.19	427.334	-1.90998	0.249592	-7.65239	1.9727e-14	5.61685e-13	DE	DEL -
ENSG00000178573.7	849.718	-1.47234	0.192499	-7.64856	2.03241e-14	5.78082e-13	DE	DEL -
ENSG00000152953.13	17.4274	-1.79125	0.234379	-7.64252	2.13012e-14	6.05244e-13	DE	DEL -
ENSG00000131370.16	116.608	-1.41456	0.185153	-7.63995	2.17313e-14	6.16644e-13	DE	DEL -
ENSG00000163518.11	28.3686	-4.49423	0.588261	-7.63985	2.17477e-14	6.16644e-13	DE	DEL -
ENSG00000095713.14	6.88115	-3.15871	0.41348	-7.63932	2.18374e-14	6.18546e-13	DE	DEL -
ENSG00000133878.9	4.34155	-3.36545	0.441361	-7.62516	2.43724e-14	6.88204e-13	DE	DEL -
ENSG00000104894.12	400.163	-2.41171	0.316348	-7.62361	2.4667e-14	6.95802e-13	DE	DEL -
ENSG00000282608.2	71.3763	-1.71561	0.225056	-7.62305	2.47756e-14	6.98145e-13	DE	DEL -
ENSG00000060140.9	192.678	-1.50795	0.19784	-7.62207	2.49644e-14	7.02738e-13	DE	DEL -
ENSG00000198838.13	153.211	-2.23884	0.294003	-7.61503	2.6363e-14	7.40581e-13	DE	DEL -
ENSG00000152672.8	10.0543	-2.60936	0.342783	-7.61227	2.69319e-14	7.55008e-13	DE	DEL -
ENSG00000144331.20	10.8848	-2.71514	0.356832	-7.60903	2.7617e-14	7.72625e-13	DE	DEL -
ENSG00000105851.11	343.156	-1.58881	0.208948	-7.60384	2.87468e-14	8.01765e-13	DE	DEL -
ENSG00000141750.7	4.49705	-3.44928	0.453618	-7.60392	2.87293e-14	8.01765e-13	DE	DEL -
ENSG00000122824.11	5.6758	-3.0787	0.405543	-7.59154	3.16125e-14	8.78994e-13	DE	DEL -
ENSG00000168421.13	60.5648	-2.13568	0.281471	-7.58755	3.26012e-14	9.04643e-13	DE	DEL -
ENSG00000122585.8	6.56205	-3.59769	0.474273	-7.5857	3.30707e-14	9.16739e-13	DE	DEL -
ENSG00000113263.13	495.368	-1.87916	0.247897	-7.58041	3.44471e-14	9.5199e-13	DE	DEL -
ENSG00000178568.15	12.5577	-4.18484	0.552237	-7.57799	3.50959e-14	9.68938e-13	DE	DEL -
ENSG00000115165.10	462.572	-1.65387	0.218345	-7.5746	3.60249e-14	9.92576e-13	DE	DEL -
ENSG00000169218.14	7.92808	-2.60438	0.344036	-7.5701	3.72936e-14	1.02443e-12	DE	DEL -
ENSG00000102383.14	7.46826	-1.82214	0.240844	-7.56564	3.85967e-14	1.05809e-12	DE	DEL -
ENSG00000010671.16	556.346	-2.03376	0.268867	-7.56419	3.90279e-14	1.06884e-12	DE	DEL -
ENSG00000057657.17	892.47	-1.0718	0.141728	-7.56233	3.95911e-14	1.08209e-12	DE	DEL -
ENSG00000213225.7	42.6939	-1.32759	0.175573	-7.56147	3.98551e-14	1.08822e-12	DE	DEL -
ENSG00000082397.17	1181.59	-1.98116	0.262063	-7.55988	4.03453e-14	1.0994e-12	DE	DEL -
ENSG00000128815.19	845.019	-2.33268	0.308643	-7.55788	4.0969e-14	1.11467e-12	DE	DEL -
ENSG00000141968.8	369.241	-1.49141	0.197334	-7.55782	4.09873e-14	1.11467e-12	DE	DEL -
ENSG00000100095.19	7.40731	-2.91332	0.385794	-7.55148	4.30323e-14	1.16912e-12	DE	DEL -
ENSG00000088827.12	330.854	-1.90423	0.252656	-7.53684	4.81479e-14	1.30291e-12	DE	DEL -
ENSG00000116147.17	22.4417	-3.79091	0.503075	-7.53548	4.86558e-14	1.31535e-12	DE	DEL -
ENSG00000168903.9	771.355	-1.93945	0.257413	-7.53441	4.90564e-14	1.32486e-12	DE	DEL -
ENSG00000141469.18	40.6052	-1.76723	0.234624	-7.53216	4.99082e-14	1.3452e-12	DE	DEL -
ENSG00000081923.15	6495.54	-1.37866	0.183086	-7.53014	5.0687e-14	1.36485e-12	DE	DEL -
ENSG00000013293.6	7.59746	-4.21453	0.559727	-7.5296	5.08952e-14	1.3691e-12	DE	DEL -
ENSG00000254030.1	6.78826	-3.75257	0.498485	-7.52795	5.15432e-14	1.38517e-12	DE	DEL -
ENSG00000166035.11	17.6415	-2.17944	0.289699	-7.52311	5.34892e-14	1.43464e-12	DE	DEL -
ENSG00000100351.17	77.8412	-1.59274	0.211732	-7.52243	5.37694e-14	1.44073e-12	DE	DEL -
ENSG00000163531.15	485.24	-1.5543	0.206638	-7.52185	5.4005e-14	1.44563e-12	DE	DEL -
ENSG00000144031.12	21.8125	-1.24243	0.16536	-7.5135	5.75687e-14	1.5365e-12	DE	DEL -
ENSG00000179094.16	587.813	-1.57742	0.209991	-7.51186	5.8291e-14	1.55426e-12	DE	DEL -
ENSG00000178537.10	560.88	-1.26323	0.168211	-7.50982	5.92087e-14	1.57718e-12	DE	DEL -
ENSG00000173208.4	36.4667	-1.75806	0.234197	-7.50677	6.06043e-14	1.61278e-12	DE	DEL -
ENSG00000171115.4	125.226	-1.43742	0.191677	-7.49916	6.42301e-14	1.70761e-12	DE	DEL -
ENSG00000154734.15	944.464	-1.89075	0.252343	-7.49278	6.74309e-14	1.78748e-12	DE	DEL -
ENSG00000164107.8	15.7974	-3.33083	0.444627	-7.49129	6.82e-14	1.80611e-12	DE	DEL -
ENSG00000182397.14	16.5325	-2.32856	0.311553	-7.47407	7.77537e-14	2.04917e-12	DE	DEL -
ENSG00000170819.5	60.7424	-2.38574	0.319227	-7.47349	7.80954e-14	2.05619e-12	DE	DEL -
ENSG00000152092.16	10.57	-3.3363	0.446501	-7.47209	7.89289e-14	2.07613e-12	DE	DEL -
ENSG00000170482.17	97.1743	-2.29431	0.307115	-7.47054	7.98691e-14	2.09681e-12	DE	DEL -
ENSG00000155511.18	15.4071	-2.63891	0.353435	-7.46646	8.23822e-14	2.16071e-12	DE	DEL -
ENSG00000166482.12	297.356	-1.65535	0.221797	-7.46335	8.43518e-14	2.21024e-12	DE	DEL -
ENSG00000068831.19	454.922	-2.60441	0.349089	-7.46058	8.61428e-14	2.25501e-12	DE	DEL -
ENSG00000139899.11	15.1825	-1.84164	0.246943	-7.45776	8.80042e-14	2.29932e-12	DE	DEL -
ENSG00000197928.10	10.8871	-1.77759	0.238406	-7.45616	8.90805e-14	2.32521e-12	DE	DEL -
ENSG00000162407.9	133.889	-1.48465	0.199292	-7.44964	9.35982e-14	2.4408e-12	DE	DEL -
ENSG00000156298.12	16.979	-1.69087	0.227141	-7.44415	9.75686e-14	2.53948e-12	DE	DEL -
ENSG00000172410.4	33.0973	-6.29789	0.847427	-7.43177	1.0715e-13	2.773e-12	DE	DEL -
ENSG00000078596.11	271.181	-1.63001	0.219352	-7.43101	1.0777e-13	2.78639e-12	DE	DEL -
ENSG00000139626.16	111.159	-1.58715	0.213703	-7.4269	1.11169e-13	2.86342e-12	DE	DEL -
ENSG00000173578.7	22.4292	-2.00543	0.270185	-7.42246	1.14964e-13	2.9528e-12	DE	DEL -
ENSG00000124212.6	135.519	-2.05011	0.276214	-7.42217	1.15214e-13	2.95644e-12	DE	DEL -
ENSG00000177710.6	19.0756	-1.89663	0.255573	-7.42107	1.16179e-13	2.97281e-12	DE	DEL -
ENSG00000211685.3	1883.35	-3.40474	0.458844	-7.42026	1.1689e-13	2.98821e-12	DE	DEL -
ENSG00000187091.13	1176.36	-2.05701	0.277245	-7.41947	1.17593e-13	3.00336e-12	DE	DEL -
ENSG00000104814.13	343.641	-2.14456	0.289054	-7.41924	1.17796e-13	3.00574e-12	DE	DEL -
ENSG00000007237.18	340.446	-1.50657	0.203123	-7.41702	1.19784e-13	3.05359e-12	DE	DEL -
ENSG00000138378.19	128.556	-1.47055	0.198295	-7.41598	1.20732e-13	3.07489e-12	DE	DEL -
ENSG00000133574.10	209.541	-1.23811	0.167033	-7.41232	1.2411e-13	3.15798e-12	DE	DEL -
ENSG00000145708.11	8.84877	-2.62297	0.353911	-7.41139	1.2498e-13	3.17714e-12	DE	DEL -
ENSG00000166473.17	43.0519	-2.84623	0.384094	-7.41024	1.26072e-13	3.19895e-12	DE	DEL -
ENSG00000167549.18	21.7018	-1.98301	0.267763	-7.40586	1.30305e-13	3.30021e-12	DE	DEL -
ENSG00000184984.10	9.09304	-1.97034	0.266087	-7.40487	1.3128e-13	3.32183e-12	DE	DEL -
ENSG00000091986.15	1072.91	-2.38867	0.322852	-7.39865	1.37574e-13	3.47463e-12	DE	DEL -
ENSG00000123329.20	347.375	-1.79735	0.24298	-7.39713	1.39158e-13	3.51138e-12	DE	DEL -
ENSG00000132464.13	43.893	-3.2762	0.44303	-7.39499	1.41419e-13	3.56514e-12	DE	DEL -
ENSG00000152779.14	9.31519	-1.98276	0.268498	-7.38462	1.52893e-13	3.84729e-12	DE	DEL -
ENSG00000179144.5	189.178	-1.54811	0.209668	-7.38361	1.54055e-13	3.87296e-12	DE	DEL -
ENSG00000026751.17	329.99	-1.55223	0.210263	-7.38232	1.5555e-13	3.90695e-12	DE	DEL -
ENSG00000135406.14	11.8482	-3.15757	0.42792	-7.37888	1.59627e-13	4.00198e-12	DE	DEL -
ENSG00000232706.3	23.5611	-3.94087	0.534154	-7.37778	1.60955e-13	4.03155e-12	DE	DEL -
ENSG00000082482.13	4.31981	-4.67813	0.634665	-7.37102	1.69327e-13	4.23349e-12	DE	DEL -
ENSG00000144230.16	33.5186	-2.0688	0.280674	-7.37084	1.69561e-13	4.23547e-12	DE	DEL -
ENSG00000146122.17	173.096	-1.55143	0.21066	-7.36463	1.77645e-13	4.41715e-12	DE	DEL -
ENSG00000162373.13	19.0153	-2.7213	0.369824	-7.35836	1.86186e-13	4.61691e-12	DE	DEL -
ENSG00000166402.9	47.6549	-2.25199	0.306162	-7.35553	1.90176e-13	4.71157e-12	DE	DEL -
ENSG00000181790.11	46.0146	-2.19516	0.298462	-7.35492	1.91039e-13	4.72437e-12	DE	DEL -
ENSG00000035720.8	61.1934	-3.21596	0.437265	-7.35471	1.91336e-13	4.72742e-12	DE	DEL -
ENSG00000154975.14	5.24124	-3.42593	0.466355	-7.34619	2.03933e-13	5.02501e-12	DE	DEL -
ENSG00000237438.7	6.78681	-3.71638	0.505903	-7.34603	2.04181e-13	5.02656e-12	DE	DEL -
ENSG00000244474.6	52.4281	-1.86776	0.254302	-7.34467	2.06274e-13	5.07351e-12	DE	DEL -
ENSG00000172399.6	5.52414	-2.56204	0.349018	-7.34071	2.12458e-13	5.22093e-12	DE	DEL -
ENSG00000175518.8	6.12668	-2.56991	0.350175	-7.33893	2.153e-13	5.286e-12	DE	DEL -
ENSG00000156284.6	67.1994	-4.52677	0.617355	-7.33252	2.25857e-13	5.52034e-12	DE	DEL -
ENSG00000158006.14	221.843	-1.00798	0.137478	-7.33196	2.26811e-13	5.5387e-12	DE	DEL -
ENSG00000164440.15	30.594	-2.22007	0.302809	-7.33159	2.27436e-13	5.549e-12	DE	DEL -
ENSG00000170091.11	5.65631	-3.11945	0.425534	-7.33068	2.2898e-13	5.58168e-12	DE	DEL -
ENSG00000211632.4	345.316	-2.29219	0.312774	-7.32859	2.32587e-13	5.65947e-12	DE	DEL -
ENSG00000184908.18	34.8861	-4.08768	0.557856	-7.32748	2.34522e-13	5.70147e-12	DE	DEL -
ENSG00000012124.17	54.5436	-2.04157	0.279793	-7.29672	2.94877e-13	7.12432e-12	DE	DEL -
ENSG00000158473.8	64.1211	-1.84284	0.252565	-7.29651	2.95324e-13	7.12882e-12	DE	DEL -
ENSG00000172159.16	206.642	-1.38588	0.189954	-7.29586	2.96759e-13	7.15712e-12	DE	DEL -
ENSG00000058404.20	10.4233	-2.86708	0.393418	-7.28762	3.15473e-13	7.57496e-12	DE	DEL -
ENSG00000171533.11	27.0193	-1.91781	0.263152	-7.28783	3.14977e-13	7.57496e-12	DE	DEL -
ENSG00000273777.5	33.1408	-4.56724	0.626975	-7.28456	3.22717e-13	7.73528e-12	DE	DEL -
ENSG00000174004.6	41.8363	-1.37867	0.189416	-7.27854	3.37462e-13	8.0816e-12	DE	DEL -
ENSG00000182816.9	36.9588	-6.34498	0.871785	-7.27815	3.38438e-13	8.09788e-12	DE	DEL -
ENSG00000180096.12	135.455	-1.66103	0.228321	-7.27496	3.46525e-13	8.27686e-12	DE	DEL -
ENSG00000115468.12	9.94738	-1.93734	0.266628	-7.26605	3.7014e-13	8.82544e-12	DE	DEL -
ENSG00000166126.11	847.31	-1.7255	0.237591	-7.26247	3.80072e-13	9.04644e-12	DE	DEL -
ENSG00000123360.12	36.9912	-1.71334	0.236213	-7.25337	4.06531e-13	9.64255e-12	DE	DEL -
ENSG00000092051.17	7.71145	-2.8948	0.399193	-7.25163	4.11771e-13	9.75837e-12	DE	DEL -
ENSG00000187848.15	11.8545	-2.26228	0.312019	-7.25046	4.15343e-13	9.83448e-12	DE	DEL -
ENSG00000160593.19	601.594	-1.51099	0.208436	-7.2492	4.19245e-13	9.90966e-12	DE	DEL -
ENSG00000132915.11	137.214	-2.69391	0.371692	-7.24771	4.23872e-13	1.00104e-11	DE	DEL -
ENSG00000110665.12	10.6431	-2.04154	0.281766	-7.24553	4.30756e-13	1.01641e-11	DE	DEL -
ENSG00000160219.12	86.3453	-1.39941	0.193176	-7.24422	4.34937e-13	1.02362e-11	DE	DEL -
ENSG00000136732.16	595.503	-1.65892	0.2292	-7.23787	4.55773e-13	1.06989e-11	DE	DEL -
ENSG00000140323.6	150.7	-2.36776	0.327254	-7.23524	4.64697e-13	1.0899e-11	DE	DEL -
ENSG00000079335.20	233.033	-1.30839	0.180926	-7.23162	4.77268e-13	1.11842e-11	DE	DEL -
ENSG00000204161.14	64.5261	-1.52868	0.211554	-7.22594	4.97641e-13	1.16317e-11	DE	DEL -
ENSG00000169758.13	10.7754	-1.67351	0.231616	-7.2254	4.99646e-13	1.16685e-11	DE	DEL -
ENSG00000122971.9	935.908	-1.73824	0.240581	-7.22517	5.00481e-13	1.1678e-11	DE	DEL -
ENSG00000196376.11	10.6516	-2.17732	0.301455	-7.2227	5.09659e-13	1.18733e-11	DE	DEL -
ENSG00000183134.5	29.2788	-2.17361	0.300975	-7.22191	5.12625e-13	1.19206e-11	DE	DEL -
ENSG00000126785.13	65.9339	-1.05968	0.146795	-7.21876	5.24625e-13	1.21789e-11	DE	DEL -
ENSG00000168032.10	27.5335	-1.52634	0.211567	-7.21446	5.41467e-13	1.25378e-11	DE	DEL -
ENSG00000176601.13	9.62533	-1.98065	0.274603	-7.21277	5.4826e-13	1.26844e-11	DE	DEL -
ENSG00000134962.7	11.794	-1.6936	0.234868	-7.21086	5.55998e-13	1.28416e-11	DE	DEL -
ENSG00000129675.16	761.741	-1.55259	0.21536	-7.20926	5.62551e-13	1.2971e-11	DE	DEL -
ENSG00000124939.6	10.5289	-3.06033	0.424538	-7.20862	5.65226e-13	1.30217e-11	DE	DEL -
ENSG00000160185.15	42.6298	-1.59874	0.22206	-7.19961	6.03863e-13	1.38533e-11	DE	DEL -
ENSG00000132185.17	46.3546	-4.16259	0.579433	-7.18389	6.7753e-13	1.54782e-11	DE	DEL -
ENSG00000148541.13	78.555	-1.65145	0.229892	-7.18358	6.79081e-13	1.55007e-11	DE	DEL -
ENSG00000100448.4	144.615	-3.23686	0.450894	-7.17876	7.03458e-13	1.60437e-11	DE	DEL -
ENSG00000039987.7	238.49	-3.63935	0.507144	-7.17617	7.1693e-13	1.63373e-11	DE	DEL -
ENSG00000160882.13	8.71023	-3.71814	0.518985	-7.16426	7.82076e-13	1.77772e-11	DE	DEL -
ENSG00000166866.13	4120.25	-1.34667	0.188049	-7.16123	7.99552e-13	1.81292e-11	DE	DEL -
ENSG00000131781.13	360.657	-1.45277	0.202884	-7.16058	8.03389e-13	1.8201e-11	DE	DEL -
ENSG00000077522.13	17.0164	-3.00889	0.420537	-7.15487	8.37519e-13	1.89585e-11	DE	DEL -
ENSG00000128298.17	548.626	-1.20335	0.168276	-7.15108	8.60969e-13	1.94409e-11	DE	DEL -
ENSG00000166743.9	39.8948	-1.6383	0.22919	-7.1482	8.79237e-13	1.9837e-11	DE	DEL -
ENSG00000137251.16	155.423	-1.60747	0.225014	-7.14386	9.07457e-13	2.04399e-11	DE	DEL -
ENSG00000172794.20	72.922	-1.65677	0.231977	-7.14196	9.20067e-13	2.06898e-11	DE	DEL -
ENSG00000116574.6	546.54	-1.02603	0.143711	-7.13959	9.361e-13	2.10178e-11	DE	DEL -
ENSG00000166313.19	139.47	-1.20831	0.169241	-7.13958	9.36195e-13	2.10178e-11	DE	DEL -
ENSG00000129990.15	5.99129	-3.06533	0.430143	-7.12631	1.03097e-12	2.31265e-11	DE	DEL -
ENSG00000122694.16	164.829	-1.30471	0.183213	-7.12128	1.06928e-12	2.39072e-11	DE	DEL -
ENSG00000162267.12	22.3886	-3.06933	0.431108	-7.11964	1.0821e-12	2.41148e-11	DE	DEL -
ENSG00000183476.12	18.9104	-3.11452	0.437639	-7.11663	1.10597e-12	2.46265e-11	DE	DEL -
ENSG00000145936.9	49.7183	-2.01865	0.283658	-7.11649	1.10708e-12	2.46311e-11	DE	DEL -
ENSG00000167889.12	5.4488	-2.89275	0.407213	-7.10378	1.21391e-12	2.69641e-11	DE	DEL -
ENSG00000134376.16	7.96676	-3.99757	0.562913	-7.10158	1.2334e-12	2.73525e-11	DE	DEL -
ENSG00000172014.12	394.097	-2.2952	0.323352	-7.09816	1.2643e-12	2.8015e-11	DE	DEL -
ENSG00000243188.1	7.9247	-2.22147	0.313143	-7.09411	1.30184e-12	2.87998e-11	DE	DEL -
ENSG00000173269.14	126.109	-1.18744	0.167456	-7.09103	1.33121e-12	2.94258e-11	DE	DEL -
ENSG00000136573.14	223.185	-3.75492	0.529696	-7.08883	1.35254e-12	2.9873e-11	DE	DEL -
ENSG00000253958.2	49.1443	-2.04159	0.288045	-7.08774	1.3632e-12	3.00841e-11	DE	DEL -
ENSG00000165821.12	44.0139	-1.65173	0.233074	-7.08674	1.37311e-12	3.02783e-11	DE	DEL -
ENSG00000184005.11	30.3434	-1.3657	0.192817	-7.08289	1.41178e-12	3.11058e-11	DE	DEL -
ENSG00000140497.16	1236.7	-1.09784	0.15507	-7.07965	1.44522e-12	3.17912e-11	DE	DEL -
ENSG00000259490.2	74.4007	-2.13333	0.301541	-7.07476	1.49704e-12	3.28782e-11	DE	DEL -
ENSG00000162367.11	6.288	-2.37051	0.335151	-7.07297	1.51648e-12	3.32517e-11	DE	DEL -
ENSG00000028277.21	134.446	-2.33483	0.330114	-7.07281	1.51822e-12	3.32631e-11	DE	DEL -
ENSG00000213316.10	38.6325	-1.09793	0.155339	-7.06796	1.57231e-12	3.43653e-11	DE	DEL -
ENSG00000162374.18	16.6375	-2.59209	0.366761	-7.06752	1.57724e-12	3.44455e-11	DE	DEL -
ENSG00000115085.13	191.931	-1.59739	0.226247	-7.06036	1.66067e-12	3.62384e-11	DE	DEL -
ENSG00000198851.10	718.478	-1.55545	0.220464	-7.05535	1.72173e-12	3.74809e-11	DE	DEL -
ENSG00000242515.5	583.836	-2.21479	0.314081	-7.05164	1.7682e-12	3.84618e-11	DE	DEL -
ENSG00000112619.8	38.8579	-1.59656	0.226461	-7.05003	1.78875e-12	3.88779e-11	DE	DEL -
ENSG00000123243.15	377.083	-1.29132	0.183248	-7.04683	1.83045e-12	3.97526e-11	DE	DEL -
ENSG00000162687.18	51.1166	-1.86374	0.264556	-7.0448	1.85726e-12	4.02707e-11	DE	DEL -
ENSG00000164691.18	121.629	-1.84451	0.261955	-7.04134	1.90398e-12	4.12181e-11	DE	DEL -
ENSG00000197476.3	3.79555	-3.24985	0.461674	-7.03928	1.93242e-12	4.17345e-11	DE	DEL -
ENSG00000147465.12	20.2178	-1.65531	0.235233	-7.0369	1.96563e-12	4.23846e-11	DE	DEL -
ENSG00000172183.15	501.655	-1.54339	0.21936	-7.03587	1.98022e-12	4.26655e-11	DE	DEL -
ENSG00000155962.13	113.183	-1.33178	0.18943	-7.03043	2.05894e-12	4.42568e-11	DE	DEL -
ENSG00000155719.18	25.1475	-2.33645	0.332726	-7.02216	2.18458e-12	4.68097e-11	DE	DEL -
ENSG00000229474.6	92.9867	-1.67625	0.238745	-7.02109	2.20142e-12	4.71336e-11	DE	DEL -
ENSG00000169715.15	1969.06	-2.33453	0.332554	-7.01999	2.21876e-12	4.74676e-11	DE	DEL -
ENSG00000228264.1	16.4656	-1.45718	0.207584	-7.01974	2.22281e-12	4.75169e-11	DE	DEL -
ENSG00000009790.15	137.954	-2.01153	0.28663	-7.01787	2.25283e-12	4.80832e-11	DE	DEL -
ENSG00000075884.14	297.431	-2.01702	0.287452	-7.01692	2.26815e-12	4.83724e-11	DE	DEL -
ENSG00000166928.11	42.4864	-1.47366	0.210042	-7.01605	2.28225e-12	4.85971e-11	DE	DEL -
ENSG00000132554.20	9.18976	-2.78315	0.396699	-7.01578	2.2867e-12	4.8654e-11	DE	DEL -
ENSG00000132465.11	26292.5	-2.7417	0.391138	-7.00955	2.39086e-12	5.07513e-11	DE	DEL -
ENSG00000165409.17	81.6266	-1.05145	0.15	-7.00965	2.38922e-12	5.07513e-11	DE	DEL -
ENSG00000255986.6	3.66494	-3.98302	0.568401	-7.00741	2.42769e-12	5.14931e-11	DE	DEL -
ENSG00000027075.15	308.867	-1.10064	0.157074	-7.00714	2.43246e-12	5.15542e-11	DE	DEL -
ENSG00000161835.11	125.564	-1.21216	0.173011	-7.00626	2.44776e-12	5.18382e-11	DE	DEL -
ENSG00000198821.10	274.524	-1.51907	0.216823	-7.006	2.4522e-12	5.1892e-11	DE	DEL -
ENSG00000141506.13	325.734	-1.3144	0.187706	-7.00242	2.5157e-12	5.31531e-11	DE	DEL -
ENSG00000184730.11	332.883	-2.17528	0.310867	-6.99748	2.60599e-12	5.49756e-11	DE	DEL -
ENSG00000255967.1	23.8519	-1.12469	0.16104	-6.98389	2.87108e-12	6.02883e-11	DE	DEL -
ENSG00000181234.9	15.0293	-2.23313	0.319931	-6.98005	2.9507e-12	6.18175e-11	DE	DEL -
ENSG00000143297.19	322.036	-1.87941	0.269366	-6.97715	3.0122e-12	6.30573e-11	DE	DEL -
ENSG00000109099.15	429.538	-1.39019	0.199381	-6.97252	3.11317e-12	6.50713e-11	DE	DEL -
ENSG00000112182.15	67.0162	-3.40042	0.48794	-6.96893	3.19356e-12	6.67003e-11	DE	DEL -
ENSG00000171714.12	190.883	-2.20448	0.316742	-6.95988	3.40573e-12	7.09147e-11	DE	DEL -
ENSG00000135454.14	16.1571	-1.38876	0.199716	-6.95369	3.55861e-12	7.38724e-11	DE	DEL -
ENSG00000131018.24	3837.44	-1.55765	0.224007	-6.95356	3.56174e-12	7.38811e-11	DE	DEL -
ENSG00000165124.18	806.937	-1.65596	0.23825	-6.95052	3.63934e-12	7.54334e-11	DE	DEL -
ENSG00000158022.6	3.25426	-3.80238	0.547194	-6.94887	3.68211e-12	7.62618e-11	DE	DEL -
ENSG00000170743.17	4.4978	-3.0496	0.439094	-6.94521	3.7791e-12	7.81521e-11	DE	DEL -
ENSG00000242580.1	10.9515	-2.31891	0.333997	-6.94291	3.84099e-12	7.93116e-11	DE	DEL -
ENSG00000160716.6	30.6751	-1.70027	0.244953	-6.94119	3.88817e-12	8.02251e-11	DE	DEL -
ENSG00000171522.6	311.388	-1.31844	0.190004	-6.93898	3.94938e-12	8.13035e-11	DE	DEL -
ENSG00000160808.11	7.1023	-2.81922	0.406718	-6.93164	4.15998e-12	8.53368e-11	DE	DEL -
ENSG00000211677.2	146002	-1.97497	0.285005	-6.92959	4.22064e-12	8.64961e-11	DE	DEL -
ENSG00000128487.16	1001.55	-1.11486	0.16108	-6.92119	4.47863e-12	9.14398e-11	DE	DEL -
ENSG00000137393.10	166.798	-1.04394	0.150832	-6.92122	4.4777e-12	9.14398e-11	DE	DEL -
ENSG00000144152.13	13.3123	-1.40764	0.2034	-6.92057	4.49845e-12	9.17758e-11	DE	DEL -
ENSG00000171503.12	725.986	-1.07027	0.154732	-6.91688	4.6169e-12	9.40516e-11	DE	DEL -
ENSG00000143515.18	548.622	-1.28672	0.186154	-6.91213	4.77437e-12	9.69698e-11	DE	DEL -
ENSG00000090402.8	3320.1	-3.47126	0.502335	-6.91025	4.83809e-12	9.8118e-11	DE	DEL -
ENSG00000166927.13	252.304	-1.44754	0.209616	-6.90566	4.99692e-12	1.01264e-10	DE	DEL -
ENSG00000182511.12	178.964	-1.16036	0.168037	-6.90536	5.00754e-12	1.01404e-10	DE	DEL -
ENSG00000173762.8	66.3525	-1.64526	0.238534	-6.89737	5.29741e-12	1.07114e-10	DE	DEL -
ENSG00000154118.13	7.49405	-3.37694	0.489638	-6.89681	5.3183e-12	1.07457e-10	DE	DEL -
ENSG00000175899.15	14572	-1.36418	0.198001	-6.88973	5.58968e-12	1.12607e-10	DE	DEL -
ENSG00000173641.17	12.4988	-2.05753	0.298746	-6.88723	5.68906e-12	1.1444e-10	DE	DEL -
ENSG00000203867.8	18.7778	-2.14162	0.311051	-6.88513	5.77365e-12	1.16056e-10	DE	DEL -
ENSG00000010327.10	3312.88	-1.73707	0.252388	-6.88254	5.87954e-12	1.18011e-10	DE	DEL -
ENSG00000278196.3	5983.12	-2.37016	0.34493	-6.87144	6.35557e-12	1.27097e-10	DE	DEL -
ENSG00000043039.7	81.3496	-1.92633	0.280453	-6.86864	6.48169e-12	1.2943e-10	DE	DEL -
ENSG00000251615.3	100.354	-1.6723	0.243468	-6.86867	6.4802e-12	1.2943e-10	DE	DEL -
ENSG00000143171.13	8.25317	-2.74313	0.399572	-6.86517	6.64133e-12	1.32134e-10	DE	DEL -
ENSG00000182253.15	532.558	-2.74578	0.40041	-6.8574	7.01235e-12	1.39414e-10	DE	DEL -
ENSG00000124203.6	71.2691	-2.42098	0.35322	-6.85404	7.17952e-12	1.42634e-10	DE	DEL -
ENSG00000092200.12	15.8937	-1.73897	0.253765	-6.8527	7.2469e-12	1.43763e-10	DE	DEL -
ENSG00000214652.6	37.693	-2.38706	0.348334	-6.85279	7.24247e-12	1.43763e-10	DE	DEL -
ENSG00000214787.10	17.2501	-1.97742	0.288625	-6.85118	7.32436e-12	1.45019e-10	DE	DEL -
ENSG00000246223.9	42.2614	-2.16682	0.316484	-6.84656	7.56495e-12	1.49312e-10	DE	DEL -
ENSG00000239268.3	1.98381	-4.29228	0.627364	-6.84177	7.82227e-12	1.54056e-10	DE	DEL -
ENSG00000010810.17	453.671	-1.26781	0.185327	-6.84095	7.86704e-12	1.54826e-10	DE	DEL -
ENSG00000211667.3	9.71453	-2.65326	0.387878	-6.84045	7.8946e-12	1.55257e-10	DE	DEL -
ENSG00000170396.8	19.9351	-3.45316	0.504829	-6.84025	7.90553e-12	1.5536e-10	DE	DEL -
ENSG00000239528.1	27.5974	-1.46887	0.214846	-6.83684	8.09579e-12	1.58845e-10	DE	DEL -
ENSG00000184144.12	19.198	-2.0295	0.297153	-6.8298	8.50358e-12	1.66155e-10	DE	DEL -
ENSG00000197471.12	57.8758	-1.39345	0.204024	-6.82984	8.50086e-12	1.66155e-10	DE	DEL -
ENSG00000117091.10	111.882	-2.15524	0.315687	-6.82715	8.66191e-12	1.69127e-10	DE	DEL -
ENSG00000137825.11	80.9408	-2.49158	0.365046	-6.82539	8.76892e-12	1.70972e-10	DE	DEL -
ENSG00000182902.14	6.31809	-2.04971	0.300346	-6.82451	8.82286e-12	1.71901e-10	DE	DEL -
ENSG00000127528.6	292.32	-1.43714	0.210677	-6.82153	9.00787e-12	1.7538e-10	DE	DEL -
ENSG00000114698.15	249.799	-1.26674	0.185728	-6.8204	9.07875e-12	1.76634e-10	DE	DEL -
ENSG00000094963.14	10.5778	-2.81224	0.412387	-6.81941	9.14176e-12	1.77733e-10	DE	DEL -
ENSG00000166501.14	397.019	-2.12339	0.31146	-6.81754	9.26149e-12	1.79677e-10	DE	DEL -
ENSG00000143473.13	9.50921	-1.96958	0.289046	-6.81408	9.48704e-12	1.83661e-10	DE	DEL -
ENSG00000149970.16	27.1864	-2.58209	0.379088	-6.81132	9.67071e-12	1.86819e-10	DE	DEL -
ENSG00000123338.13	1433.71	-1.58165	0.232256	-6.80992	9.76538e-12	1.88381e-10	DE	DEL -
ENSG00000225335.3	9.01756	-1.55011	0.227758	-6.80594	1.00395e-11	1.93394e-10	DE	DEL -
ENSG00000229534.1	8.79133	-2.32783	0.342162	-6.80329	1.02255e-11	1.96701e-10	DE	DEL -
ENSG00000211645.2	7.13329	-2.18366	0.321079	-6.80101	1.03886e-11	1.99557e-10	DE	DEL -
ENSG00000174500.13	61.7193	-1.84871	0.27198	-6.79724	1.06645e-11	2.04567e-10	DE	DEL -
ENSG00000187922.14	2.17545	-4.2836	0.63019	-6.79731	1.06592e-11	2.04567e-10	DE	DEL -
ENSG00000144642.22	144.208	-1.55158	0.228374	-6.79402	1.09051e-11	2.08638e-10	DE	DEL -
ENSG00000107099.15	2779.35	-1.73467	0.255335	-6.79371	1.09289e-11	2.08906e-10	DE	DEL -
ENSG00000185739.13	15.39	-1.76003	0.259141	-6.79179	1.10752e-11	2.11553e-10	DE	DEL -
ENSG00000118596.12	53.128	-1.91171	0.281854	-6.78261	1.18022e-11	2.24654e-10	DE	DEL -
ENSG00000147138.2	34.2565	-2.04485	0.301679	-6.77823	1.21658e-11	2.31413e-10	DE	DEL -
ENSG00000095370.20	137.203	-1.57018	0.231793	-6.77405	1.25229e-11	2.37543e-10	DE	DEL -
ENSG00000169554.21	1570.73	-1.3752	0.203009	-6.77408	1.25201e-11	2.37543e-10	DE	DEL -
ENSG00000186517.14	508.352	-1.52057	0.224534	-6.77211	1.26914e-11	2.40406e-10	DE	DEL -
ENSG00000148180.19	13457.6	-1.7935	0.264888	-6.7708	1.28071e-11	2.42428e-10	DE	DEL -
ENSG00000140022.13	184.597	-1.03934	0.153561	-6.76824	1.30362e-11	2.46594e-10	DE	DEL -
ENSG00000121764.11	10.4382	-1.61395	0.238465	-6.76808	1.30499e-11	2.46682e-10	DE	DEL -
ENSG00000171608.16	479.235	-1.63483	0.241584	-6.76712	1.31371e-11	2.48158e-10	DE	DEL -
ENSG00000144648.16	20.1893	-1.69435	0.250446	-6.76535	1.32983e-11	2.51029e-10	DE	DEL -
ENSG00000080224.17	8.83669	-5.38231	0.796153	-6.7604	1.37609e-11	2.59403e-10	DE	DEL -
ENSG00000215864.6	48.4622	-2.54335	0.376245	-6.75983	1.38158e-11	2.60258e-10	DE	DEL -
ENSG00000042781.14	35.4486	-2.51764	0.372756	-6.75413	1.43693e-11	2.69753e-10	DE	DEL -
ENSG00000275131.3	617.6	-1.04443	0.154634	-6.75423	1.43599e-11	2.69753e-10	DE	DEL -
ENSG00000079263.19	658.064	-2.40759	0.356496	-6.7535	1.44323e-11	2.70749e-10	DE	DEL -
ENSG00000188921.14	85.4977	-1.16338	0.1724	-6.74814	1.49753e-11	2.8055e-10	DE	DEL -
ENSG00000152208.13	4.21542	-4.93896	0.732369	-6.74381	1.54283e-11	2.87655e-10	DE	DEL -
ENSG00000072858.10	443.201	-1.28782	0.19097	-6.74357	1.54541e-11	2.87938e-10	DE	DEL -
ENSG00000127990.19	177.158	-1.32007	0.195773	-6.74286	1.55301e-11	2.89157e-10	DE	DEL -
ENSG00000275793.1	35.0787	-1.82739	0.271206	-6.738	1.60578e-11	2.97976e-10	DE	DEL -
ENSG00000173705.9	7.79057	-2.68651	0.398726	-6.73774	1.60869e-11	2.98302e-10	DE	DEL -
ENSG00000106952.7	43.1473	-1.87547	0.278374	-6.73722	1.61443e-11	2.99163e-10	DE	DEL -
ENSG00000163219.12	364.532	-1.81643	0.269897	-6.73009	1.69562e-11	3.13356e-10	DE	DEL -
ENSG00000242366.3	199.318	-2.14873	0.319384	-6.72774	1.7232e-11	3.17808e-10	DE	DEL -
ENSG00000167984.18	135.47	-1.78611	0.265524	-6.72674	1.73503e-11	3.19558e-10	DE	DEL -
ENSG00000143851.15	148.457	-1.58604	0.235793	-6.72641	1.73898e-11	3.19669e-10	DE	DEL -
ENSG00000148798.11	3.0355	-4.27286	0.635236	-6.72641	1.73905e-11	3.19669e-10	DE	DEL -
ENSG00000242534.2	644.857	-2.8419	0.422676	-6.7236	1.77289e-11	3.25432e-10	DE	DEL -
ENSG00000174123.11	32.5012	-3.51609	0.523178	-6.72063	1.80944e-11	3.31695e-10	DE	DEL -
ENSG00000152495.11	64.7952	-1.94307	0.289245	-6.71773	1.84581e-11	3.37681e-10	DE	DEL -
ENSG00000220161.4	10.8989	-3.93924	0.586648	-6.71482	1.88299e-11	3.43791e-10	DE	DEL -
ENSG00000041515.16	25.5275	-2.4154	0.359779	-6.71356	1.89936e-11	3.46547e-10	DE	DEL -
ENSG00000174992.8	3051.88	-3.76814	0.561316	-6.71305	1.90601e-11	3.47528e-10	DE	DEL -
ENSG00000163564.15	84.0284	-2.20273	0.328154	-6.71247	1.91357e-11	3.48673e-10	DE	DEL -
ENSG00000186439.14	3.97364	-5.56922	0.830391	-6.70674	1.99021e-11	3.62396e-10	DE	DEL -
ENSG00000122025.15	76.4852	-1.92605	0.287208	-6.70612	1.99862e-11	3.63684e-10	DE	DEL -
ENSG00000178031.17	219.393	-1.98635	0.296205	-6.70599	2.00046e-11	3.63777e-10	DE	DEL -
ENSG00000197872.11	125.727	-1.31289	0.195802	-6.70519	2.01138e-11	3.65276e-10	DE	DEL -
ENSG00000111249.14	5.19122	-4.62665	0.690039	-6.70491	2.01532e-11	3.65747e-10	DE	DEL -
ENSG00000167895.15	571.301	-2.01471	0.300521	-6.70405	2.02723e-11	3.67421e-10	DE	DEL -
ENSG00000139193.3	112.149	-2.06425	0.307953	-6.70313	2.04008e-11	3.69503e-10	DE	DEL -
ENSG00000117245.12	28.2123	-1.21875	0.181827	-6.70278	2.04488e-11	3.70128e-10	DE	DEL -
ENSG00000146090.16	10.6392	-2.22525	0.332005	-6.70246	2.04934e-11	3.70688e-10	DE	DEL -
ENSG00000105369.10	773.42	-2.67727	0.399477	-6.70193	2.05682e-11	3.71795e-10	DE	DEL -
ENSG00000154198.14	3.77848	-3.4974	0.522058	-6.69925	2.09485e-11	3.78168e-10	DE	DEL -
ENSG00000173597.9	796.774	-1.3629	0.203445	-6.69909	2.09716e-11	3.78334e-10	DE	DEL -
ENSG00000149591.17	923.127	-1.32985	0.198532	-6.69844	2.10657e-11	3.79781e-10	DE	DEL -
ENSG00000167037.18	77.315	-2.04434	0.30521	-6.69814	2.11083e-11	3.80298e-10	DE	DEL -
ENSG00000130226.17	9.43848	-4.07547	0.608621	-6.69623	2.13869e-11	3.84808e-10	DE	DEL -
ENSG00000161405.17	259.721	-2.11708	0.316244	-6.69444	2.16495e-11	3.89278e-10	DE	DEL -
ENSG00000196353.11	4.04779	-2.87489	0.429494	-6.69367	2.17647e-11	3.90832e-10	DE	DEL -
ENSG00000107282.8	29.2698	-1.64501	0.245923	-6.68913	2.24494e-11	4.02599e-10	DE	DEL -
ENSG00000135916.16	4663.57	-1.79673	0.268632	-6.68843	2.25584e-11	4.04021e-10	DE	DEL -
ENSG00000159958.6	52.4338	-2.83807	0.42441	-6.6871	2.27643e-11	4.07175e-10	DE	DEL -
ENSG00000147573.17	5.5744	-2.85821	0.42744	-6.68681	2.28082e-11	4.07694e-10	DE	DEL -
ENSG00000175514.2	7.19079	-2.42782	0.363091	-6.68653	2.28526e-11	4.08219e-10	DE	DEL -
ENSG00000108187.16	452.278	-1.59712	0.239036	-6.68153	2.36458e-11	4.21835e-10	DE	DEL -
ENSG00000138622.4	9.1565	-3.21824	0.481739	-6.68047	2.38179e-11	4.24628e-10	DE	DEL -
ENSG00000211625.2	603.932	-2.38787	0.357496	-6.67943	2.39876e-11	4.27373e-10	DE	DEL -
ENSG00000133104.14	351.585	-1.04946	0.157245	-6.67402	2.48888e-11	4.42274e-10	DE	DEL -
ENSG00000149654.11	4.43352	-4.44172	0.665853	-6.67072	2.54546e-11	4.51447e-10	DE	DEL -
ENSG00000179071.5	26.7079	-1.69973	0.254916	-6.6678	2.59663e-11	4.60222e-10	DE	DEL -
ENSG00000179639.10	20.0883	-2.61567	0.392838	-6.6584	2.76818e-11	4.89356e-10	DE	DEL -
ENSG00000141744.4	4.47104	-2.24763	0.337954	-6.65069	2.91713e-11	5.14686e-10	DE	DEL -
ENSG00000128438.10	7.86331	-3.53283	0.531285	-6.6496	2.93893e-11	5.18199e-10	DE	DEL -
ENSG00000102245.8	35.3914	-1.70984	0.257228	-6.64715	2.98818e-11	5.26541e-10	DE	DEL -
ENSG00000154678.18	113.053	-1.18754	0.178803	-6.64162	3.10256e-11	5.45639e-10	DE	DEL -
ENSG00000150907.10	30.2932	-1.35589	0.204197	-6.6401	3.13473e-11	5.50586e-10	DE	DEL -
ENSG00000162877.13	16.2028	-1.99234	0.300044	-6.64016	3.13338e-11	5.50586e-10	DE	DEL -
ENSG00000151474.23	261.855	-1.09123	0.164376	-6.63865	3.16562e-11	5.55654e-10	DE	DEL -
ENSG00000135898.10	10.366	-1.96312	0.295896	-6.63451	3.25585e-11	5.70758e-10	DE	DEL -
ENSG00000077420.16	425.271	-1.78066	0.268486	-6.63221	3.30701e-11	5.78981e-10	DE	DEL -
ENSG00000188171.16	121.567	-1.94487	0.2934	-6.62875	3.38545e-11	5.92335e-10	DE	DEL -
ENSG00000138650.9	3.58047	-4.25156	0.641418	-6.62837	3.39404e-11	5.93456e-10	DE	DEL -
ENSG00000169413.3	125.276	-1.75162	0.264267	-6.62825	3.39696e-11	5.93586e-10	DE	DEL -
ENSG00000059728.11	599.454	-1.12308	0.169509	-6.62548	3.46115e-11	6.03643e-10	DE	DEL -
ENSG00000160460.16	17.3812	-2.34945	0.354703	-6.62371	3.50285e-11	6.10136e-10	DE	DEL -
ENSG00000141431.12	50.7673	-2.39221	0.36118	-6.62333	3.51193e-11	6.11326e-10	DE	DEL -
ENSG00000132970.14	39.5303	-1.73746	0.262396	-6.62151	3.55541e-11	6.18107e-10	DE	DEL -
ENSG00000137726.17	14.7863	-1.8498	0.279508	-6.61804	3.63986e-11	6.3158e-10	DE	DEL -
ENSG00000229220.1	4.89923	-2.69907	0.407956	-6.61607	3.68869e-11	6.39365e-10	DE	DEL -
ENSG00000275395.6	176638	-2.70286	0.408744	-6.61261	3.77595e-11	6.53532e-10	DE	DEL -
ENSG00000101331.17	9.68723	-1.23372	0.186604	-6.61142	3.80658e-11	6.58415e-10	DE	DEL -
ENSG00000137936.18	403.233	-1.10619	0.167321	-6.61117	3.81302e-11	6.59111e-10	DE	DEL -
ENSG00000134256.12	105.441	-1.22702	0.185624	-6.61026	3.83657e-11	6.62762e-10	DE	DEL -
ENSG00000019102.12	851.04	-2.84177	0.430152	-6.60644	3.9368e-11	6.78787e-10	DE	DEL -
ENSG00000188163.8	16.9157	-2.8914	0.437823	-6.60403	4.00118e-11	6.89452e-10	DE	DEL -
ENSG00000106948.16	2066.74	-1.31414	0.198996	-6.60382	4.0069e-11	6.90002e-10	DE	DEL -
ENSG00000171303.7	6.8877	-2.58931	0.39212	-6.60337	4.01925e-11	6.91691e-10	DE	DEL -
ENSG00000166428.14	42.2076	-2.29959	0.34834	-6.60158	4.06812e-11	6.9966e-10	DE	DEL -
ENSG00000166736.11	20.7932	-3.23843	0.490646	-6.60034	4.10216e-11	7.04626e-10	DE	DEL -
ENSG00000104804.8	12.6939	-3.26167	0.49419	-6.60003	4.11068e-11	7.05645e-10	DE	DEL -
ENSG00000197971.16	157.585	-1.01614	0.154018	-6.59754	4.18047e-11	7.17174e-10	DE	DEL -
ENSG00000156049.7	79.1729	-1.24803	0.189195	-6.59652	4.20915e-11	7.21528e-10	DE	DEL -
ENSG00000205358.4	271.896	-2.84429	0.431184	-6.59645	4.21114e-11	7.21528e-10	DE	DEL -
ENSG00000112077.17	7.75712	-4.07368	0.617598	-6.59601	4.22359e-11	7.23208e-10	DE	DEL -
ENSG00000248522.1	2.46547	-4.12696	0.625722	-6.59552	4.23776e-11	7.25178e-10	DE	DEL -
ENSG00000167701.14	963.434	-2.18039	0.330604	-6.59517	4.24767e-11	7.26418e-10	DE	DEL -
ENSG00000108242.13	30.1594	-2.02793	0.307687	-6.59087	4.37245e-11	7.47288e-10	DE	DEL -
ENSG00000204933.3	9.60649	-4.89634	0.742938	-6.59051	4.38309e-11	7.48639e-10	DE	DEL -
ENSG00000132639.13	6.55383	-2.57594	0.390902	-6.58975	4.40572e-11	7.51563e-10	DE	DEL -
ENSG00000104888.10	5.96166	-2.54851	0.386751	-6.58953	4.41211e-11	7.52183e-10	DE	DEL -
ENSG00000109063.15	250.549	-1.60087	0.243007	-6.58775	4.46528e-11	7.60545e-10	DE	DEL -
ENSG00000117643.14	115.051	-1.09345	0.165984	-6.58771	4.46674e-11	7.60545e-10	DE	DEL -
ENSG00000186281.12	17.3144	-1.1343	0.17222	-6.58636	4.50728e-11	7.66491e-10	DE	DEL -
ENSG00000066230.12	1552.24	-3.28857	0.499582	-6.58264	4.62155e-11	7.84944e-10	DE	DEL -
ENSG00000158270.12	143.237	-1.88994	0.287179	-6.58106	4.67095e-11	7.9284e-10	DE	DEL -
ENSG00000131982.5	3.84094	-3.11923	0.474374	-6.57547	4.84986e-11	8.21674e-10	DE	DEL -
ENSG00000154645.14	6.75111	-1.89209	0.287835	-6.57353	4.91369e-11	8.30941e-10	DE	DEL -
ENSG00000075035.10	4.8746	-3.76272	0.572491	-6.57254	4.94631e-11	8.35939e-10	DE	DEL -
ENSG00000167483.18	71.9275	-4.09583	0.623249	-6.57174	4.97297e-11	8.39403e-10	DE	DEL -
ENSG00000134259.4	5.48224	-2.12669	0.323637	-6.57123	4.98999e-11	8.41235e-10	DE	DEL -
ENSG00000128340.15	1323.05	-1.55967	0.237431	-6.56892	5.06798e-11	8.53856e-10	DE	DEL -
ENSG00000188833.10	176.835	-2.06558	0.314798	-6.56159	5.32359e-11	8.9361e-10	DE	DEL -
ENSG00000184809.13	38.827	-4.16389	0.634633	-6.56109	5.34144e-11	8.95503e-10	DE	DEL -
ENSG00000244067.3	23.5653	-5.28631	0.805968	-6.55896	5.41847e-11	9.07861e-10	DE	DEL -
ENSG00000142875.19	653.386	-1.39414	0.212833	-6.55041	5.7381e-11	9.57884e-10	DE	DEL -
ENSG00000046889.19	289.821	-1.23215	0.188123	-6.54972	5.76465e-11	9.61411e-10	DE	DEL -
ENSG00000171101.13	14.5043	-2.08514	0.318357	-6.54967	5.76628e-11	9.61411e-10	DE	DEL -
ENSG00000080293.10	25.8794	-1.95744	0.298948	-6.54777	5.84032e-11	9.7316e-10	DE	DEL -
ENSG00000177992.10	11.7895	-3.26151	0.498364	-6.54444	5.97182e-11	9.94465e-10	DE	DEL -
ENSG00000237513.2	7.30325	-1.54535	0.236157	-6.54375	5.99931e-11	9.97824e-10	DE	DEL -
ENSG00000276975.3	30.8471	-2.23096	0.340983	-6.54273	6.04059e-11	1.00408e-09	DE	DEL -
ENSG00000151789.12	16.2944	-1.69027	0.258403	-6.54122	6.1018e-11	1.01302e-09	DE	DEL -
ENSG00000171649.12	31.6107	-1.86096	0.284821	-6.53379	6.41253e-11	1.06073e-09	DE	DEL -
ENSG00000150045.12	6.03692	-2.52535	0.386711	-6.53032	6.56303e-11	1.08365e-09	DE	DEL -
ENSG00000168685.15	1053.64	-1.46359	0.224187	-6.52842	6.64687e-11	1.09683e-09	DE	DEL -
ENSG00000145242.13	5.58304	-3.97266	0.608712	-6.52634	6.73969e-11	1.11148e-09	DE	DEL -
ENSG00000176387.7	3529.96	-1.96798	0.301782	-6.52119	6.975e-11	1.1482e-09	DE	DEL -
ENSG00000065413.20	1154.9	-1.77593	0.272347	-6.52083	6.99204e-11	1.15022e-09	DE	DEL -
ENSG00000204103.4	172.406	-1.2352	0.189603	-6.51465	7.286e-11	1.19435e-09	DE	DEL -
ENSG00000150995.19	932.618	-1.45286	0.223139	-6.51099	7.46562e-11	1.22086e-09	DE	DEL -
ENSG00000263482.3	18.6917	-3.11188	0.478	-6.5102	7.505e-11	1.22657e-09	DE	DEL -
ENSG00000169884.14	8.03554	-1.9469	0.299098	-6.50924	7.55299e-11	1.23367e-09	DE	DEL -
ENSG00000104043.15	164.404	-1.16042	0.178304	-6.50812	7.60993e-11	1.24223e-09	DE	DEL -
ENSG00000175463.12	81.7333	-1.80312	0.277067	-6.50791	7.62024e-11	1.24317e-09	DE	DEL -
ENSG00000196990.9	4.73302	-5.37924	0.826631	-6.50742	7.64529e-11	1.24651e-09	DE	DEL -
ENSG00000182050.13	2.57323	-4.36987	0.671603	-6.50662	7.6861e-11	1.25241e-09	DE	DEL -
ENSG00000198417.7	386.944	-2.14353	0.329454	-6.50632	7.70144e-11	1.25416e-09	DE	DEL -
ENSG00000254838.5	405.283	-1.84289	0.283264	-6.50592	7.72216e-11	1.25679e-09	DE	DEL -
ENSG00000091592.16	400.114	-1.56249	0.240189	-6.50522	7.75782e-11	1.26184e-09	DE	DEL -
ENSG00000079308.19	1548.36	-1.7313	0.26616	-6.50472	7.78362e-11	1.26528e-09	DE	DEL -
ENSG00000100490.9	159.879	-1.11843	0.171986	-6.50301	7.87284e-11	1.27826e-09	DE	DEL -
ENSG00000125735.10	7.29164	-2.00953	0.309292	-6.49719	8.18342e-11	1.32632e-09	DE	DEL -
ENSG00000137757.11	742.464	-2.12142	0.326591	-6.49566	8.26724e-11	1.33891e-09	DE	DEL -
ENSG00000143869.7	10.4079	-2.48208	0.382118	-6.49559	8.27096e-11	1.33891e-09	DE	DEL -
ENSG00000110002.16	618.977	-1.14585	0.176537	-6.4907	8.54409e-11	1.37904e-09	DE	DEL -
ENSG00000165383.11	19.3732	-2.52538	0.38961	-6.48182	9.06228e-11	1.46008e-09	DE	DEL -
ENSG00000186487.20	5.9651	-5.31322	0.819805	-6.48108	9.10689e-11	1.46554e-09	DE	DEL -
ENSG00000169313.10	27.2694	-2.5414	0.392205	-6.47978	9.1855e-11	1.47645e-09	DE	DEL -
ENSG00000023902.14	199.218	-1.16201	0.179342	-6.47929	9.2157e-11	1.4802e-09	DE	DEL -
ENSG00000139508.15	190.474	-1.02395	0.158115	-6.47596	9.421e-11	1.50896e-09	DE	DEL -
ENSG00000171989.6	81.9714	-1.38652	0.214114	-6.47562	9.44216e-11	1.51147e-09	DE	DEL -
ENSG00000283787.1	10.0376	-2.38209	0.367975	-6.4735	9.57598e-11	1.53109e-09	DE	DEL -
ENSG00000197437.4	3.56736	-3.887	0.600538	-6.47253	9.63785e-11	1.53918e-09	DE	DEL -
ENSG00000127954.12	34.116	-1.55513	0.240342	-6.4705	9.76761e-11	1.55899e-09	DE	DEL -
ENSG00000154760.14	126.414	-1.63363	0.252538	-6.46882	9.87706e-11	1.57369e-09	DE	DEL -
ENSG00000166503.9	90.598	-1.26071	0.194932	-6.46743	9.9683e-11	1.58545e-09	DE	DEL -
ENSG00000243064.8	27.9709	-2.61709	0.404778	-6.46549	1.00972e-10	1.60408e-09	DE	DEL -
ENSG00000236333.4	2.84107	-3.71673	0.575369	-6.45974	1.04884e-10	1.66332e-09	DE	DEL -
ENSG00000005513.10	5.48376	-2.81416	0.435893	-6.45609	1.07446e-10	1.70137e-09	DE	DEL -
ENSG00000130598.16	20.1004	-1.75683	0.272209	-6.45399	1.08943e-10	1.72169e-09	DE	DEL -
ENSG00000108852.14	20.4916	-2.03897	0.316045	-6.45153	1.10724e-10	1.74781e-09	DE	DEL -
ENSG00000144891.17	5.74474	-3.07667	0.477118	-6.44845	1.13002e-10	1.7817e-09	DE	DEL -
ENSG00000214888.3	1.90362	-3.48103	0.540337	-6.44232	1.17659e-10	1.84872e-09	DE	DEL -
ENSG00000187537.13	42.1692	-3.7734	0.585944	-6.43985	1.1959e-10	1.87799e-09	DE	DEL -
ENSG00000249948.6	70.7838	-3.04874	0.473447	-6.43945	1.19904e-10	1.88183e-09	DE	DEL -
ENSG00000135437.10	22.0335	-1.25758	0.195328	-6.4383	1.20823e-10	1.89516e-09	DE	DEL -
ENSG00000211689.7	46.2121	-1.46749	0.227969	-6.43723	1.21674e-10	1.90741e-09	DE	DEL -
ENSG00000100122.7	5.3594	-2.80597	0.435943	-6.43655	1.22218e-10	1.91484e-09	DE	DEL -
ENSG00000101665.9	118.221	-1.03145	0.160295	-6.43468	1.23732e-10	1.93746e-09	DE	DEL -
ENSG00000265972.6	8038.34	-1.23482	0.191911	-6.43436	1.23993e-10	1.93931e-09	DE	DEL -
ENSG00000153930.12	15.6545	-2.67459	0.415695	-6.43401	1.2428e-10	1.94268e-09	DE	DEL -
ENSG00000124126.14	1243.76	-1.19685	0.186054	-6.43282	1.25259e-10	1.95574e-09	DE	DEL -
ENSG00000104870.13	1409.72	-1.26482	0.196681	-6.43081	1.26923e-10	1.9806e-09	DE	DEL -
ENSG00000187824.9	122.187	-1.96271	0.305299	-6.42882	1.28598e-10	2.0033e-09	DE	DEL -
ENSG00000185862.7	349.072	-1.472	0.229154	-6.42365	1.33045e-10	2.06903e-09	DE	DEL -
ENSG00000241644.2	16.0312	-1.42424	0.221781	-6.42182	1.34653e-10	2.09046e-09	DE	DEL -
ENSG00000265798.6	21.0798	-2.1205	0.330266	-6.42058	1.35757e-10	2.104e-09	DE	DEL -
ENSG00000142303.14	126.645	-1.44523	0.225104	-6.42028	1.36026e-10	2.10698e-09	DE	DEL -
ENSG00000206172.8	282.064	-2.29628	0.357741	-6.41883	1.37323e-10	2.12465e-09	DE	DEL -
ENSG00000186265.10	40.7056	-2.2627	0.352553	-6.41805	1.38034e-10	2.13443e-09	DE	DEL -
ENSG00000007312.13	64.6954	-2.99286	0.466331	-6.41788	1.38181e-10	2.13551e-09	DE	DEL -
ENSG00000244056.3	6.6056	-2.85916	0.445575	-6.41679	1.39175e-10	2.14965e-09	DE	DEL -
ENSG00000157734.14	19.6201	-2.30816	0.359839	-6.41444	1.41342e-10	2.18162e-09	DE	DEL -
ENSG00000276203.5	8.30808	-3.97138	0.619137	-6.41437	1.41405e-10	2.18162e-09	DE	DEL -
ENSG00000102466.15	7.92612	-3.39787	0.529841	-6.41299	1.42692e-10	2.20024e-09	DE	DEL -
ENSG00000140092.14	679.369	-1.18034	0.184062	-6.41273	1.42939e-10	2.2028e-09	DE	DEL -
ENSG00000186715.11	58.9099	-2.58299	0.402852	-6.41177	1.43843e-10	2.21355e-09	DE	DEL -
ENSG00000149575.7	9.3386	-3.30484	0.515666	-6.40887	1.46598e-10	2.25282e-09	DE	DEL -
ENSG00000155659.15	362.518	-1.55415	0.242498	-6.40889	1.4658e-10	2.25282e-09	DE	DEL -
ENSG00000138131.4	69.9422	-1.30319	0.203383	-6.40756	1.47865e-10	2.26973e-09	DE	DEL -
ENSG00000153993.13	93.9619	-2.57581	0.40202	-6.40717	1.48248e-10	2.27433e-09	DE	DEL -
ENSG00000156687.11	25.8687	-3.29475	0.514367	-6.40544	1.4994e-10	2.2977e-09	DE	DEL -
ENSG00000128268.12	66.0849	-1.56152	0.243794	-6.40508	1.50291e-10	2.30178e-09	DE	DEL -
ENSG00000166183.16	108.563	-2.35843	0.368372	-6.40231	1.53045e-10	2.34134e-09	DE	DEL -
ENSG00000151320.11	105.538	-1.29158	0.201788	-6.40069	1.5468e-10	2.36371e-09	DE	DEL -
ENSG00000170382.12	69.8092	-2.30304	0.359906	-6.39899	1.56411e-10	2.38748e-09	DE	DEL -
ENSG00000156030.13	1189.56	-1.12666	0.176119	-6.39715	1.58308e-10	2.41373e-09	DE	DEL -
ENSG00000205832.7	8.06401	-2.3019	0.35987	-6.39648	1.59003e-10	2.42298e-09	DE	DEL -
ENSG00000186417.14	60.7024	-2.68133	0.419232	-6.39581	1.59702e-10	2.43227e-09	DE	DEL -
ENSG00000131196.17	112.178	-1.83521	0.286994	-6.39459	1.60983e-10	2.44904e-09	DE	DEL -
ENSG00000150627.15	34.4266	-2.29778	0.359543	-6.39083	1.64992e-10	2.50724e-09	DE	DEL -
ENSG00000100154.14	348.482	-1.24666	0.195274	-6.38418	1.72318e-10	2.6117e-09	DE	DEL -
[truncated: 2,590 more rows]
